# Supplementary material for: A Label-Free Quantitative Proteomic Analysis of Mouse Neutrophil Extracellular Trap Formation Induced by Streptococcus suis or Phorbol Myristate Acetate (PMA)
Source: Front Immunol. 2018 Nov 13;9:2615. doi: 10.3389/fimmu.2018.02615 (PMC6282035; doi:10.3389/fimmu.2018.02615)
Supplement: Data S1 — Peptides identified using MS. [file Data_Sheet_1.XLS]

## Sheet: Cellular peptides
Sequence	Mass	Charges	Proteins	Leading razor protein	Score
AAAAAAAAAAGAAGGR	1197.62	2	G3UY42;Q8CCS6;G3UX74	G3UY42	202.32
AAAAAAAGGAALAVSTGLETATLQK	2184.18	2	Q9CQ25	Q9CQ25	39.288
AAAAAAGAASGLPGPVAQGLK	1747.96	2,3	Q91YE6;E9QKZ2;Q4G0B8;E0CXB2;E0CY46	Q91YE6	138.08
AAAAAAGPEMVR	1113.56	2	P63085;O35558	P63085	147.62
AAAAAAPGGGGGEPR	1208.59	2	Q63844;D3Z3G6	Q63844	82.651
AAAAAEQQQFYLLLGNLLSPDNVVR	2700.42	3	Q8BKC5;Q3TT04	Q8BKC5	66.853
AAAAAGPASSQR	1056.53	2	Q9CX34	Q9CX34	131.43
AAAAATAATK	845.461	2	Q9D3B1	Q9D3B1	50.791
AAAAGALAPGPLPDLAAR	1601.89	2,3	Q8BVK3;Q3TW96	Q8BVK3	119.56
AAAAMAVSEAWPELELAER	2013.98	2,3	E9PV22;B1AX98;Q505F5	E9PV22	84.14
AAAAQLSLTQLSSGNPVYEK	2047.06	2,3	H3BK65;P42567;Q80ZL3;Q5JC28;F6W2Q5;H3BJB8	H3BK65	87.49
AAAAVVEFQR	1060.57	2	Q3UWW9;Q497E8;Q5BKQ9;Q8BG32;Q3THG2;Q8BK73;G3UYL3;G3UYI4	Q3UWW9	137.95
AAAAVVVPAEWIK	1323.76	2	B1AZI6;Q3UUT9	B1AZI6	81.494
AAAAYEHLK	972.503	2	Q9EP69;B0LAE6	Q9EP69	42.743
AAADGDDSLYPIAVLIDELR	2116.07	2,3	Q76MZ3;Q8C2E1;Q7TMX2;G3UXQ1	Q76MZ3	105.77
AAAELLQSQGSQAGGSQTLK	1943.99	2	Q9R1T4;Q3UUU4	Q9R1T4	130.09
AAAEVNQEYGLDPK	1503.72	2	P97807	P97807	44.132
AAAGGGAAAAAGR	970.494	2	Q6A0C7;P35282;Q0PD35	Q6A0C7	121.08
AAAGQLLQWK	1084.6	2	E9Q2M9;E9PV60	E9Q2M9	50.473
AAAHHYGAQCDK	1327.57	2	Q9DCJ5	Q9DCJ5	75.849
AAALEFLNR	1003.55	2	Q3THQ5;Q60864	Q3THQ5	167.33
AAALEQFK	876.471	2	Q61941;Q8C1W8;Q922E1;Q3TWH2;Q3TGH1;Q8BGK0;Q8C9V5;Q8C3H2;E9Q8F4	Q61941	49.96
AAAMANNLQK	1030.52	2	Q8VH51;Q3U313;Q3UXT6;E9Q8F0;Q0VGU9;F7AA45;B7ZD61	Q8VH51	120.87
AAAPAPEEEMDECEQALAAEPK	2356.02	2	Q4FZK2;Q9D8N0;Q8R1N8	Q4FZK2	34.221
AAAQLLQSQAQQSGAQQTK	1956	2	Q8C1B7	Q8C1B7	130.77
AAAQTLER	858.456	2	P23492;Q543K9	P23492	121.85
AAATAAAVLK	885.528	2	B9EIV6;Q6BCL1	B9EIV6	144.77
AAATLAAVSGTPGLGAQPAELGTHK	2288.21	3	E9Q1P8	E9Q1P8	126.02
AAATPESQEPQAK	1326.64	2	P28667	P28667	137.6
AAATQPDGKDTPDEPWAFPAR	2240.05	3	Q3TW51;Q3UZI3;Q78PY7;Q3TRW3;Q3TJ56;E9Q3E9	Q3TW51	35.538
AAAVAAAGAGEPLSPEELLPK	1961.05	2	Q9CPQ3;Q3UBW3	Q9CPQ3	69.148
AAAVAGPLAAGGEEAAASVSLPGSPGLPGSR	2687.39	3	Q921G6;H3BLL3;Q8C2M4;Q6KAP0;H3BJU9;H3BLB4	Q921G6	20.261
AAAVLSGASAGSPAGAPGGPGGLSAVGSGPR	2503.28	3	Q9DBD5;Q9D4T3	Q9DBD5	53.266
AAAVSDIQDLMR	1288.64	2	Q3THC1;Q9CR00;Q9CZZ4;Q3ULI3	Q3THC1	117.09
AACLESAQEPAGAWSNK	1788.81	2	Q3U4Z7;Q3V1M8;Q8VDJ3;Q8BX68	Q3U4Z7	91.932
AACLPLPGYR	1116.58	2	Q3TJX0;Q61233;Q3U9M7;Q3U6Z1;Q3U6N7;D3Z311;D3Z7D9;D3YVW8;D3YZ25	Q3TJX0	148.05
AACVLTTQTLMR	1363.7	2	Q3UH60;D3Z5G8;B2RQC7	Q3UH60	46.88
AADAEAEVASLNR	1315.64	2	E9Q5J9;Q8K0Z5	E9Q5J9	87.573
AADIAEALYSVPR	1374.71	2	O08792;O08791;Q5DTH8;Q5SWK4;Q8BSM3;Q07802;Q5SWK5;Q6NXL3;Q5SWK8;Q8CBL7;Q3UTW6;Q3UUB6;Q6P3E8	O08792	31.389
AADIEQVFR	1047.53	2	H9KV00;Q9QX47;H9KV15;H9KV01;H9KV02	H9KV00	120.12
AADISQWAGPLCLQEVDEPPQHALR	2800.36	2,3	P70296;Q3TGC5;Q5EBQ2;D3Z1V4;D6RHS6	P70296	128.98
AADKDTCFSTEGPNLVTR	1980.92	3	P07724;Q546G4	P07724	96.544
AADLGQIPDVDIDSDGVFK	1973.96	2	Q9DAK9	Q9DAK9	60.034
AADLLVNPLDPR	1292.71	2	O54781;Q8CBI1;Q8C9R8	O54781	53.967
AADLQIQMTK	1117.58	2	O35855;Q3ULU3;D3Z7C8;Q8CAX1	O35855	53.569
AADTELGPGVEGPYEVLK	1843.92	2	A6H659;Q3U1F9	A6H659	54.418
AADVHEVR	895.451	2	P52480	P52480	98.933
AADVHEVRK	1023.55	2	P52480	P52480	46.462
AAEAAINILK	1012.59	2	Q9WTX2	Q9WTX2	56.013
AAECNIVVTQPR	1356.68	2	E9QNN1;O70133;Q3UR42	E9QNN1	104.94
AAEEAFVNDIDESSPGTEWER	2351.02	2	B1AWD9;B1AWD8;O08585;B1AWE1;Q6PFA2;B1AWE0;Q3THU7	B1AWD9	78.088
AAEHPEPPKGELQLPPPPPPGHYGAWAAQELQAR	3635.83	4	Q3UAI4;Q3UBH2;Q3UJB0;Q80W39;Q3UQU5;Q9CS24	Q3UAI4	54.375
AAELIANSLATAGDGLIELR	1997.08	3	P67778;Q3V2K0	P67778	43.598
AAELLLPAAAAWR	1351.76	2	G3X8U3	G3X8U3	42.446
AAEMMASLLK	1063.54	2	Q61768;E9QAK5	Q61768	74.944
AAENGAQSAPLPLEGVDISPK	2063.05	2	P30416;D6RDE2	P30416	33.348
AAESALQVVEK	1143.61	2	Q8CB77	Q8CB77	72.34
AAESLADPTEYENLFPGLK	2064.01	2	O55029	O55029	104.44
AAETVELHK	996.524	2	B2RXM7;Q9D1J3;B7ZWI2	B2RXM7	111.06
AAFALGGLGSGFASTK	1453.76	2	B2RQC6;E9QAI5;G3UWN2;B7ZN27;Q6P9L1;Q7TN13;E9QAT6	B2RQC6	33.769
AAFDDAIAELDTLSEESYK	2086.96	2,3	P62259;Q5SS40;Q8BPH1;Q3V453	P62259	185.02
AAFGLSEAGFNTACLTK	1756.85	2	Q8K2B3	Q8K2B3	48.288
AAFGSFAVNGPTTLVDK	1693.87	2	Q9JIH2	Q9JIH2	23.37
AAFQLGSPWR	1131.58	2	P47738;Q3TVM2;Q3U9J7;Q3UJW1;Q544B1;Q3U6I3;D3YYF3	P47738	173.37
AAFVLPEFTR	1149.62	2	Q3UJL7;Q543H0;Q64674;Q8BSZ8	Q3UJL7	121.73
AAFVTLLTGAK	1090.64	2	G5E895;Q8BIV6;Q8CI22;D3Z494;S4R2G9;Q8R318	G5E895	121.61
AAGAAAALAFLNQESR	1559.81	2	Q3TAH3;Q9CPP0	Q3TAH3	267.17
AAGAAAIITEPEHTK	1478.77	2,3	Q8BK67;A2AWQ2	Q8BK67	173.25
AAGAPGAACGAGCNR	1359.58	2	A2AJW4	A2AJW4	54.007
AAGCSIPVASVATGFPAGQTHLK	2239.14	2,3	Q3THN2;Q91YP3	Q3THN2	55.744
AAGDEMGTVR	1005.45	2	Q9JI11;F7BYZ4	Q9JI11	38.402
AAGEVMEPANLLAEEK	1670.82	2	P57746;Q3U684;Q3U861;Q3UJH5;Q3UK81;Q9CTI8	P57746	20.666
AAGMLSQLDLFSR	1407.72	2	Q61249	Q61249	29.355
AAGSIASAQKPPAGK	1352.74	2,3	P27546;F7CK47	P27546	75.102
AAGTLLNGPPQFSTTPEIK	1941.02	2	Q8K0V4;Q6A015	Q8K0V4	33.764
AAGTLYTYPENWR	1540.73	2	Q4FZK2;Q9D8N0	Q4FZK2	212.9
AAGVEAAAEVAATEPK	1483.75	2	Q9D0E1;Q570Z0;Q3THB3;Q3TW40;B8JK32;Q3TL61;B8JK33	Q9D0E1	164.09
AAGVSVEPFWPGLFAK	1674.88	2,3	P47955;Q58E35;E9Q3T0	P47955	91.712
AAHGGSAASSALK	1126.57	2	G5E8R8;Q3UGV7;Q6P5G6	G5E8R8	118.61
AAIAAAAAAAAAK	1040.6	2	Q9CWK0;Q9CR57	Q9CWK0	103.21
AAIAQALAGEVSVVPPSR	1734.96	2	Q3UKJ7	Q3UKJ7	100.35
AAIDWFDGK	1021.49	1,2	P56959;Q3UK30;Q3USY4;Q564D0;Q8CFQ9;G3UXT7;Q8BQ46;Q3TLE4;F6QCI0	P56959	126.07
AAILPTSIFLTNK	1387.81	2	Q8CIG8;F6QQQ6	Q8CIG8	101.39
AAIQSQLDGVR	1156.62	2	Q6KAR6;Q8BIT7;Q8K0E2	Q6KAR6	41.242
AAKPEQIQK	1011.57	2,3	Q80X41;Q3TL56;Q3UWH3	Q80X41	131.11
AALAHSEIATTQAASTK	1669.86	2	E9QN87;Q9QXS1;E9QPE8;E9QK43;E9QQ00;Q6S385;E9QL05;E9PY96;E9QMZ5;Q6S387;E9QLJ5;Q6S393;E9QKX4;Q6S392;E9Q153;Q6S388;Q6S390;E9Q3W4;F6R059	E9QN87	123.92
AALAPLPPLPAQFK	1432.84	2	Q9CR26;Q3V4B3;F8WJC2	Q9CR26	83.617
AALDGTPGMIGYGMAK	1551.74	2	Q8BVI4;D3YWR7;D3Z1A1	Q8BVI4	39.685
AALEALGSCLNNK	1359.68	2	Q99K87;Q9CZN7;Q3TFD0	Q99K87	123.95
AALEAQNALHNIK	1391.75	2,3	Q9Z0H4;E9QA47;S4R1S7;S4R2U7;A3KGT2;S4R2L5;A3KGT0;S4R2J2	Q9Z0H4	130.56
AALEEVYPDLTPEENR	1844.88	2	Q9DBR1	Q9DBR1	30.974
AALGQGVAPVHTQK	1375.76	3	H3BL37;O08784;Q7TPZ2;Q05BH6;H3BIX0;Q05CS0;Q6PFZ6	H3BL37	46.282
AALGSSSQNVTEYVVR	1679.85	2	Q3THK3;Q8BVJ2	Q3THK3	117.37
AALLAELASLEADALR	1625.9	2,3	Q8BVK3;Q3TW96	Q8BVK3	79.652
AALLAVNSAASLWGPYK	1730.94	2	B9EJ54;E9Q880;Q3UFI7	B9EJ54	85.619
AALLSGPPGVGK	1065.62	2	G3UXL4;Q5U4B1;G3X8Z6;P35601;G3UWX1	G3UXL4	41.684
AALLTGR	700.423	2	Q571E4;Q8CC47;P50428	Q571E4	119.56
AALNALQPPEFR	1325.71	2	Q78T54	Q78T54	132.03
AALNEIESR	1001.51	2	Q3TAS3;Q3U5V8;Q9D3G5	Q3TAS3	110.76
AALNGADIYAGCCTLK	1696.79	2	Q921F4;Q9CSH0;Q3TBR4	Q921F4	34.094
AALNLLECGVSR	1301.68	2,3	O88593;Q4FK86	O88593	215.08
AALQALK	713.444	2	Q9D8B3;Q3TLQ5;Q9D7F7	Q9D8B3	76.847
AALQELLSK	971.565	2	P62852;Q58EA6	P62852	129.63
AALQGQLQHLEGQLGSLQGR	2103.12	2,3	B2RXR1;Q4QRL3	B2RXR1	54.875
AALTAEHFVALQSLLK	1710.97	2,3	Q8K2Q0	Q8K2Q0	56.943
AALVLEDGSVLQGR	1426.78	2	B2RQC6;E9QAI5;G3UWN2;B7ZN27;Q7TN13;E9QAT6	B2RQC6	100.22
AALYAAPYK	966.517	2	Q3U011;Q7TMS6;Q9JL62;D3Z1H9;D3Z1H8	Q3U011	51.193
AAMEPIVISAK	1128.62	2	P26039;Q80TM2;Q3UHS6;Q0V930;Q3TBC3	P26039	63.727
AANAASGAGGSSAAAGSR	1432.67	2	Q4VAA2	Q4VAA2	198.85
AANATMATSGSAR	1207.56	2	Q91VC3;A2AFK7	Q91VC3	112.82
AANATTNPSQLLPLELVDK	1994.07	2,3	P62322	P62322	63.302
AANEAGYFNEEMAPIEVK	1981.91	2	Q8BWT1;Q3UKH3	Q8BWT1	48.288
AANFENHSGR	1101.5	2,3	Q64727	Q64727	123.79
AANGVVLATEK	1071.59	2	Q3UWT6;P49722;Q9CZ58	Q3UWT6	72.289
AANNGALPPDLSYIVR	1669.88	2	Q9D0M3	Q9D0M3	29.58
AANVLVSESLMCK	1420.71	2	Q3U6Q5;Q8CEI0;Q05DV0;P25911;Q3TCS3	Q3U6Q5	92.856
AAPAAAAAMAPPGPR	1318.68	2	Q8BMF4	Q8BMF4	113.65
AAPAPSLISVFSSPQELGASLAQLVAQR	2807.52	2,3	Q9CQ60;Q8CBG6;Q8C6M6	Q9CQ60	84.933
AAPCIYWLPLTESQIVQK	2116.1	2,3	Q80TU6;Q9JIX8;F6RJ39;B8JJ91;Q7TSL7;B8JJ92;Q52KR6;Q3UXT9	Q80TU6	52.365
AAPFTLEYR	1066.54	2	Q4FK49;Q9D819;Q3UA53	Q4FK49	74.173
AAPGSGTSTFSFAPPSK	1608.78	2	Q80U93	Q80U93	73.464
AAPGYHMAK	944.454	2,3	Q3TFQ8;Q3UYH9;Q3V3U0;Q8CI94;Q3UGT5;Q3UZL2;Q9WUB3;E9PUM3;Q91WP9;Q9ET01;Q3TJQ7;Q3UEJ6	Q91WP9	51.066
AAPLAGFGYGLPISR	1488.81	2	Q4FJR4;Q922H2	Q4FJR4	56.514
AAPPGEYFSVGSQVSCR	1810.83	2	Q9D0R8	Q9D0R8	39.657
AAPRPPPAISVSVSAPAFYAPQK	2321.25	2,3	Q3TCR9;Q62523;Q8CBM0;Q7TQE2	Q3TCR9	156.85
AAQAVSLLR	927.55	2	Q8BJY1	Q8BJY1	195.17
AAQEEYIK	950.471	2	A6ZI44;P05064;Q5FWB7;Q6NY00;A6ZI46;Q9CPQ9	A6ZI44	98.458
AAQEEYIKR	1106.57	2,3	A6ZI44;P05064;Q5FWB7;Q6NY00;A6ZI46;Q9CPQ9	A6ZI44	93.467
AAQEQVLNASR	1185.61	2	P54103;E9Q9H2	P54103	63.864
AAQGEPQVQFK	1201.61	2	P62827;Q3ULW0;A6H622;Q61820	P62827	143.96
AAQLAIR	741.45	2	P62911;A2AD25;P17932	P62911	99.919
AAQLCAAALAAVLSR	1484.81	2,3	Q149C8;Q3TBG9;Q3TQE0;Q3TRM8;Q08EC2;Q3TVQ4;E9Q8S8;E9Q3Z4;Q3TCB2	Q149C8	112.24
AAQLCGAGVAAVVEK	1442.76	2	Q149C8;Q3TBG9;Q3TQE0;Q3TRM8;Q08EC2;Q3TVQ4;E9Q8S8;E9Q3Z4;Q3TCB2	Q149C8	77.746
AAQLQGLSHFLR	1339.74	2,3	Q3TX25;Q80VQ0;Q3U3J9	Q3TX25	65.395
AAQMHSGYQR	1147.52	2	Q8C2Q3;Q3U6A2	Q8C2Q3	61.353
AAQMMGEK	864.383	2	P41245;Q3TTU7;Q3UQ52;Q2M4J5;A2A5K8	P41245	75.043
AAQPGALCDVSEELSR	1701.8	2	Q3UD58;Q6PAM1;Q3UXT5;A2ADZ2;A2ADZ4;A2ADZ3;A8Y5J8	Q3UD58	63.827
AAQQRPEEVR	1182.61	2	Q3THP1;Q8BU29;Q3UDF3;Q99KK7;Q3UDY7;Q3UDD5;Q6NXZ0;Q8BYF3	Q3THP1	83.438
AAQTSVAYGCIK	1267.62	2	Q9D0I9;Q3UAZ3	Q9D0I9	45.257
AAQVAPAAASSLGNPPPPPSELKK	2297.24	3	E9QAQ7;A2BH40	E9QAQ7	51.234
AAQYQVNQAAAAQAAATAAAMGIPQAVLPPLPK	3201.7	4	Q8CHF5;G3X9Q0;Q9JKP5;Q8CAQ1;Q3U581;Q4VA08	Q8CHF5	35.934
AASAAATAAASAATAASAASGSPGSGEGSAGGEK	2720.25	3	Q5EBP9;Q62318	Q5EBP9	92.817
AASAAGASPAATPAAPESGTIPK	1993.01	2	A2AL50;Q8C0I1;A2AL49	A2AL50	86.546
AASAALILPESPSMK	1484.79	2	Q3TKN7;Q8JZY2;Q3UTM6	Q3TKN7	47.33
AASADSTTEGTPTDGFTVLSTK	2156.01	2,3	Q9QZQ8;Q8CA90	Q9QZQ8	166.06
AASAHAIGTVK	1024.57	2	P31324;H3BK84;Q3V2X9	P31324	25.42
AASAMQGTSLAPAAYGDYTSVGVAK	2386.15	2,3	Q3U560;G5E880;Q60664;F6WLY0;Q3TL84;Q3TGD7;Q3TVR1;Q3U583;Q3V3H7;Q8BNX8;F6VUK8;Q3V325;E9Q2C8	Q3U560	36.576
AASDIAMTELPPTHPIR	1818.93	2,3	P62259;Q5SS40;Q8BPH1	P62259	155.57
AASEDELLLPR	1212.63	2	Q61249	Q61249	25.42
AASENSQDAFR	1194.53	2	Q571F4;Q5SWT9;Q03267;G5E8H3;Q5SWU0;Q3UQ33;Q5GGW5	Q571F4	92.611
AASGDPGSAESYR	1266.55	2	P54822;Q3TMB8;E9Q242;E9Q3T7;E9Q0A0	P54822	30.567
AASGEAKPQAK	1056.56	2	P15864;Q5SZA3;Q3UXH2	P15864	113.93
AASGFNATEDAQTLR	1550.73	2	P97429;Q7TMN7;D3Z0S1;Q8BSL2;Q9R0V2;S4R1F2;F7ANV6	P97429	117.37
AASIFGGAK	820.444	2	Q3TSY9;Q8BGD9;Q3TDD8;Q3TLQ9;Q3UGC0;Q3THB0;Q922K6;B2RWE8	Q3TSY9	67.507
AASIFGGAKPVDTAAR	1530.82	3	Q3TSY9;Q8BGD9;Q3TDD8;Q3TLQ9;Q3UGC0;Q3THB0;Q922K6;B2RWE8	Q3TSY9	28.869
AASITSEVFNK	1165.6	2	G3X956;Q920B9	G3X956	43.501
AASLGSSQPSRPHVGEAATATK	2122.08	3	P51125;Q8CE80	P51125	122.53
AASSLFSAK	880.465	2	Q9JIH2	Q9JIH2	67.881
AASTASHRPIK	1137.63	2	Q8BVM6;Q9DCL8;D3Z3A0	Q8BVM6	157.97
AATAAADFTAK	1036.52	2	B2RUC7;Q9Z1Z2	B2RUC7	58.476
AATAAVPGAAAGR	1082.58	2	Q8CHW4	Q8CHW4	45.28
AATAGGGPGAAAGAVGAGGAAAASGLAVYR	2370.2	3	P97496;Q3UMX0;Q3UPK0;Q3UNN4;D3Z1X8;Q3UZD0	P97496	77.984
AATAIYR	764.418	2	Q3U3F6;Q3TGD3;A2AU61;A2AU60	Q3U3F6	58.604
AATAPLLEAVDNLSAFASNPEFSSVPAQISPEGR	3455.72	3,4	P26039;Q80TM2;Q3UHS6;Q0V930;Q3TBC3	P26039	96.707
AATFFGEVVK	1067.57	1,2	Q9JK23;D3Z795;D6RG59	Q9JK23	105.98
AATITATSPGALWGLDR	1699.89	2	P31324;H3BK84;Q3V2X9	P31324	65.231
AATLAQELEK	1072.58	2	Q9CU62;A0JLM6	Q9CU62	74.849
AATLLEQVTSSVR	1373.75	2	Q4FZC9	Q4FZC9	42.469
AATMSAVEAATCR	1337.61	2	Q9DCC4	Q9DCC4	42.568
AATPAETCR	975.444	2	Q3UZ39	Q3UZ39	71.425
AATQFWR	878.44	2	P08003	P08003	61.494
AATSEGPLFAASIEK	1490.76	2	Q3TI64;Q80YV2;H3BKM2;D3Z3D0;D3Z0B2	Q3TI64	48.177
AATVNLELDPIFLK	1542.87	2	Q9D168	Q9D168	48.704
AAVASLLQSVQVPEFTPK	1884.04	2,3	B9EHN0;Q02053	B9EHN0	214.82
AAVAWEAGKPLSIEEIEVAPPK	2304.24	3	P28474;Q6P5I3	P28474	60.032
AAVDAGFVPNDMQVGQTGK	1903.91	2	Q99LC5	Q99LC5	102.89
AAVDSFYLLYR	1316.68	2	Q8BTX9	Q8BTX9	58.676
AAVEEGIVLGGGCALLR	1683.9	2	P63038	P63038	18.823
AAVENLPTFLVELSR	1657.9	2,3	P70168;Q7TSZ6;Q3TFE8;Q3UHW8	P70168	122.93
AAVETLGVPCFLGGMSR	1763.87	2	Q8BU33	Q8BU33	25.508
AAVEWFDGK	1021.49	1,2	Q5SUS9;Q6NVA3;Q3UI30;Q61545;Q5SUT0;Q9CRS5	Q5SUS9	81.95
AAVFNHFISDGVK	1403.72	2,3	P01027	P01027	86.944
AAVHLEGK	823.455	2	Q64727	Q64727	82.426
AAVIGDVIR	912.539	2	Q3ULC7;Q6PCP0;Q9JIK5;Q9CWZ5;Q8K2L4	Q3ULC7	55.567
AAVILESIFLK	1202.73	2	P35991;A2BDW0;Q7TMU1	P35991	90.685
AAVLESLLR	970.581	2	Q8CC12	Q8CC12	90.657
AAVLQQVLERPELNK	1706.97	2,3	F6ZDS4;Q7M739;Q3V1L5;Q32P08;Q05CS8;Q8BU18;Q8BK71	F6ZDS4	189.69
AAVMHDILDMMPEGIK	1769.85	3	Q99PV0;B7ZC27;Q3UNG1	Q99PV0	28.296
AAVPELLEQQEEDR	1625.79	2	Q3TJN6;Q8C5E7;Q9D8U8	Q3TJN6	42.52
AAVPSGASTGIYEALELR	1803.94	2,3	P17182;Q5FW97;Q8CF78;B0QZL1;B1ARR7;P21550;Q4FK59;P17183;Q3UJ20;Q545V3;Q922A0;D3Z6E4;D3Z2S4;Q5SX59;D3YVD3;B1ARR6;Q5SX60;Q5SX61	P17182	199.49
AAVPSIK	684.417	2	P09411;S4R2M7;B0LAA9	P09411	92.925
AAVPTPAK	753.438	2	P09405;Q3TGR3;Q3TL52;Q8CD23;Q3TT41;Q8CE30;Q9CT46	P09405	63.673
AAVSCLWGK	990.496	2	A8DUK0;D0U270;P02088;A8DUM2;A8DUP7;A8DUP5;D4N6R6;A8DUP3;A8DUL5;Q61650;Q61348	A8DUK0	120.07
AAVVENVVK	927.539	2	D3Z5N6;Q3UKV4;Q61103	D3Z5N6	95.502
AAVVTSPPPTTAPHK	1472.8	3	Q8K232;Q9QYC0;F8WGR0;F8WHZ9;E9Q1K3;Q8BJT2;D3Z0T1	Q8K232	93.823
AAYFGIYDTAK	1218.59	1,2	P51881;Q545A2	P51881	112.13
AAYLNMSEDPSHPSMALNTR	2204	2,3	Q5DTP7;E9QAS5;Q6PDQ2;E9QAS4;Q99JM0;Q3UFM8	Q5DTP7	51.819
AAYLQENGKPLDEVLR	1814.95	2,3	B7STB7;P10107;Q4FJV4;Q3U5N9;Q3US43	B7STB7	236.43
AAYNLVR	805.445	2	Q544F6;Q9CQI6	Q544F6	133.99
AAYNPGQAVPWNAVK	1584.8	2	Q8VDP4	Q8VDP4	98.337
AAYPDLENPPLIVTPSQQPK	2177.14	2	Q9D0I9;Q3TVC5	Q9D0I9	57.496
AAYQVAALPR	1058.59	2	P52760	P52760	75.294
ACADATLSQITNNIDPVGR	2014.97	2,3	P62874;Q3TQ70;Q3U1B1;H3BKR2;H3BLF7	P62874	176.21
ACALSIAESCRPGDK	1633.76	3	Q8K2B3	Q8K2B3	44.294
ACDPHLR	867.402	2	O70138;Q3TAV4;Q3TCE6;Q3TD42;Q8C209;Q3U1P0;Q8C230	O70138	68.422
ACEPGVDYVYK	1299.58	2	P01027;CON__Q2UVX4	P01027	68.536
ACFHCETCK	1211.45	2	Q543N3;Q61792	Q543N3	172.23
ACGDSTLTQITAGLDPVGR	1930.94	2,3	E9QKR0;P62880;Q3U9V4;D3Z1M1;D3Z1T4	E9QKR0	248.13
ACGLNFADLMGR	1323.61	2	Q3TXD3;Q499X4;Q62465;Q5RKP0;Q3U331	Q3TXD3	166.29
ACGLVASNLNLK	1258.67	2	P16045	P16045	44.616
ACGLVASNLNLKPGECLK	1943	2,3	P16045	P16045	244.08
ACGNFGIPCELR	1392.63	2	Q9DCL9	Q9DCL9	61.235
ACGVDFEIR	1065.49	2	J3JS97;Q91YI4;Q3TRC8;Q5F2D9;J3QNV6	J3JS97	77.677
ACLISLGYDVENDR	1623.76	2	Q1A602;Q8BP35;P57780;Q3ULT2;Q3UDJ7	P57780	96.591
ACLLETPIR	1071.57	2	G3X920;Q9DBR3	G3X920	110.87
ACNQLGQFLQHR	1470.71	2,3	Q69ZW4;P17427;Q3U7X9;Q6PEE6;P17426	Q69ZW4	119.34
ACPRPEGLNFQDLR	1671.82	2	Q3TE40;Q62193;Q99KL9;F6V8R7	Q3TE40	60.474
ACQIFVR	892.459	2	Q9D0E1;Q570Z0;Q3THB3;Q3TW40;B8JK32;Q3TL61;B8JK33;Q3TQ66	Q9D0E1	86.512
ACQMLLR	890.447	2	P27870;Q3TXC4;Q3U4K7;Q3U670;Q3U8U1;Q3U9E2;E9PXI0;Q3UAV5;Q8VDU4;Q3UAG9;Q3UAH3	P27870	60.294
ACQPPFAFR	1092.52	2	P11835;Q542I8;M0QWA7;D3YYP8	P11835	119.41
ACQSIYPLHDVFVR	1703.85	2,3	D3Z6C3;P97351;Q3UAC2;Q3UJU5;Q564F3;Q9D1S3;Q3U5P8;D3Z7W7	D3Z6C3	116.84
ACSSELESLEMELR	1652.74	2	Q9D8T2	Q9D8T2	31.319
ACTGSLNMTLQR	1350.64	2	D9J302;Q2Q7P0;Q8CI51;D9J301;D9J300;D9J2Z9;E9Q8P5;F8WJI6;D9J303;Q9CRA2	D9J302	51.875
ACTILLR	845.479	2	P80318;Q3U4U6;Q3U0I3;E9Q133;Q3UJP4;F6Q609	P80318	68.422
ACVDTALENLSTLK	1533.77	2	P19096;Q3UHT6;Q3TB22	P19096	41.495
ACVLQNPQTIMHIQDPASQR	2306.13	3	P58058;Q3TN62;Q3UGI1	P58058	82.586
ACYLSINPQK	1192.59	2	P61164	P61164	63.283
ADAAEFWR	964.44	2	P22682;Q2M4H7;Q3TTA7;B9EKI5	P22682	81.594
ADAASQVLLGSGLTILSQPLMYVK	2474.35	2,3	Q9D050;Q3UA17;Q791V5;A2AFW6;D6RCZ1	Q9D050	68.88
ADAEVITFPK	1089.57	1,2	Q3TM67;Q499D4;Q9ESX5;Q3TI79;B7ZCL7;F6YUI5;A2AN81	Q3TM67	68.536
ADAFGDELFSVFEDDSTSAAGAK	2349.03	2	Q9CZU3;Q8BVI7;Q8BVK1	Q9CZU3	20.891
ADAGGEDAILQTR	1315.64	2	Q9CPX6	Q9CPX6	85.42
ADALQAGASQFETSAAK	1664.8	2,3	P63024;B0QZN5;O35619;P63044;Q8CHR4	P63024	151.48
ADAMTLDGGTMFDAGKPPYK	2084.95	2,3	Q4FJR3;P08071;Q3TP24;B8YJF9;Q5MJE7	Q4FJR3	160.55
ADATNVNNWHWTER	1712.77	2	Q3TL79;Q8BK64	Q3TL79	68.044
ADAVYTGLNTR	1179.59	2	P20491	P20491	121.02
ADCLVPSEIR	1158.57	2	B7ZNM7;Q9Z2Q6;Q52KH2	B7ZNM7	47.559
ADCTITMADSDLLALMTGK	2025.94	2,3	P32020	P32020	102.37
ADDADEFGYSR	1244.49	2	Q3TW51;Q3UZI3;Q78PY7;Q3TRW3	Q3TW51	40.377
ADDGRPFPQVIK	1341.7	2,3	A6ZI44;P05064;Q5FWB7;Q6NY00;A6ZI46;Q9CPQ9;D3YWI1;D3YV98;D3Z510	A6ZI44	105.13
ADDIDIEAMLEAPYK	1692.79	2	Q8VH51;Q3U313;E9Q8F0;B7ZD61;B7ZD63;D6RJ85;E9Q999;D6RCZ8;E9PZF9;B7ZD64;Q3TJP1	Q8VH51	40.801
ADDLDFETGDAGASATFPMQCSALR	2645.14	2,3	P63242;Q66JR8	P63242	96.903
ADDTFEALR	1036.48	2	P62869	P62869	102.55
ADDVVWVR	958.487	2	Q3TF87;Q3UJQ3;Q922B2;Q3TMC5;Q8BK18;Q8BJY7	Q3TF87	39.547
ADEELEALRK	1172.6	2	P56812;Q564F6	P56812	110.38
ADEGISFR	893.424	2	P35700;Q3U9J9;B1AXW6;B1AXW5	P35700	101.54
ADEIESYLENLK	1422.69	2	A2AQJ6;A2AQJ5;Q8BXN9;A2AQJ7	A2AQJ6	62.14
ADEPKPISPFK	1227.65	2	Q7TPW6;Q9Z2Z6	Q7TPW6	75.088
ADEWLMK	891.416	1,2	Q8VDD5;Q3UH59;Q5SV64;Q61879;Q80T68;Q8BLI1;Q8BLI3;Q8BWI3	Q8VDD5	102.77
ADFCIIHYAGK	1293.62	2,3	Q8VDD5;Q3UH59;Q5SV64;Q61879;Q80T68;Q8BLI1;Q8BLI3;Q8BWI3	Q8VDD5	75.566
ADFDNTVAIHPTSSEELVTLR	2314.14	2,3	P47791;Q3TXK9;Q3UB84;Q3U9R7;Q3TWI5;Q3UAS7;Q91Z57;Q3U9P5	P47791	156.85
ADFDTYDDR	1116.44	2	Q3V244;Q564E5;Q9WUK2;Q80U88;Q3TG58;Q9ET00	Q3V244	63.283
ADFPAGIPECGTDALR	1688.78	2	G3UY93;Q790I0;Q7TPT7;Q9Z1Q9;Q3U3D3;Q3TII4;G3UZX1	G3UY93	74.786
ADFQGISPER	1118.54	2	P61804	P61804	96.015
ADGELNVDSLITR	1401.71	2	P62141	P62141	95.651
ADGYVLEGK	950.471	2	P62242;Q497E9	P62242	87.895
ADHGEPIGR	950.457	2,3	P11499;Q71LX8	P11499	166.09
ADHQPLTEASYVNLPTIALCNTDSPLR	2995.47	2,3	B2CY77;P14206;D3YTT7	B2CY77	171.73
ADHVQSLAQLENLCK	1724.85	2	E9PUW7;Q9EPK7	E9PUW7	77.222
ADIEMPFDPSK	1248.57	2	Q80X90	Q80X90	73.632
ADIGAPSGFK	961.487	2	P70315;Q53WY0;Q61078	P70315	54.471
ADIGCTPGSGK	1061.48	2	P01027	P01027	78.903
ADIVENQVMDTR	1389.66	2	P10649;A2AE89;F6WHQ7	P10649	210.44
ADKEAAFDDAVEER	1564.7	2	Q60972	Q60972	69.729
ADKPDMGEIASFDK	1522.7	2	A6H6H4;Q6ZWY8	A6H6H4	202.01
ADLAEEYSK	1024.47	2	P68037;Q561N4;Q3TIH9	P68037	48.981
ADLANEEKPAVAPSVFVFQK	2159.13	2,3	Q9CT10	Q9CT10	52.298
ADLDVSGPK	900.455	2	E9Q616;Q6UL10;A0PJF4;A0JLR7;Q8BKS2	E9Q616	51.276
ADLEGMCGK	979.41	2	Q00519;B2RUJ7;Q3UMS6	Q00519	63.076
ADLEMQIESLTEELAYLK	2095.04	2,3	CON__P13645	CON__P13645	98.035
ADLIAYLK	905.522	2	G3UWG1;P62897;Q56A15	G3UWG1	49.813
ADLINNLGTIAK	1241.7	2	P11499;Q71LX8;P07901;Q3UIF3;Q80Y52;Q3TKA2;A0PJ91;Q3TKG0;Q3TKB9;Q8C5U3;Q8C2A9;B7ZC50	P11499	153.54
ADLLGSILSSMEKPPSLGDQESR	2429.21	2,3	Q7TNE3;Q5SX56	Q7TNE3	52.909
ADLNQGIGEPQSPSR	1567.76	2	Q8C845;Q9D8Y0	Q8C845	167.21
ADLPTLGFTHFQPAQLTTVGK	2241.18	2,3	P54822;Q3TMB8;E9Q242;E9Q3T7	P54822	76.027
ADLSGMSGSR	979.439	2	Q9D154;Q8BK60;Q8VHP7;Q5SV42	Q9D154	166.34
ADLSLDELIR	1143.61	2	Q571G8;Q3U8V1;Q8BG81;Q3UDD3;F6VR84;Q8C713	Q571G8	105.4
ADLTALFLPR	1115.63	2	Q9JJ28	Q9JJ28	119.16
ADMQNLVER	1074.51	2	Q3U0U5;P40124;Q3TC53;Q3UVJ2;B1ARS0	Q3U0U5	169.76
ADNFEYSDPVDGSISK	1742.76	2	Q66JR7;Q7TNU0;Q5RJV4;Q9D0F9;Q3U6X6;A2CEK3	Q66JR7	64.275
ADNLIPGTR	955.509	2	Q9JHU9	Q9JHU9	50.284
ADNPVLELLLR	1251.72	2	Q8C0C7;E9PWY9;Q8BJG2;Q8BXN0;Q3U0Y9;D6RIJ2	Q8C0C7	134.98
ADPDQMIEVPNNIIR	1723.86	2	D0QMC3	D0QMC3	73.91
ADPEAAWEPTEAEAR	1641.73	2	Q9Z1F9;H3BLR3	Q9Z1F9	63.037
ADPPQAMNALMR	1313.62	2	Q9Z1X4;Q45VK6;Q45VK5	Q9Z1X4	88.441
ADPQEAINCLMR	1416.65	2	Q9DB05;Q9CXX1	Q9DB05	24.514
ADPSLNPEQLK	1210.62	2	Q3TDA7;Q9WVE8;Q3UP40	Q3TDA7	56.551
ADPSQFELLK	1146.59	2	E9PWV3;Q810V8;F6Q8A4;F6RQA2;Q505N6;P18653;Q3TIM6;Q3UFZ5;P18654;A7E215;B1AXN9;B1AXP0;B1AXN5;B1AXN8;F6UG16;Q7TPD5;Q9WUT3;Q8CHM5;Q810Z3	E9PWV3	74.533
ADPYVEITGTAGK	1320.66	2	F8WJE0;E9Q0K6;F6TVP2;Q60710;Q3TCJ7;E9PYG9;Q8C5C0;Q6ZQM3	F8WJE0	85.457
ADQCYEDVR	1154.47	2	O89053;Q3U1N0;Q3U232;Q3T9L1;Q3U9K3;G3UYK8;D3YW57;D3YXM2;G3UX53	O89053	88.392
ADQLTEEQIAEFK	1520.74	2,3	Q3UKW2;P62204;Q9D6P8	Q3UKW2	175.28
ADRDESSPYAAMLAAQDVAQR	2264.05	3	O70569;P62264;D3Z7I1;D3YVF4	O70569	133.16
ADSGGPLVCR	1030.49	2	Q80UR4;E2FHV9;Q6RUT2	Q80UR4	100.57
ADSLFPVVSAASIFAK	1621.87	2	Q9CWY8;F6RP29;Q05C51	Q9CWY8	73.983
ADSSARPQAER	1186.57	3	Q8VBT6	Q8VBT6	91.313
ADSSLDLSELAK	1247.62	2	E9PVA6;Q80XR8;F7BIK4;Q3UGB1	E9PVA6	52.576
ADTFSGLLEYLNPNHK	1817.89	3	E9PX59;Q69Z37;Q6PIQ3;Q8C059;Q8BZG4	E9PX59	36.345
ADTLDPALLRPGR	1393.77	2	P54775;Q3TUN5;Q569X4;Q8BKU2;Q3TFA5;Q3TJ97;Q52L53	P54775	47.915
ADTLTPEECQQFK	1565.7	2	E9Q1G8;E9Q9F5;O55131;Q3UNN1;Q8C2A3;Q5DTS3	E9Q1G8	38.279
ADTQTYQPYNK	1327.6	2	G3UW85;P84089;Q4FZH7	G3UW85	116.13
ADTQYILPNDIGVSSLDCR	2136.02	2	Q3THP1;Q8BU29;Q3UDF3;Q99KK7;Q3UDY7;Q8BYF3	Q3THP1	64.2
ADTVGLACEAINR	1388.67	2	D4AFX7;G3X922;Q8CHD7;Q3UQJ7;Q3UX52	D4AFX7	46.481
ADTYELQVR	1093.54	2	A2ADH1;F6WHL0;Q9CQY5;F6TBV1	A2ADH1	30.392
ADVESQFPDWIR	1461.69	2,3	Q8BJS4	Q8BJS4	212.9
ADVIQATGDAICIFR	1648.82	2	Q08943;Q05DR5;A2AW05	Q08943	34.666
ADVLSVLR	871.513	2	Q8JZM7	Q8JZM7	123.92
ADVQSIIGLQR	1198.67	2	Q5EBP9;Q62318;Q3UDN8	Q5EBP9	150.46
ADVVESWIGEK	1231.61	2	P16546;A3KGU7;B2RXX6;B9EKJ1;E9Q447;A3KGU5;B7ZWK3;Q3TYI8;Q58ES7;Q6PA04;P08032	P16546	75.695
ADWSSLSR	920.435	2	A2RSV8;P19783;M0QWX7;D6RG40	A2RSV8	93.143
ADYAQLLEDMQNAFR	1783.82	2,3	P50516	P50516	102.65
AEACFVNCVER	1353.58	2	Q9WVA2	Q9WVA2	38.634
AEAEHNWWEGR	1383.6	2	P27870;Q3TXC4;Q3U4K7;Q3U670;Q3U8U1;Q3U9E2;E9PXI0;Q3UAV5;Q8VDU4;Q3UAG9;Q3UAH3	P27870	71.153
AEAESLYQSK	1124.54	2	CON__P04264	CON__P04264	164.97
AEAGAGSATEFQFR	1440.66	2	P63325;Q5M9K7;Q3U9P0	P63325	157.52
AEAGDNLGALVR	1184.61	2	D3YVN7;Q8BFR5	D3YVN7	73.632
AEAGVPAEFGIWTR	1502.75	2,3	B9EKP5;Q6KAM8	B9EKP5	122.1
AEALFDFTGNSK	1298.61	2	B6DT57;P97369;Q3TC82;A8XU21	B6DT57	133.49
AEALPAASVSQTHESK	1624.81	3	Q6PGL7;Q8BRP9	Q6PGL7	46.873
AEAQVVMMGLDSAGK	1505.72	2	Q6P3A9	Q6P3A9	49.559
AECCVPVCPR	1246.53	2	Q60930;D3YZT5;D3YUN8	Q60930	72.643
AECFDKAQSVCR	1469.64	3	Q545D8;Q61878	Q545D8	39.73
AECLAMLGR	1019.49	2	Q3UL32;Q9QYI3;F7BTP8	Q3UL32	45.137
AECMLQQAER	1234.54	2	Q3TJX0;Q61233;Q3U9M7;Q3U6Z1;Q3U6N7	Q3TJX0	169.37
AEDGSVIDYELIDQDAR	1907.87	2,3	P07356;Q542G9;Q3UCD3;Q9CZI7;B0V2N5;Q99KH3;B0V2N7	P07356	154.82
AEDKEWIPVTK	1314.68	2	P25444;Q3TLE5;Q3TXS9;Q58EU3;D3YWJ3;Q3UB36;Q3TL20;D3YVC1;J3QMG5;Q3TI78;J3QM94;Q9DC49;F6YTZ4;D3Z536;L7N453;E9Q1N8	P25444	98.368
AEDLPLR	812.439	2	Q3U7R1	Q3U7R1	50.127
AEDNADTLALVFEAPNQEK	2073.99	2	P17918;Q542J9;Q91ZH2;J3QQ26;Q9CZD6	P17918	121.26
AEDTEHVVIPVCLR	1636.82	3	Q8R5H1	Q8R5H1	26.471
AEDTTMPIR	1032.49	2	Q3B7C1;A2AM70;A2AM69;Q3TEA8	Q3TEA8	105.52
AEEDEILNR	1087.51	2	P35564;Q3TXE5;Q5SUC3	P35564	55.235
AEEDTQFNYHR	1408.6	2	Q9CU62;A0JLM6	Q9CU62	37.18
AEEDVEPECIMEK	1577.66	2	Q62418	Q62418	30.567
AEEGIAAGGVMDVNTALQEVLK	2214.12	2,3	Q6ZWZ6;P63323	Q6ZWZ6	112.58
AEEIWQQSVIGDYLAR	1876.93	2	P25976;A2AWT5;A2AWT7;Q9DBH1;A2AWT6	P25976	106.19
AEEQEPELTSTPNFVVEVTK	2246.1	2	Q8R5L1	Q8R5L1	65.454
AEEQLALATNMK	1317.66	2	O70145;Q1PCS1	O70145	100.93
AEEQPQVELFVK	1415.73	2	Q542F1;Q9Z1Q5;Q3TIP8	Q542F1	110.08
AEEVATFFAK	1111.56	2	Q04750;Q3ULF5	Q04750	50.791
AEEVSSLMK	992.485	2	Q3UFY7	Q3UFY7	111.65
AEEWGVQYVETSAK	1595.75	2	Q8CCG5;Q9JIW9;F6QC68	Q8CCG5	90.444
AEEYEFLTPMEEAPK	1782.8	2	Q99PT1	Q99PT1	119.77
AEFFADVVPAVR	1319.69	2	Q8BGB7	Q8BGB7	68.44
AEFGPPGPGPGSR	1224.59	2	Q8VCT3;E9PYF1;Q8BMH2	Q8VCT3	122.34
AEFSLSNVDLR	1249.63	2	A2NTJ8;A2NTK5;A2NTK6;A0PJG6	A2NTJ8	52.555
AEFTSPPSLFK	1222.62	2	D3Z4V2;D3Z3F1;Q9D824;D3Z619	D3Z4V2	57.401
AEFTVETR	951.466	2	B9EKP5;Q8BTM8;B7FAU9;B7FAV1;Q3U7N9;F6XC15	B9EKP5	111.74
AEFWLDLQPQAK	1444.74	2	P28867;Q3TGE4;Q53YN4;Q3UNG2;Q80UN7;F1DGF6	P28867	55.578
AEGDGVYTLNDEK	1409.63	2	Q3UBS3;Q61646	Q3UBS3	122.46
AEGLLDVFQAVK	1288.7	2	Q3V1H5;P49446	Q3V1H5	72.089
AEGPEVDVNLPK	1266.65	2	E9Q616;Q6UL10;A0PJF4;Q61484;A0JLR7	E9Q616	72.958
AEGPGLNR	812.414	2	B9EKP5;Q8BTM8;B7FAU9;B7FAV1;Q6KAM8;Q3U7N9	B9EKP5	125.25
AEGQVLVLDGR	1155.62	2	P19253;Q5M9M0;S4R281;Q3TDS9;D3YY61	P19253	168.85
AEGSDVANAVLDGADCIMLSGETAK	2493.14	2,3,4	P52480	P52480	252.47
AEGTTIAEPDTK	1231.59	2	Q3UZA1	Q3UZA1	43.798
AEGVTALPYFLFK	1454.78	2	Q3TAB9;Q9D906;Q3TM87;S4R2T5;S4R2D5;S4R1T0;S4R2P7	Q3TAB9	64.945
AEGYDAALSVAEWLR	1649.8	2	Q4LDD4;D3Z2S2;D3YZJ7	Q4LDD4	78.69
AEHDQLLLNYAK	1413.73	2,3	P14733;Q8C553	P14733	165.35
AEHHQDSEDLFK	1454.64	2,3	Q8BJS4;Q6A022;Q4QQM3	Q8BJS4	164.22
AEIDLVCELAK	1259.64	2	Q3V3R1	Q3V3R1	58.674
AEISCTDNQDGTCSVSYLPVLPGDYSILVK	3300.55	3	B9EKP5;Q8BTM8;B7FAU9;B7FAV1;Q6KAM8	B9EKP5	43.992
AEISFEDR	965.445	2	B9EKP5;Q8BTM8;B7FAU9;B7FAV1;Q6KAM8;J3JS91	B9EKP5	126.41
AEISNAIDQYVTGTIGEGEDLVK	2421.19	2	Q9CWJ9	Q9CWJ9	54.582
AEITDAEGLGLK	1215.63	2	O08788;E9Q3M3;Q6NZM3;E9Q586;Q3T9V8;Q3TB96;D3YX34	O08788	29.616
AELAELPLR	1010.58	2	Q3TJ43;Q3TRJ1;Q9EQH3;Q3TKU6;Q3UQJ1	Q3TJ43	103.55
AELDDTPMR	1046.47	2	Q8VIJ6;Q3TZL2	Q8VIJ6	105.94
AELEEVTLDGKPLQALR	1881.02	2	Q3UZ28	Q3UZ28	51.888
AELGTDLLSQLSLEDQK	1858.95	2	Q1HL32;Q9CW03;Q6P5E5;Q6PIE1;Q6PFZ4	Q1HL32	65.107
AELLFQGK	904.502	2	O08528;E9Q5B5	O08528	73.208
AELNEFLTR	1091.56	2	P62908;Q5YLW3;Q9CZP6;Q3UCL7;D3YV43	P62908	147.4
AELNPWPEYINTR	1601.78	2	Q3U630;Q9D0R2	Q3U630	31.827
AELPGTHPLASK	1219.66	2,3	P13439;Q3TVV7;Q544K9	P13439	45.28
AELQMLLEEEIPSGK	1685.85	2	J3QNK8;Q8CBW3;B7ZCU0;Q3TJ64;Q3TJR5;B7ZCU3;B7ZCU4;Q6AXD3;Q3TMI0;Q3TPY5;Q3UAH6;B7ZCU5;B7ZCU2	J3QNK8	75.574
AELQTALAHTQQAAR	1607.84	3	E9PUQ5;Q5DTL1;Q921M4;A2AN46;A2AN48;A2AN45	E9PUQ5	46.41
AELSEEALLSVLPTIR	1739.97	2	P56399;Q3U4W8;D3Z4K7	P56399	149.44
AELTALESLIEMGFPR	1775.91	2	Q922Y1	Q922Y1	139.65
AELVQLVSPFLGK	1399.81	2	Q60520	Q60520	30.874
AEMEVLLASK	1089.57	2	E9QN87;Q9QXS1;E9QPE8;E9QK43;E9QQ00;Q6S385;E9QL05;E9PY96;E9QMZ5;Q6S387;E9QLJ5;Q6S393;E9QKX4;Q6S392;E9Q153;Q6S388;Q6S390;E9Q3W4	E9QN87	31.478
AEMLGAINQESR	1317.63	2	Q3U560;G5E880;Q60664;F6WLY0;Q3TL84;Q3TGD7;Q3TVR1;Q3U583	Q3U560	73.082
AEMQQILQGLDK	1372.7	2	Q3UUH0;Q91YI0;E0CXM2;E0CY49	Q3UUH0	80.469
AEMVVPDFSELFK	1510.74	2	Q9EPE9;Q69Z96	Q9EPE9	43.594
AENEALAMQK	1103.53	2	Q3U9U5;Q61335	Q3U9U5	98.055
AENFFILR	1008.54	1,2	P59999;Q7TPD9;Q9D3C4;Q8BVW6;E9PWA7;Q3TX55	P59999	153.78
AENLGEVLR	999.535	2	Q8BH24	Q8BH24	42.718
AENSSLNLIGK	1144.61	2	P46460;G3UX86	P46460	61.344
AENYDISPADR	1249.56	2	B9EHN0;Q02053	B9EHN0	74.962
AEPDYIEDDNPELIRPQK	2141.03	2	H9H9T1;Q3TGF2;H3BLE6;H3BKB6	H9H9T1	115.73
AEPEDHYFLLTEPPLNTPENR	2481.18	2,3	Q3TWJ4;Q3ULF7;Q99JY9;Q3TGE1;Q3TGW0	Q3TWJ4	150.7
AEPGPVIASK	967.534	2	A2NTJ8;A2NTK5;A2NTK6;A0PJG6	A2NTJ8	53.08
AEQEEYVQEGIR	1449.67	2	Q8CG29;Q811E7;P70248;Q6KAL9;G3V011;Q8C123	Q8CG29	127.17
AEQINQAAGEASAVLAK	1669.86	2	Q99JB2;F6WI02;A2AG39	Q99JB2	52.644
AEQVALSR	872.472	2	Q00612;Q790Y8;A3KG36;Q3TNL1	Q00612	169.12
AERPEDLNLPNAVITR	1806.96	2	Q9JKP7;D6RDT4	Q9JKP7	91.457
AESCEALGTVPEHER	1683.75	2	Q3U9D6;Q8R313	Q3U9D6	51.147
AESDSPQPIGPK	1224.6	2	Q3U435	Q3U435	64.55
AESDWDTVTVLR	1390.67	2	Q9JMG1	Q9JMG1	105.17
AESLIGVYPEQGDCVISK	1963.96	2	Q9CU62;Q7TNG4;Q6A0B0	Q9CU62	62.203
AESQLLECK	1076.52	2	F6ZDS4;Q7M739;Q3V1L5	F6ZDS4	64.04
AESSAATQSPSVSSSSSGAEPSALGGGGGSPGACPALGAK	3488.6	4	Q9ES97	Q9ES97	67.015
AETAPLPTSVDDTPEVLNR	2024.01	2	Q99L43;A2AMQ5;Q6PBC0	Q99L43	117.3
AETECQNTEYQQLLDIK	2081.96	2,3	CON__P13645	CON__P13645	235.88
AETFTFHSDICTLPEK	1894.88	3	P07724;Q546G4	P07724	27.271
AETLEFNDIFQEVK	1681.82	2	Q08943;Q05DR5;A2AW05	Q08943	94.728
AETLSGLGDASAAGAAAVSSAASETGTR	2478.18	3	S4R1M2;D3YXK2	S4R1M2	81.341
AETPGPQIK	939.503	2	O35685	O35685	47.603
AETYDFLFK	1132.54	2	Q4V9W8;Q91ZR1;S4R232	Q4V9W8	52.579
AEVAAAAAHR	965.504	2	Q9DBK7;Q8BTN4;Q9ET03;Q9ET02	Q9DBK7	51.445
AEVAAGDHPTDAEMK	1540.68	3	P30416;Q8CBS1	P30416	22.318
AEVAELLTHSGDFLVR	1755.92	2,3	P16879	P16879	98.694
AEVDVADELLENLAK	1627.83	2	Q9D1H7;D3Z4J5;D3Z7S0	Q9D1H7	81.311
AEVLSAGPESVAGCR	1501.72	2	Q7TQK4	Q7TQK4	92.063
AEVLSEEPILK	1226.68	2	Q9CQC6;Q9CVI6	Q9CQC6	71.555
AEVQTLVSR	1001.55	2	Q8BJ64;Q8BIU1	Q8BJ64	98.055
AEVVLGNIIK	1054.64	2	E0CXZ9;P62482;Q3UPV6;Q3U0B0;Q3U7L1;E0CXI4	E0CXZ9	63.283
AEVWDLDMLR	1246.6	2	G5E896;D6RE33;Q3UJB9	G5E896	69.01
AEYDLTTR	967.461	2	P60229;Q3UIG0;Q9CT23	P60229	60.892
AEYLASIFGTEK	1327.67	1,2	Q14C24;Q9D883;G3UW94;Q8BGJ9;E9Q5J3;E9Q1I7;E9PXR5;E9PUZ3;E9Q5Y2;F8WH71;E9Q809;E9PWM2;E9PWX6	Q14C24	182.35
AFADAMEVIPSTLAENAGLNPISTVTELR	3029.54	3	P80315;Q3TII0;Q3UJZ8;Q564F4;G5E839	P80315	79.875
AFAFVTFADDK	1230.59	2	Q544R5;Q921F2;Q8BUM1;Q6VYI4;Q6VYI5;Q8BLD4;C9DT14;Q8R0B4;Q05C33;D2KPZ5	Q544R5	28.789
AFAMIIDK	907.484	2	P60335;Q61990;B2M1R7;Q3TT81;Q3TF69	P60335	46.891
AFAVGVQQVLLK	1271.76	2	Q9EPL8	Q9EPL8	46.592
AFCAPPAYLTHQQK	1630.79	2	Q9CQJ8	Q9CQJ8	63.989
AFCEPGNVENNGVLSFIK	1993.96	2	A2A7S7;Q91WQ3	A2A7S7	61.815
AFDLAPPEAVPQQK	1509.78	2	Q7TSV4	Q7TSV4	92.99
AFDNQCQILLTTR	1578.78	2	Q5DU30;O88879;G3XA09	Q5DU30	94.023
AFDQGADAIYEHINEGK	1876.86	2,3	Q5NCJ9;Q8R1I1	Q5NCJ9	66.022
AFDSGIIPMEFVNK	1566.78	2	Q3V117;Q3TED3;Q91V92;Q3UEA1;Q8VDM8;Q3UVY4;Q99K05	Q3V117	98.582
AFEEESVEKDIPR	1547.75	3	O35744;Q3U462;Q3UV87;Q61201	O35744	68.809
AFEGQAHSGK	1030.48	2	P32037;Q3TPL8;Q4FJP8;Q8BLF7	P32037	48.028
AFFESHPAPSAER	1444.67	2,3	Q11011;F6QYF8	Q11011	132.86
AFFPCFDTPAVK	1398.66	2	Q8VCT3;E9PYF1;Q8BMH2	Q8VCT3	62.924
AFFSEVER	983.471	2	P50580;Q3TGU7;Q3UMW2;Q05BN2;D3YVH7	P50580	95.909
AFGAPGEAFSEPEEILFANSMGK	2398.12	2,3	Q09PK2	Q09PK2	77.287
AFGAPNVVEDEIDQYLSK	1993.96	2	P60670;Q3UDU9;Q3UE06	P60670	71.558
AFGIPIR	772.46	2	P11440;Q99JW7;D3Z2T9;Q8R4A4	P11440	102.98
AFGPGLQGGNAGSPAR	1455.72	2	B9EKP5;Q8BTM8;B7FAU9;B7FAV1;Q6KAM8;Q3U7N9	B9EKP5	202.25
AFGSILNLVPLAESVVK	1756.01	2	P04184;Q9R296;Q9WUP9	P04184	57.595
AFGYYGPLR	1042.52	2	P84104;Q9D6W4;A2A4X6;Q3U781	P84104	121.62
AFHITQGLLK	1126.65	3	Q5SUR0	Q5SUR0	37.344
AFHNEAQVNPER	1410.66	2,3	P11983	P11983	133.88
AFHYECNNESDKR	1668.7	2	G3X9Q3;D3Z7R7;Q3TBD2	G3X9Q3	92.856
AFIDCCNHITK	1377.62	2	P01027	P01027	45.829
AFIITGQTYTR	1269.67	2	P54822;Q3TMB8;E9Q242;E9Q3T7	P54822	36.847
AFIPAIDSFGFETDLR	1797.89	2	Q6A0E3;A2AH85;O08810;Q3TMY8;Q3U5Q3;Q543F1;Q7TMX4;G3UZ34	Q6A0E3	38.613
AFIPEMLK	947.515	2	Q99K73;Q3UXF4;Q8CAV3;E9Q7X0;Q8C4C0;Q9WU00;D3Z3B4;G3XA39;Q3UYQ3;Q8BSP8	Q99K73	57.047
AFIPQLLSR	1043.61	2	Q8CGB9;Q9JHR7;F6RPJ9	Q8CGB9	55.064
AFITNIPFDVK	1263.69	2	Q9D0E1;Q570Z0;Q3THB3;Q3TW40;B8JK32;Q3TL61;B8JK33	Q9D0E1	152.7
AFLADPSAFAAAAPAAAATTAAPAAAAAPAK	2695.4	2,3,4	Q5FWB6;E9Q070;P14869;Q5M8R8	Q5FWB6	152.23
AFLDSLPDVK	1103.59	2	Q8CGY8	Q8CGY8	66.595
AFLIEEQK	976.523	2	Q9D1R9	Q9D1R9	103.83
AFLPVMMK	935.497	2	Q9EQ06	Q9EQ06	65.038
AFLQNPDLGDAASVEAR	1772.87	2	O08900	O08900	42.382
AFLTLAEDILR	1260.71	2	P61027;Q3U621;Q4FJL0	P61027	131.82
AFMGPLK	762.41	2	P27659;Q3UB15;Q3UB67;Q3UB90;Q3U9L3;Q3T9U9	P27659	62.714
AFMTADLPNELIELLEK	1946.01	2	Q80U89;Q5SXR6;Q68FD5;Q3UPJ3	Q80U89	66.826
AFNSVDPTFDNSVPSK	1723.81	2	P54103;E9Q9H2;E9Q9H3;Q3TTG9;Q3UVT4;Q3TTI5;Q3TE39;Q3TRX6	P54103	25.794
AFPCWDEPAIK	1332.62	2	Q11011;E9Q039;E9Q6F4;F6V7K3	Q11011	59.418
AFPDHFTYEPHEVDATQGYR	2379.06	4	Q9Z1E4;D3Z0Q6	Q9Z1E4	45.916
AFPGTEEEVPILR	1456.76	2	Q6ZWR6	Q6ZWR6	53.754
AFPYPCYDEYTR	1580.66	2	P11032;Q3U0N0	P11032	48.659
AFQINTFNLK	1194.64	2	Q8C5K0;P17047;Q3TWE1;Q3UIW3;Q8C876;Q9CZU7	Q8C5K0	96.143
AFQQAMYEYNQAEMK	1850.8	2	Q3TAS3;Q3U5V8;Q9D3G5	Q3TAS3	27.94
AFQQEISLNHNK	1427.72	2	Q6ZWR6;Q0VGB8;Q7TQH5;Q6PI72	Q6ZWR6	103.21
AFQSLVK	791.454	2	P56542;Q3UM14;D3Z512	P56542	68.915
AFSDPFVEAEK	1238.58	2	Q571M2;Q3U2G2;Q99L75;Q61316;Q8C6R3	Q571M2	47.361
AFSFSLPR	923.486	2	Q9QUG9	Q9QUG9	62.2
AFSGYLGPDESK	1269.59	2	H3BKH6;Q9R0P3;H3BJL6;H3BLJ9;H3BJP2	H3BKH6	98.105
AFSPTTVNTGR	1149.58	2	P61620;Q3TJD0	P61620	126.19
AFSQFVR	853.445	2	Q5DTP7;E9QAS5;Q6PDQ2;E9QAS4;Q3ULG0	Q5DTP7	74.415
AFSTWLK	851.454	2	P26041;Q3TZQ2;Q05DU4	P26041	85.359
AFSYYGPLR	1072.53	2	Q8BL97;Q3THA6	Q8BL97	138.54
AFTHTAQYDEAISDYFR	2033.91	2,3	Q9CWJ9	Q9CWJ9	66.335
AFTNPEDACSFITSANFPALVVK	2498.22	2	Q3UJP8;Q64737;Q3TH49;D6RCG1	Q3UJP8	21.242
AFVEGCAAK	951.448	2	O70145;Q1PCS1	O70145	66.299
AFVPPLAEDLLAR	1410.79	2	Q4LDD4;F6XBJ8;E9PUB0	Q4LDD4	70.412
AFYEHAPK	961.466	2	P01027	P01027	54.712
AFYNDFER	1060.46	2	P48999;Q3TBK8;Q3TC68;E9QA93;E9Q6H6	P48999	58.981
AFYNNVLGEYEEYITK	1951.92	2	P29758;Q3TG75;Q3UJK5;Q3UKT3	P29758	34.928
AGAACCFSDEQFR	1517.6	2	P53808;Q5SV41	P53808	51.211
AGAAGSLGAGLIPVSSELCYR	2048.04	2	B2RXQ5;B9EKR4;Q69ZK0;I7HPV9	B2RXQ5	43.476
AGAAPMETVDKR	1244.62	3	Q3UQA7	Q3UQA7	37.504
AGACNSVIK	918.459	2	Q64518;B1ATS5;E9Q559;Q8R0X5;B1ATS4;Q3U1K2;Q8C213	Q64518	82.645
AGAEGILTNR	1000.53	2	P27870;Q3TXC4;Q3U4K7;Q3U670;Q3U8U1;Q3U9E2;E9PXI0;Q3UAV5;Q3UAG9;Q3UAH3	P27870	127.76
AGAEQLDSWLTDEER	1718.77	2	B2RRZ7;Q3U0V2	B2RRZ7	69.729
AGAESDGQFQFTGIK	1554.73	2	Q78IK2	Q78IK2	59.709
AGAFDAVPCYHWSAGGK	1792.8	3	Q3V3R1	Q3V3R1	19.292
AGAGGGNDIQWCFSQVK	1793.82	2	Q571J7;Q3TT94;Q6P1F6;Q3TPC5;Q9CWU3	Q571J7	38.889
AGAGSATLSMAYAGAR	1453.7	2	P08249	P08249	180.97
AGAGVPDFLPSAQR	1384.71	2	Q6ZPZ3;E9Q8K8	Q6ZPZ3	38.161
AGAIAPCEVTVPAQNTGLGPEK	2179.09	2	Q5FWB6;E9Q070;P14869;Q5M8R8;S4R1N1;D3YVM5	Q5FWB6	177
AGALQCSPSDVYTK	1495.7	2	P26039;Q80TM2;Q3UHS6;Q0V930;Q3TBC3	P26039	142.38
AGAVEQLR	842.461	2	Q9DBG7	Q9DBG7	49.96
AGAVGTHLPTSSLDIFGDLR	2026.05	3	Q9D8V7;Q8BM48;D3Z5H3;D6RFV4	Q9D8V7	115.53
AGAVTSSASLSSPALAK	1516.81	2	H3BL37;O08784;Q7TPZ2;Q05BH6;H3BIX0;Q05CS0;Q6PFZ6	H3BL37	30.593
AGAYDFPSPEWDTVTPEAK	2079.94	2	Q5SVJ0;Q5SVI1;Q68EG2;P28652;Q8BL41;Q5SVI2;Q923T9;Q5SVI0;Q5SVI3;Q5SVJ1;Q6ZWS7;Q5SVI9;Q3TY93;E9Q1T1;E9Q1V9;Q6PHZ2;E9Q1W0;F8WIS9;E9PXV3;Q80TN1;P11798;Q8CCM0;Q8C8X9;Q8C4I3	Q5SVJ0	30.464
AGCAVTSLLASELTK	1519.79	2,3	Q5DTQ4;E9PV41;E9PXV7;O08808;D3Z074;Q6NS79;Q3U104;Q3UX40	Q5DTQ4	128.95
AGCPPGNPTAGR	1153.53	2	P32921;Q4FJZ4;Q3U6U7;Q3UDG2	P32921	30.336
AGCQVVAPSDMMDGR	1592.67	2	P10518;Q9DD05;O89061;Q8VCZ1	P10518	58.079
AGDLGVDLTSK	1074.56	2	Q9DCW4	Q9DCW4	67.879
AGDLLLR	756.449	2	E9PV45;B1AY13	E9PV45	73.637
AGDNILAVLK	1012.59	1,2	Q3UVK0;F6TQS9	Q3UVK0	119.53
AGDTVIPLYIPQCGECK	1919.91	2	P28474;Q6P5I3	P28474	118.2
AGDVEEDASQLIFPK	1617.79	2	Q9D7M8	Q9D7M8	41.743
AGDVIFLLSK	1061.61	2	B6DT57;P97369;Q3TC82;A8XU21	B6DT57	95.483
AGDWQCPNPGCGNQNFAWR	2233.92	2,3	Q5SUS9;Q6NVA3;Q3UI30;Q61545;Q5SUT0;Q9CRS5	Q5SUS9	160.81
AGEEEHVYSFPNK	1505.68	2	F8VQ28;Q8VI36;Q3UG90	F8VQ28	78.705
AGEEITQAQR	1101.54	2	F8WH69;Q3UBI5;Q09014;Q3U9Y3;Q7TMH0;Q3UA02;S4R293	F8WH69	182.39
AGEEKPEKPQR	1267.65	2	Q3UCC5;Q6P8I4;Q3TM89;D6RDQ3;D6RGL8	Q3UCC5	67.214
AGEGLGQQGASATAAPETR	1770.85	2	Q0PD23;Q3TW01;Q9CZE3	Q0PD23	143.71
AGEIVVFK	861.496	2	Q9D8V7;Q8BM48	Q9D8V7	40.021
AGEQLAPFLPQLVPR	1634.91	2,3	Q6PDI5;A2ALV7	Q6PDI5	54.951
AGEQQETASLELLK	1515.78	2	E9Q7G0;Q80Y35	E9Q7G0	86.756
AGEVINQPMMMAAR	1517.72	2	Q64727	Q64727	107.37
AGFAGDDAPR	975.441	2	B2RRX1;CON__P60712;P60710;Q3U5R4;Q3UAF6;Q3UAF7;Q3UA89;Q3UAA9;Q3UGS0;E9Q1F2;E9Q5F4;G3UZ07;E9Q606;A1E281;E9Q2D1;F6WX90;P62737;P68033;Q3TG92;Q3U122;Q3UIJ3;Q497E4;Q9CXK3;P63268;Q3UJ36;P68134;Q61852;D3YZY0;I6L9D2;D3Z2K3;Q61273;Q61274;P63260;Q4KL81;Q3TSB7;Q3UD81;B1ATY1;G3UYG0;Q3UBP6	B2RRX1	226.59
AGFAGDQIPK	1002.51	2	P61164	P61164	58.743
AGFDSDYDQALADIR	1655.74	2	P54276;Q8C2N9;Q9CRH0	P54276	64.52
AGFLDLK	762.428	2	P26039;Q80TM2;Q3UHS6;Q8C9Z8	P26039	101.69
AGFLDNFR	938.461	2	Q9D1X9;D6RJK9;D6RH99	Q9D1X9	94.302
AGFSETFLNEMIAPVMK	1883.92	2	Q3TVT6;Q3UYP2;Q9CQF9;Q99JK4;F7CIP8;D3Z275	Q3TVT6	66.965
AGFVGMPPPALPR	1308.7	2	Q60875;H3BKH9;H3BJ40;H3BJ45;H3BJX8;H3BJU7;Q3TYZ4	Q60875	64.55
AGFWEEFESLQK	1469.68	2,3	Q3UCJ0;P29351;Q3UB72;Q3TE70	Q3UCJ0	120.86
AGGAAGLFAK	861.471	2	S4R270;D3Z6Q9;S4R1B8;S4R2J8;S4R171;S4R1Q1	S4R270	64.841
AGGAGVPAFYTSTGYGTLVQEGGSPIK	2584.28	2,3	Q3U9P7;Q3UK61;Q9D0K2;Q3UJQ9;Q9CRF4;A1E285	Q3U9P7	50.869
AGGEGGVTLGQPHLSR	1534.79	2	Q3TML6;Q3UIJ2;Q9Z0N1;Q3UDF8;A2AAW9	Q3TML6	144.29
AGGFLMK	722.379	2	P09411;S4R2M7	P09411	60.358
AGGGCVMTIGEMLR	1450.67	2	Q80SY5	Q80SY5	48.112
AGGIETIANEYSDR	1494.7	2	Q571M2;Q3U2G2;Q99L75;Q61316;Q8C6R3	Q571M2	102.33
AGGMLSPETLTGIHK	1510.78	2,3	Q3U0K0;Q61635;Q99M59	Q3U0K0	64.394
AGGPGLER	755.393	2	B9EKP5;Q8BTM8;B7FAU9;B7FAV1;Q6KAM8;J3JS91;Q80X90	B9EKP5	85.161
AGGQTEMNSLR	1162.54	2	P97814	P97814	137.89
AGGSASAMLQPLLDNQVGFK	2003.01	2,3	O09061;Q6RI64	O09061	170.79
AGHAPGGHCPR	1115.5	2	Q3TAF0;Q3UGH6;Q9JHW4;Q8BN64;Q499X6	Q3TAF0	51.927
AGHPPAVK	775.434	2	Q3U706;Q91XC8	Q3U706	63.301
AGIEGPLLASEVER	1439.76	2	H9KV00;Q9QX47;H9KV15;H9KV01;Q8BS91;Q8C9T5	H9KV00	66.285
AGIFQSAK	820.444	2	Q9CPQ1	Q9CPQ1	94.806
AGIFTGGSLLPVR	1286.73	2	E9QN37;A1L314;Q80VB7	E9QN37	61.375
AGIIASAR	757.445	2	P58252;Q3UDC8;Q3UMI7;Q8BMA8;Q3TK17;Q3TJZ1;Q3TLB1;Q3TX47;Q3TWX1;Q3UBL9;Q3UZ14;Q6P9L9;Q3TW58;Q8C153;O89069	P58252	96.711
AGIISTVEVLK	1128.68	2	Q11011;E9Q039;F6QYF8	Q11011	57.019
AGILFEDIFDVK	1365.72	2	Q923G2	Q923G2	78.903
AGILTTLNAR	1028.6	2	Q3V122;Q3U4T8;Q3UDI8;Q61881	Q3V122	56.202
AGIPVFAWK	987.554	2	P50247;Q3TF14;Q3U4D1;Q3U5U5;Q5M9P0;A2ALT5	P50247	55.37
AGISEAQLTDAETSK	1519.74	2	P70315;Q53WY0;Q61078	P70315	160.48
AGITTTLNSR	1032.56	2	Q52KC3;Q8BQ03;P49718;Q8C2I9	Q52KC3	83.775
AGIVTSLQAR	1014.58	2	Q3UJN1;P97310;Q3UK39	Q3UJN1	49.189
AGKPVICATQMLESMIK	1875.96	2,3	P52480	P52480	207.53
AGLAPLEVR	924.539	2	Q80X90	Q80X90	76.345
AGLEQGSDAGYLAESQK	1722.81	2	Q8BMS1;Q3TB39	Q8BMS1	91.457
AGLGLAMSVGPVR	1226.68	2	REV__Q8C3F6	REV__Q8C3F6	37.144
AGLLQPPVR	949.571	2	Q8CH18	Q8CH18	84.498
AGLNCSTETMPIK	1420.67	2	Q6ZWX6;Q9CV24	Q6ZWX6	77.644
AGLNSLEAVK	1000.56	2	Q6IRU2	Q6IRU2	112.11
AGLQASAAAPEAR	1211.63	2	A2AE27	A2AE27	50.897
AGLQFPVGR	943.524	1,2	P27661;G3UWL7;Q64522;Q8CGP5;A2AB79;B2RVF0;P22752;Q8BFU2;Q8CGP7;A3KPD0;Q8CGP6;A0AUV1;B2RVP5;P0C0S6;Q3THW5;Q3UA95	Q8CGP5	143.01
AGLTLAPPEGTLPAPPPR	1753.97	2,3	Q91W06;Q9JHF5;Q9JL12	Q91W06	131.72
AGLVGPELHEK	1148.62	2	E9QN87;Q9QXS1;E9QPE8;E9QK43;E9QQ00;Q6S385;E9QL05;E9PY96;E9QMZ5;Q6S387;E9QLJ5;Q6S393;E9QKX4;Q6S392;E9Q153;Q6S388;Q6S390;E9Q3W4;F6R059	E9QN87	33.542
AGLVIGK	656.422	2	Q3UUU2;Q91WJ8;Q3TUE1;Q0P6B2;Q3TIS5;Q3U0V1	Q3U0V1	55.604
AGLYGLPK	817.47	2	P19096;Q3UHT6;Q3TB22	P19096	45.335
AGMAAVASPISNCDLESFAQTLK	2380.14	2	Q91VE0;Q9CV67	Q91VE0	78.975
AGMTHIVR	883.47	2	P27659;Q3UB15;Q3UB67;Q3UB90;Q3U9L3	P27659	130.22
AGNFYVPAEPK	1191.59	2	P14148;Q3UBI6;Q5M9N8;Q3TK73;F6XI62	P14148	49.081
AGNILLNTEGHAK	1336.71	2,3	Q9JI11;Q9JI10	Q9JI11	70.438
AGNLGGGVVTIER	1241.67	2	P67984;Q4VAG4	P67984	92.906
AGNNMLLVGVHGPR	1433.76	2,3	B9EKP5;Q8BTM8;B7FAU9;B7FAV1;Q6KAM8;Q4FZG4	B9EKP5	120.55
AGNVAFLK	818.465	2	Q4FJR3;P08071;Q3TP24;Q3UBV2;B8YJF9	Q4FJR3	113.89
AGNVLMTLEGDIR	1387.71	2	Q5DTS2;A1A553;O55098;Q3UG53	Q5DTS2	71.548
AGNWAAIYQDIR	1376.68	2	P35821;Q3TZW9;Q3UCZ5;Q3TB93	P35821	31.675
AGPALGEGER	955.472	2	Q99MR6	Q99MR6	63.32
AGPFDEFQIATMLK	1566.78	2	A2AD85;Q99JT2;A2AD84	A2AD85	94.551
AGPIWDLR	926.497	2	Q7TMK9;G3V018;G3UZI2;G3UZ48;G3UXJ6;G3UWM1;Q3U8W9;Q3UMT8;Q8VHM5;Q3UKV5;Q3UZI0;Q99KG1;Q9CT37;F7B5B5;A2AW41	Q7TMK9	151.56
AGPLEVLER	982.545	2	B2RWV7;B7ZND7;Q8BQ30	B2RWV7	63.076
AGPTPAEEVMEYR	1448.66	2	F8WJD4;Q80X82;Q3U2B5;Q3U2V0	F8WJD4	32.43
AGPVGAPGQALPVDSGSIR	1747.92	2	Q8BSZ1;Q8CIE4;Q3U6C0;Q8C8L6	Q8BSZ1	94.882
AGPVVTDNGNFILDWK	1744.88	2	P47968	P47968	29.574
AGPYSSVPPPSVPLPK	1591.86	2	Q6ZQK6;E9Q5C9;Q3TKZ9;Q3UI16;Q3U6W2;Q8CE21;Q3UBB6	Q6ZQK6	43.791
AGQAVDDFIEK	1191.58	2	Q91V28;Q9DCD0;Q3UAG2;Q91YT9	Q91V28	158.05
AGQCVIGLQMGTNK	1475.72	2	Q08093;Q543F3;Q922F8	Q08093	175.74
AGQFTLGNMHR	1230.59	2,3	P11672;Q60842	P11672	197.06
AGQPLPLTLPPELVPPSFR	2028.14	2,3	B2RR82;Q9Z0R6;E9QNG1;Q3V3Y8;Q3TQ85;Q80TG5	B2RR82	29.603
AGQTQPNPGILPIQPALTPR	2068.14	2,3	Q3UHJ0	Q3UHJ0	77.391
AGQTTYSGVVDCFR	1559.7	2	Q8BH59	Q8BH59	65.805
AGSAVDSANHLTYFFGNITR	2140.03	2,3	P48025;Q3UPF7;E9PWE9;Q3V3Q2	P48025	152.18
AGSDAAASRPR	1057.53	2,3	P47911;Q3UCH0;Q3UFI4	P47911	103.31
AGSIVLK	686.433	2	Q3TKM9;Q9CPW4;Q3UC32;Q3TK56	Q3TKM9	64.757
AGSPNPQSSSGELPR	1482.71	2	G3X9Q3;Q3TBD2	G3X9Q3	135.86
AGSPTLLNCLMYK	1466.73	2	Q3TDQ1	Q3TDQ1	93.959
AGSRPESSVDLR	1272.64	2	Q3TIR9;Q8BNN9;Q1HDU4;Q8QZW8;Q78T58	Q3TIR9	50.222
AGSTALYWACHGGHK	1614.74	3	Q62422	Q62422	39.509
AGSVSLDSVLGDVR	1373.72	2	Q9JL26;A2AB60;Q3TY82	Q9JL26	99.941
AGTGENAPWVVEDELVK	1812.89	2	Q9Z277	Q9Z277	21.359
AGTGVDNVDLEAATR	1487.72	2	Q61753;F6ZSB7	Q61753	197.06
AGTLDLSLSLPGK	1270.71	2	Q8CGB2;Q80YQ1;P35441;Q3TR40	Q8CGB2	100.19
AGTQELDDQIQANLPDEK	1983.94	2	O35350;Q3TI07;Q3UDG8;Q80Y25;Q8C2J1;Q3TB79;Q3UF24	O35350	45.608
AGTQIENIDEDFR	1506.7	2	Q1A602;E9Q2W9;P57780;Q3ULT2;Q3UDJ7	P57780	184.34
AGTQIENIEEDFR	1520.71	2	Q7TPR4;A1BN54;Q9JI91;Q8K3Q4;Q5FW75;O88990;D3YY95	Q7TPR4	185.59
AGTQIENIEEDFRDGLK	1933.94	3	Q7TPR4;A1BN54	Q7TPR4	36.593
AGTTTIEAVK	989.539	2	Q8C7C3;E9Q7Q3;D3Z6I8;Q58E70;D3Z2H9;Q3TJ53	Q58E70	99.973
AGTTTIEAVKR	1145.64	2	Q8C7C3;E9Q7Q3;D3Z6I8;Q58E70;D3Z2H9;Q3TJ53	Q58E70	140.78
AGTVVLDDVELR	1285.69	2	P25206;Q3UI57;Q3ULD6;Q3UZH2	P25206	137.01
AGVAPLQVK	881.533	2	B9EKP5;Q8BTM8;B7FAU9;B7FAV1;Q6KAM8	B9EKP5	117.4
AGVDGWFK	878.429	2	P68404	P68404	71.877
AGVGAPVTQVTLQSTQR	1711.92	2	E9QN87;Q9QXS1;E9QPE8;E9QK43;E9QQ00;Q6S385;E9QL05;E9PY96;E9QMZ5;Q6S387;E9QLJ5;Q6S393;E9QKX4;Q6S392;E9Q153;Q6S388;Q6S390;E9Q3W4;Q499F9;E9Q9J6;Q8C8S5;Q05CR3;E9PW24	E9QN87	89.358
AGVIFPVGR	914.534	1,2	Q9QZQ8;Q8CA90;Q9D3V6;Q8BP16;Q9D3U7	Q9QZQ8	98.629
AGVLAGHDNR	1008.51	2,3	P62874;Q3TQ70;Q3U1B1;E9QKR0;P62880;Q3U9V4;D3YZX3;E9PWM7	P62874	153.97
AGVLAHLEEER	1222.63	2,3	Q8VDD5;Q3UH59;Q5SV64;Q61879;Q80T68;Q8BLI1;Q8BLI3	Q8VDD5	178.1
AGVLSQADYLNLVQCETLEDLK	2478.23	2,3	P51863;Q921S5	P51863	113.99
AGVMALANLLQIQR	1496.85	2	Q4VA29;Q9CQE8	Q4VA29	20.966
AGVNFSEFTGVWK	1440.7	2	P12815;Q8C5M4;Q3UGE5	P12815	29.467
AGVNTVTTLVENK	1344.72	2,3	Q80UT7;L7N202;P12970;Q58ET1;Q5EBG5;Q6P1A9;D3YVE6;D3YXT4;D3YU93;F6U2H0;F6TIC7;F6VBB8;Q8CDE3;F6SSI5	Q80UT7	162.49
AGVNTVTTLVENKK	1472.82	2	Q80UT7;L7N202;P12970;Q58ET1;Q5EBG5;Q6P1A9;D3YVE6;D3YXT4;D3YU93;F6U2H0;F6TIC7;F6VBB8;Q8CDE3;F6SSI5	Q80UT7	122.46
AGVTCIILPAENR	1412.74	2	Q3V2D0;Q8CGK3;Q56A16	Q3V2D0	32.275
AGVTTEEIDHAVHLACIAR	2062.03	4	Q4VAA9;Q8BP48;Q8R0B2	Q4VAA9	55.864
AGWIQAQQLQGDALR	1653.86	2	B2C3G8;P42230;Q9JIA0;Q6PHA0;Q71UV3;A2A5D3;A2A5D4	B2C3G8	82.651
AGWNAYIDSLMADGTCQDAAIVGYK	2689.22	2,3	P62962;Q5SX50;Q8CEH8;Q3U7V7;Q5SX49;J3QMC2	P62962	200.1
AGYKPVAIQTYPVLGEK	1833	2	Q3TN42;Q8C7V3	Q3TN42	49.537
AGYPQYVSEILEK	1495.76	2	Q6PB66	Q6PB66	28.433
AGYQDMPEYENFK	1590.67	2	Q3TIS3;Q3TYS4;Q3UKB4;Q9D662;Q3TAW4;Q8CDS4	Q3TIS3	47.47
AGYTDQVVIGMDVAASEFYR	2191.03	2,3	P17182;Q5FW97;Q6PHC1	P17182	132.13
AHAFVVQQR	1054.57	2	E9QN87;Q9QXS1;E9QPE8;E9QK43;E9QQ00;Q6S385;E9QL05;E9PY96;E9QMZ5;Q6S387;E9QLJ5;Q6S393;E9QKX4;Q6S392;E9Q153;Q6S388;Q6S390;E9Q3W4	E9QN87	49.423
AHAGQVTCVAASPHK	1532.75	3	Q99J09;F7D5L2	Q99J09	62.69
AHAHLDTGR	976.484	2,3	A1A4T2;Q8BHN3	A1A4T2	93.598
AHATGAGPAGR	964.484	2,3	P26039;Q80TM2;Q3UHS6;F6SX70;F6S1V7	P26039	133.81
AHCIQQMTSK	1202.55	2	B7ZNM7;Q9Z2Q6;Q68FM0	B7ZNM7	169.93
AHEILPELVCCSAK	1625.79	2,3	Q6A0F1;P42932;Q3UL22;Q9WVS5;Q3UKQ2;Q8BVY8;Q9CS06;H3BKG2;H3BLL1	Q6A0F1	61.097
AHEPTYFTVDCTEAGQGDVSIGIK	2594.2	3	B9EKP5;Q8BTM8;B7FAU9;B7FAV1;Q6KAM8;Q3U7N9	B9EKP5	68.369
AHFGLPSVEAEDK	1398.68	2	P35585;Q3UG16	P35585	51.211
AHGNSGMVR	927.434	2,3	O55142;Q6ZWX1;Q8BQV7;Q9DC85	O55142	103.8
AHHAAGQAVR	1016.53	3	B9EJA4;F7DCH5;Q08EB5;Q08EB6;E9Q8N5;Q8BRT1;A2RRR3	B9EJA4	103.87
AHHYTIER	1025.5	2,3	P48025;Q3UPF7;Q6P1E0;E9PWE9;Q3V3Q2	P48025	71.223
AHIAQLCEK	1068.54	2	Q80U89;Q5SXR6;Q68FD5	Q80U89	150.27
AHLGTALK	809.476	2	Q9CZI5;P62267;Q497E1;Q9CWI9;Q9CSN9	Q9CZI5	110.12
AHNAFDPSSVLLSR	1512.77	2,3	Q7TMR0	Q7TMR0	66.533
AHQLVHEGYK	1180.6	2	Q9CQR6;Q9CVB2	Q9CQR6	76.843
AHQTGIHATEELK	1433.73	2,3	Q9Z0P5	Q9Z0P5	156.6
AHQVVEDGYEFFAK	1638.77	2,3	P62141;P62137;Q3U8W0;Q3TYF5	P62137	119.45
AHSHEDASRPAATPTR	1702.81	3	Q5DTP8;Q3U146;Q7TMS2;E9Q0Y4;Q3UE96;Q3UV58;P46062	Q5DTP8	120.3
AHSIQIMK	926.501	2,3	P62717;Q3THJ0;F6YJW4;Q05CK2	P62717	139.88
AHSPVAVQVPGMQNNIADPEELFTK	2691.33	2	A2AD85;Q99JT2;A2AD84	A2AD85	51.234
AHSPVQSGLPGMQNLK	1662.85	2	Q3U335;Q3U3T6;Q99KH8	Q3U335	144.18
AHSSMVGVNLPQK	1366.7	2,3	P09411;S4R2M7	P09411	238.2
AHSWQPGIQNPYR	1552.75	2	E9QP49;Q99MS7;G5E8Y6	E9QP49	36
AHTMTDDVTFWK	1450.66	2,3	Q80U89;Q5SXR6;Q68FD5;Q3U0H2;Q3TYQ2;Q3TAN1	Q80U89	89.356
AHTPSIDPSSQAR	1365.66	2	Q8C147;B9EJ70;Q8CBT1	Q8C147	74.537
AHTSTTQLQEELEK	1613.79	2	G3X928;Q4G0C0;Q6NZC7;A0AUN0;Q3UY74	G3X928	48.323
AHTVPAHQDR	1130.56	2	P53702;Q8BP79;G3UXK7	P53702	83.499
AHVAPCFDASK	1201.56	2,3	B9EKP5;Q8BTM8;B7FAU9;B7FAV1;Q6KAM8	B9EKP5	129
AIACLLFGGSR	1163.61	2	Q52KC3;Q8BQ03;P49718;Q8C2I9	Q52KC3	43.68
AIADMLR	788.421	2	P26039;Q80TM2;Q3UHS6;Q0V930;Q3TBC3	P26039	138.62
AIAELGIYPAVDPLDSTSR	1987.03	2,3	P56480	P56480	145.69
AIAGTGANVIVTGGK	1327.75	2	Q6A0F1;P42932;Q3UL22;Q9WVS5;Q3UKQ2;Q8BVY8;H3BL49;Q9CS06;H3BJB6	Q6A0F1	32.629
AIAHYEQSADYYK	1557.71	2	Q9DB05;Q9CXX1;P28663	Q9DB05	52.495
AIAINTFLPK	1086.64	2	Q6A0A2	Q6A0A2	59.067
AIANECQANFISIK	1577.79	2	Q01853;Q8BNF8	Q01853	135.58
AIASATEGGSVPQIR	1455.77	2	Q9Z0X1;B1AU25;Q1L6K5	Q9Z0X1	134.61
AIATPVQGVWDMR	1442.73	2	Q8CJG0;Q8CGT9;Q8R3Q7;Q6PHA2	Q8CJG0	61.11
AIAVTVQEMVTK	1288.71	2	P26039;Q80TM2;Q3UHS6;Q0V930;Q3TBC3	P26039	102.66
AICTEAGLMALR	1304.66	2	P62192;Q542I9	P62192	57.885
AIDLFTDAIK	1105.6	1,2	Q3U3N7;Q3U8D2;Q3U9V1;Q99L47;F8WJK8;Q3TGW8;E9Q1V0	Q3U3N7	75.197
AIDMFNK	837.405	2	Q80TT4;Q3TSX8;Q9CZW5	Q80TT4	68.312
AIDTIYQTTDFSGIR	1699.84	2	O35598;E9PYF2;Q6NZC0;D3Z1E6	O35598	49.188
AIEAYNQGR	1020.5	2	O08692;Q61903	O08692	150.28
AIEFLNNPPEEAPR	1595.79	2	I3PQW3;Q05CL8;A2AMD0	I3PQW3	87.863
AIEINPDSAQPYK	1444.72	2	Q3U3N7;Q3U8D2;Q3U9V1;Q99L47;F8WJK8;Q3TGW8	Q3U3N7	126.1
AIELFSVGQGPAK	1315.71	2	O70310;Q3UJC3	O70310	77.279
AIELNPANAVYFCNR	1750.85	2	Q8BJU0;Q3TN35	Q8BJU0	108.17
AIEMLGGELGSK	1203.62	2	P97807	P97807	76.24
AIENIDTLTNLESLFLGK	1990.06	2	Q3UM45	Q3UM45	102.08
AIEPPPLDAVIEAEHTLR	1970.05	2,3	E9QNN1	E9QNN1	129.32
AIEQADLLQEEAETPR	1811.89	2	Q3TIV9	Q3TIV9	61.962
AIFAGYK	768.417	2	O55142;Q6ZWX1;Q8BQV7;Q9DC85	O55142	59.205
AIFMIPTNPPPTFR	1600.84	2	Q9JI11;Q9JI10;Q9CW82	Q9JI11	102.87
AIFQAIAAK	931.549	2	Q91V28;Q9DCD0;Q3UAG2;Q91YT9	Q91V28	121.96
AIFQTIQNR	1089.59	2	Q9EPL8	Q9EPL8	57.859
AIGAVPLIQGEYMIPCEK	1988.01	2	Q8C243;P18242;Q3TWD0;Q3TWR6;Q3TXL5;Q3U651;Q3U7P0;Q3UAQ1;Q3UCD9;Q3U7I9;Q3TIR0;Q3UCW4;Q3UC89;Q3U8W5;F6Y6L6;Q8VCK2	Q8C243	64.454
AIGIDPGYSK	1019.53	2	Q8BJU0;Q3TN35	Q8BJU0	50.452
AIGSASEGAQSSLQEVYHK	1960.95	2,3	Q3TUI9;Q3TUX3;Q3UPK6;Q9Z2U1;D3YX79	Q3TUI9	158.15
AIGTEPDSDVLSEIMHSFAK	2146.03	3	Q8BKC5;Q3TT04;Q7TN23;Q6NZC1	Q8BKC5	101.64
AIGVKPPR	836.523	2	Q01853;Q8BNF8	Q01853	132.29
AIGVLTSGGDAQGMNAAVR	1786.9	2	P12382;Q9D255;Q8C605;Q9WUA3	P12382	40.349
AIHEYLQK	1000.53	2	Q6ZWR6	Q6ZWR6	85.161
AIHMALDCCGIAGPLEQFISDTCPK	2803.28	3	P40240	P40240	74.579
AIILAAAPGEK	1052.62	2	Q7TSJ0;P13864;Q3UHZ3;J3QNW0	Q7TSJ0	69.451
AILDDLLK	899.533	2	D3Z041;P41216	D3Z041	60.59
AILGEVK	728.443	2	Q4FZK2;Q9D8N0;Q8R1N8	Q4FZK2	48.561
AILNPLCQVDYR	1460.74	2	Q3TIS3;Q3TYS4;Q3UKB4;Q9D662;Q3TAW4;Q3U2Q0;A2ANA0;A2AN99;A2AN98	Q3TIS3	72.958
AILPCIK	813.478	2	P60843;Q3TFG3;Q3UXC2;Q5F2A7;Q4FZL1;Q3TGK7;Q3TLL6;Q78WR5;Q3TSJ4	P60843	60.961
AILPCQDTPSVK	1327.68	2	P24527	P24527	171.92
AILVDLEPGTMDSVR	1614.83	2,3	B2RSN3;Q7TMM9;Q9CWF2;P99024	P99024	170.52
AINDNTNSR	1003.47	2	A2RS53;Q9R0Q3;F6V6T4;Q8C1Z9;Q3U9H7;Q8BPI2;Q3THL1	A2RS53	50.473
AINPINTFTK	1117.61	2	A2AH25;Q8BQW4;Q5FWK3;Q8C5A0;Q91Z04	A2AH25	72.848
AINQFAEVLTK	1232.68	2	B2RY04	B2RY04	63.944
AINQGGLTSVAVR	1284.71	2	Q9QUM9;E0CXB1	Q9QUM9	134.08
AINQQTGAFVEISR	1532.79	2	Q3U0V1	Q3U0V1	38.44
AIPDLTAPVAAVQAAVSNLVR	2075.17	2,3	Q64727	Q64727	179.95
AIPNNQVLGK	1052.6	2	Q9JMG1	Q9JMG1	66.568
AIPNQGEILVIR	1321.77	2	P39054;G3X9G4	P39054	54.023
AIQDMFPNMDR	1336.59	2	Q8BQL7;Q9QZ06;A9JEI5	Q8BQL7	60.598
AIQESLLTNMEGR	1460.73	2	Q80UP5;Q3U0V3;Q3TS15;A0JLM7	Q80UP5	51.009
AIQGATSHHLGQNFSK	1694.85	3	B9EIU1;Q8CGC7	B9EIU1	45.083
AIQLEYSEAR	1178.59	2	P14685;Q8BK46;Q3ULJ5;Q3U5M8;F7B7L8	P14685	49.35
AIQMVANSLK	1073.59	2	Q3TY95;Q60823;F8WHG5;D3Z3N2;D3YXM7	Q3TY95	52.6
AISDELDHALNDMTSI	1743.8	2	Q8C7C3;E9Q7Q3	Q8C7C3	37.555
AISGVHTVR	938.53	3	Q3TML6;Q3UIJ2;Q9Z0N1;Q3UDF8;A2AAW9;Q9D791	Q3TML6	43.185
AISHEHSPSDLEAHFVPLVK	2212.13	3,4	Q76MZ3;Q8C2E1;Q7TMX2	Q76MZ3	103.5
AISKPPAGSTK	1055.6	2,3	P27870;Q3TXC4;Q3U4K7;Q3U670;Q3U8U1;Q3U9E2;E9PXI0;Q3UAV5;Q8VDU4;Q3UAG9;Q3UAH3;O08526;Q3V0U7	P27870	79.82
AISSTEAVLNNR	1273.66	2	Q5SFM8;Q6NZN0;E9PYZ7;E9Q640;E9PUF4	Q5SFM8	68.44
AISSYFVSTMSSSIK	1606.79	2	Q9QZQ8;Q9CTH9	Q9QZQ8	36.219
AISTLNGLR	943.545	2	P70372;Q3UFF9;Q8BM84;Q8BW03;Q8BVF8;Q8BTQ1;Q3TT05	P70372	58.916
AISTTCIPNYPDR	1506.71	2	Q8BVF2	Q8BVF2	79.466
AITALQDQCLNMQEK	1761.84	2	Q6ZWR6	Q6ZWR6	50.155
AITGASLADIMAK	1260.67	2	Q3UW40;Q8BP67;E9Q132	Q3UW40	115.57
AITHLNNNFMFGQK	1633.8	2,3	G5E924;Q8R081;Q3UMT7;G3UY38	G5E924	85.554
AITIAGIPQSIIECVK	1711.95	2,3	Q61990;B2M1R7;Q3TT81;Q3TF69	Q61990	147.12
AITIAGVPQSVTECVK	1671.89	2,3	P60335	P60335	177.88
AIVAIENPADVSVISSR	1739.94	2,3	B2CY77;P14206;D3YTT7	B2CY77	176.04
AIVGNNDLLWEDYEEK	1906.89	2	S4R270;D3Z6Q9;S4R1B8;S4R171	S4R270	128.9
AIYNNMK	852.416	2	Q64518;B1ATS5;E9Q559;Q8R0X5;B1ATS4;Q3U1K2;Q8C213;Q3U6T4;Q3V1C4;Q5DTI2;O55143;J3KMM5	Q64518	83.287
AKDEQSAVSMLK	1305.66	2	Q62261;Q3TTX2	Q62261	155.14
AKFENLCK	1008.51	2	P11499;Q71LX8;Q811H6;Q80YC2	P11499	113.66
AKKPAAAAGAK	982.592	2	P43274;P43277;Q149Z9	P43274	50.284
AKKPAAAAVTK	1054.65	3	P15864;Q5SZA3;Q3UXH2	P15864	45.357
AKPAETPAPAHK	1216.66	2,3	Q9D2G2	Q9D2G2	100.55
AKPLTDQEK	1028.55	2	Q91WP9;Q9ET01;Q3TJQ7;Q8BLV0	Q91WP9	88.392
AKPQVVVAPVLMSK	1465.87	2	F6Y616;G3UYE5;Q8VE62;D3Z3J6	F6Y616	67.605
ALAAAGYDVEK	1106.56	1,2	P15864;Q5SZA3;I7HFT9;Q07133;P43274;P43277;Q149Z9	P15864	126.19
ALAAAGYDVEKNNSR	1577.78	2,3	P15864;Q5SZA3;I7HFT9;Q07133;P43274;P43277;Q149Z9	P15864	134.04
ALAAFLK	732.453	2	Q5M9P3;Q9CZX8;D3Z722;D3Z5R8;D3YUG3;D3YUT3;S4R223	Q5M9P3	92.692
ALAAGGVGSIVR	1069.62	2	Q3TKM9;Q9CPW4;Q3UC32;Q3TK56;Q3UA72	Q3TKM9	176.8
ALAAGGYDVEK	1092.55	2	P43276;Q1WWK3	P43276	122.51
ALADDDFLTVTGK	1364.68	2	P49717;Q3UA65;Q542F4;Q921D5;Q8C1Z0;Q9D077;Q5DTS8;Q3UXG9	P49717	88.087
ALADHSMAQTPR	1296.62	3	Q9DBG7;F6VF36	Q9DBG7	42.446
ALADIVIPQEYGITK	1629.9	2	E9Q9J4;Q6ZQB6;Q80V47	E9Q9J4	52.823
ALADYIR	820.444	2	Q3URM4;Q9D1Q6	Q3URM4	122.79
ALAEILGPYGMK	1261.67	2	Q8K1X4;Q8BVQ3	Q8K1X4	101.93
ALAGCDFLTISPK	1391.71	2	Q93092	Q93092	132.99
ALALGHLSSAFAASQEAVTSSER	2302.16	3	Q3U643;Q3V307;Q3V3K6;Q6PD26;Q3V397	Q3U643	23.869
ALALLEDEEQAVR	1455.76	2	Q3TZZ7	Q3TZZ7	59.227
ALANSLACQGK	1131.57	2	A6ZI44;P05064;Q5FWB7;Q6NY00;A6ZI46;Q9CPQ9	A6ZI44	191.4
ALANVATVLAR	1097.66	2	Q6ZQF2;P57716;Q3T9E5;Q3TD54;Q3TDE4;Q3TV74	Q6ZQF2	100.92
ALANVNIGSLICNVGAGGPAPAAGAAPAGGAAPSTAAAPAEEK	3781.91	3,4	P47955;Q58E35	P47955	59.934
ALAPTWEQLALGLEHSETVK	2192.15	3	Q3TEE8;Q91W90;E9PXX7;Q3UBW8;Q3UWX1	Q3TEE8	68.49
ALAQEWGCPFMETSAK	1824.82	2	Q8BU31	Q8BU31	75.911
ALASIDSK	803.439	2	Q64727	Q64727	87.639
ALASLMTYK	996.531	2	P26443	P26443	107.15
ALASPEQLAQLPSSGLPR	1833.99	2	Q3U4M0;Q8BYC5;Q9EQN3;Q3U413;D3YZZ4;F6VXN4	Q3U4M0	95.873
ALASQLQDSLK	1172.64	2	Q64727	Q64727	162.38
ALASTCKPELQK	1344.71	2,3	Q3UW53	Q3UW53	169.57
ALAVGGLGSIIR	1125.69	2	A3KGQ6;Q9D898	A3KGQ6	88.338
ALAVNPR	739.434	2	P26039;Q80TM2;Q3UHS6;Q0V930;Q3TBC3	P26039	118.03
ALCALINSGEGK	1231.62	2	Q9Z0I7;Q3UU73	Q9Z0I7	110.74
ALCDVGTAISCSR	1408.64	2	G3BKB2;G3CE70;Q9CRC0;G3CDY6;G3CE17;G3CE68;G3CE24	G3BKB2	107.39
ALCQITDSTMLQAVER	1834.89	2	Q9QZE5	Q9QZE5	55.864
ALDCSSSIR	1007.47	2	Q9R190;Q3UDZ8	Q9R190	45.598
ALDDILNLK	1013.58	2	O88351;Q5D0E0;Q05DR8;Q3U141	O88351	66.27
ALDESHNQSLK	1240.6	2	Q5DTS2;A1A553;O55098;Q3UG53	Q5DTS2	114.71
ALDFAVSEYNK	1255.61	2	P21460;Q9EPX9;Q3U5K7;A2APX3	P21460	56.936
ALDFIASK	863.475	2	Q1A602;E9Q2W9;D3Z0L8;D3Z761;Q61063;P57780;Q3ULT2;Q3UDJ7;Q7TPR4;A1BN54;O88990	Q7TPR4	114.99
ALDGDFTEENR	1265.55	2	P26039;Q80TM2;Q3UHS6;Q0V930;Q3TBC3	P26039	141.1
ALDGPEQMELEEGK	1544.7	2	P62196;Q8K1K2	P62196	70.889
ALDIAENEMPGLMR	1558.75	2	P50247;Q3TF14;Q3U4D1;Q3U5U5;Q5M9P0;A2ALT5	P50247	68.83
ALDIPLVK	867.543	2	Q99PV0;B7ZC27;Q3UNG1	Q99PV0	75.109
ALDLDSSCK	1007.46	2	Q3THQ5;Q60864	Q3THQ5	111.46
ALDLELK	800.464	1,2	B7STB7;P10107;Q4FJV4;Q3U5N9;Q4FK88;Q3US43	B7STB7	132.09
ALDLFSDNAPPPELLEIINEDIAK	2636.36	3	Q3THH1;Q922R8;Q3TJL8;Q3TML0;Q9DAB4	Q3THH1	63.522
ALDLLDK	786.449	2	P63085;Q3UF82;Q922X7;F6VEI7	P63085	65.313
ALDLLDR	814.455	2	Q63844;D3Z3G6;Q3U2H3;D3Z6D8	Q63844	83.753
ALDLTMR	818.432	1,2	Q9CQB4;Q9D855	Q9CQB4	77.741
ALDLTRPVTFVSNAK	1630.9	3	P12265;Q3TW82	P12265	48.608
ALDLVAAK	799.48	2	P14685;Q8BK46;Q3ULJ5;Q3U5M8	P14685	41.025
ALDPTAGQLHGLGK	1376.74	2,3	Q9QY81	Q9QY81	55.899
ALDQASEEIWNDFR	1692.77	2	Q3UI33;O08663;Q58E65;Q3TMN1;M0QWM9;M0QW48;M0QW69	Q3UI33	91.207
ALDQFVNFSEQK	1424.69	2	Q1HL32;Q9CW03;Q6P5E5;Q6PIE1;Q6PFZ4	Q1HL32	115.92
ALDQSDNDMSAVYR	1583.69	2	D3YYT1;Q922P9	D3YYT1	95.631
ALDQYGLHQASIR	1470.76	2	Q8CIM5	Q8CIM5	109
ALDTMNFDVIK	1265.63	2	P29341;Q3U8U8;Q8BN32;Q9D4E6;Q9DBE3;Q62029;Q792Y0;Q3V2M1	P29341	90.653
ALDTVLFGPPLLTR	1511.87	2	P70302	P70302	70.889
ALDVGSGSGILTACFAR	1693.85	2	E0CYV0;E9PWE0;F7D432;P23506;Q545L9;Q8BPI6;F6V9F1	E0CYV0	42.338
ALDVSASDEEMARPK	1617.77	2	Q8R146	Q8R146	40.242
ALEATTEHIR	1139.59	2,3	P26039;Q80TM2;Q3UHS6;Q0V930;Q3TBC3	P26039	130.66
ALEAVFGK	833.465	2	Q91VM5;Q9WV02;A2AFI3;A2AFI4	Q91VM5	78.77
ALEEAMEQK	1047.49	2	Q8VDD5;Q3UFT0;Q811J9;Q99JJ3	Q8VDD5	136.57
ALEEELAGLK	1071.58	2	Q3ULS2;Q8CG48	Q3ULS2	102.06
ALEEERPSLR	1198.63	2,3	Q3UM23;Q91VI7	Q3UM23	123.51
ALEELQR	857.461	2	Q8BMK4	Q8BMK4	122.79
ALEENNNFSK	1164.54	2	Q9CZ46;P55821;Q545S4	Q9CZ46	134.68
ALEESNYELEGK	1380.64	2	CON__P13645;CON__P02535-1;P02535;A2A513	CON__P13645	99.5
ALEGEAHR	881.436	2	O70145;Q1PCS1	O70145	107.66
ALEHFTDLYDIK	1463.73	2,3	Q80U89;Q5SXR6;Q68FD5	Q80U89	145.31
ALEHLHSK	933.503	2	O09110;Q3TJG7;Q3TLX7;Q3TX82;Q3UDI2;Q5SWN9;P70236;Q543Z5;Q8BP44;Q3UU57;A2AGS2;Q8C371;Q60521;P70273	O09110	85.161
ALEIIPR	810.496	2	P80313;Q3TIJ7;Q8C5Q5;Q3UIJ0;Q3THH8;Q3TET0;Q3UDB1	P80313	126.54
ALELAHR	808.456	2	B2RXR1;Q4QRL3	B2RXR1	76.833
ALELDSNLYR	1192.61	2	Q8VDD5	Q8VDD5	223.55
ALELEQER	986.503	2	P26041;Q3TZQ2;Q05DU4;Q3U111;Q3TH46;P26043;Q3UJJ8	P26041	157.86
ALELLPK	782.49	2	O88351;Q5D0E0;Q05DR8	O88351	50.025
ALELTGLK	843.507	2	P09405;Q3TGR3;Q3TL52;Q8CD23;Q3TT41;Q8CE30;Q9CT46	P09405	107.66
ALEMTCAIQNQLAR	1617.8	2	A2A5V4;A2A5V2;A2A5V3;S4R2D3;P55194;S4R2T6;A2A5V1	A2A5V4	182.08
ALENDPDCR	1088.46	2	Q3TJX0;Q61233;Q3U9M7;Q3U6Z1;Q3U6N7;B1AX58;Q3UJG9;Q99K51;Q3UKB1	Q3TJX0	84.615
ALEQFLQEYFDGNLK	1813.89	2,3	P27773	P27773	108.71
ALEQNPDDAQYYCQR	1869.8	2	Q9CX34	Q9CX34	99.834
ALEQQVEEMK	1203.58	2	Q8VDD5;Q3UFT0;Q811J9;Q99JJ3	Q8VDD5	159.4
ALESDMAPVLIMATNR	1730.87	2,3	Q3TXT7;Q3UXP2;Q9WTM5	Q3TXT7	99.451
ALESGDMTTVWK	1336.63	2	Q80UW7;Q05CQ4;Q8CGH5;Q3TPD2;Q3TR56;Q9JKF1;Q6ZQK2	Q80UW7	66.498
ALESPERPFLAILGGAK	1767.99	2,3	P09411;S4R2M7	P09411	177.67
ALESSIAPIVIFASNR	1686.93	2,3	P60122;Q3U1C2;Q3UJN2	P60122	42.242
ALETTVLSK	960.549	2	Q9D8T2	Q9D8T2	42.348
ALEVAEYLTPVLK	1444.82	2,3	Q9CPX6	Q9CPX6	133.32
ALEYVFK	868.469	2	Q8C3J5;Q6A0A3;Q5SRI3;Q3TMS1	Q8C3J5	58.981
ALFAVPK	744.453	2	Q9CQF3	Q9CQF3	69.432
ALFPGDSEIDQLFR	1606.8	2	P97377;Q3U307;Q3UGB9;Q3U6X7;Q80YP0	P97377	43.813
ALFQDVQKPSQDEWGK	1874.92	2,3	P29391;Q3TJJ6;Q3UCL5;Q9CPX4;Q3THE6;Q3UL79;Q3ULW5;Q9CZE7;P49945	P29391	130.98
ALFSIGFPVAK	1148.66	2	Q80XL6;F6U473;Q7TNH5	Q80XL6	36.671
ALGAALTPFNPLAGLR	1580.9	2	Q9DBL9;Q922Z5	Q9DBL9	89.26
ALGALVDSCAPGLCPDWDSWDASK	2590.15	2	B9EKP5;Q8BTM8;B7FAU9;B7FAV1;Q3U7N9;F6XC15	B9EKP5	38.237
ALGALVDSCAPGLCPDWDSWDASKPVNNAR	3241.49	3,4	B9EKP5;Q8BTM8;B7FAU9;B7FAV1;Q3U7N9;F6XC15	B9EKP5	218.29
ALGDLISATK	987.56	2	P26039;Q80TM2;Q3UHS6;Q0V930;Q3TBC3	P26039	105.52
ALGEPITLFGEGPAER	1655.85	2	Q059T9;Q8BTJ0;Q9DAW6	Q059T9	55.755
ALGEYLER	949.487	2	Q9JHU4;Q3TAZ3	Q9JHU4	41.575
ALGFPLER	901.502	2	Q9CZU6;Q80X68;Q9DAM4	Q9CZU6	98.392
ALGFTDTVTVQVR	1405.76	2	P11835;Q542I8;M0QWA7	P11835	102.66
ALGIHQTGQK	1051.58	2	G3X8R5;Q3UA37;Q922W2	G3X8R5	76.17
ALGLDSANEK	1016.51	2	Q3TX72;Q4FJN2;Q64378	Q3TX72	58.743
ALGLQGIYR	989.566	2	Q6PGG2	Q6PGG2	103.83
ALGPGIYSNPGSYDPR	1662.8	2	Q32MW8;Q3UPF8;Q6PZD9	Q32MW8	108.89
ALGQNPTNAEVLK	1353.73	2	Q60605;Q642K0;Q3TIG9;Q8CI43	Q60605	132.14
ALGTNTSTAPNHTLR	1552.8	3	Q9ERU9;Q8BQK6	Q9ERU9	33.842
ALGVAVATGLQTELGK	1526.87	2	Q64518;B1ATS5;E9Q559;Q8R0X5;B1ATS4;Q3U1K2;Q8C213	Q64518	53.828
ALGVESGGGLSQYHK	1501.75	3	Q8VDP3;E9PUI4	Q8VDP3	103.11
ALHHGIDLEK	1131.6	2	Q3TF87;Q3UJQ3;Q922B2;Q3TMC5;Q8BK18	Q3TF87	96.957
ALHIPESLPR	1131.64	3	G3X8T3;P16675;Q544R6;Q9D2D1	G3X8T3	116.3
ALIAAQYSGAQVR	1346.73	2	Q4FZK2;Q9D8N0	Q4FZK2	114.76
ALIAEATK	815.475	2	P19096;Q3UHT6;Q3TB22	P19096	46.891
ALIAGGGAPEIELALR	1549.88	2	P80315;Q3TII0;Q3UJZ8;Q564F4;G5E839	P80315	112.68
ALIDSGFAIK	1033.58	2	Q99MV1	Q99MV1	89.08
ALIEHEMK	969.495	3	Q9WTL7	Q9WTL7	43.734
ALIEMEK	832.436	2	Q3TF40;Q3UM20;Q3TFC2;Q4FK11;Q99K48;Q3TTV7;Q3TMM5	Q3TF40	67.981
ALIESYQNLTR	1306.69	2	J3QNK8;Q8CBW3;B7ZCU0;Q3TJ64;Q3TJR5;B7ZCU3;B7ZCU4;Q6AXD3;Q3TMI0;Q3TPY5;Q3UAH6;B7ZCU5;B7ZCU2	J3QNK8	37.327
ALIGLSNSPK	998.576	2	Q3UIQ2;Q91VD9;Q3TIU7	Q3UIQ2	34.532
ALINADELANDVAGAEALLDR	2153.1	2,3	P16546;A3KGU7;B2RXX6;B9EKJ1;E9Q447;A3KGU5;B7ZWK3;Q3V1V5;Q3URW8	P16546	118.19
ALINMSSLPAQDK	1386.72	2	Q8BZR9;Q3TLD7;Q7TPS9	Q8BZR9	52.891
ALINPANVTFK	1186.67	2	P97823;Q4FK51;J3QP56;J3QK48;D3Z111	P97823	76.655
ALIPSLEGR	954.55	2	Q9D7M8	Q9D7M8	72.928
ALIVVPYAEGVIPDETK	1812.99	2	E9Q6E5;Q3UIX4;Q6NSR2;Q9CT17;Q8CGI3;Q8CFF2;Q8C0Z3;D3Z4B0	E9Q6E5	42.913
ALLAEHLLKPLPADR	1655.97	2,3	Q3U011;Q7TMS6;Q9JL62;D3Z1H9;D3Z1H8	Q3U011	121.99
ALLALAK	698.469	2	B7STB7;P10107;Q4FJV4;Q3U5N9;Q4FK88;Q3US43;Q8C846;Q8R024;E9QAQ7;A2BH40	B7STB7	106.76
ALLANALTSALR	1212.72	2	Q9CR67;Q9CWD1;Q9CZM3	Q9CR67	73.435
ALLATASQCQQPAGNK	1656.83	2,3	Q3U0U5;P40124;Q3TC53;Q3UVJ2;Q3UNQ0;B1ARS0	Q3U0U5	235.13
ALLATETPEASAPGTSGK	1699.86	2	Q1PG84;Q3UL54;Q8K235;Q3TS64;Q8BVY0;Q3TAJ5;Q3TGI9;Q3TN25;Q3TH37;Q3TLJ3	Q1PG84	86.455
ALLDQLMGTAR	1187.63	2	Q9CYI4;Q3TV90;D6RGP6;D6REI1	Q9CYI4	78.653
ALLEDGTFR	1020.52	2	Q8K2T1;D3YU12;G5E8S7	Q8K2T1	52.79
ALLELQLEPEELYQTFQR	2219.15	3	P58252;Q3UDC8;Q3UMI7;Q8BMA8;Q3TK17;Q3TJZ1;Q3TLB1;Q3TX47;Q3TWX1;Q3UBL9;Q6P9L9;Q3TW58;O89069	P58252	69.289
ALLENEKK	943.534	2	P26041;Q3TZQ2;Q05DU4	P26041	105.14
ALLEVVQSGGK	1099.62	2	Q3TN31;Q3UIT9;Q542H2;Q9Z2U0;Q9CWH6;Q8VEB8	Q3TN31	97.452
ALLFIPR	828.522	2	P11499;Q71LX8;E9Q3D6	P11499	121.68
ALLFVPR	814.507	2	P07901;Q3UIF3;Q80Y52;Q3TKA2;A0PJ91;Q3TKG0;Q3TKB9;Q8C5U3;Q3TJU7	P07901	135.36
ALLGPALK	781.506	2	Q4KL82;Q9D0K3;Q9WUK4;Q99K91	Q4KL82	58.604
ALLGYADNQCK	1251.59	2	Q9CPV4;E9Q197;F6ZTG3	Q9CPV4	96.171
ALLLSTYIK	1020.62	2	Q69ZW4;P17427;Q3U7X9;Q6PEE6;P17426	Q69ZW4	53.756
ALLQSSASR	931.509	2	P50580;Q3TGU7;Q3UMW2;Q05BN2	P50580	117.31
ALLSAPWYLNR	1302.71	2	P29416;Q3TVI2;Q3TW10;Q3U936;Q3UCP6;Q8BNS6;Q3TXV7;Q3TKF6;Q3THQ0	P29416	35.33
ALLTLADGR	928.534	2	O35639;Q3U737;Q8C1X9;Q3TLP4;Q3TFK4	O35639	161.79
ALLTPVAIAAGR	1151.7	2	P47791;Q3TXK9;Q3UB84;Q3U9R7;Q3TWI5;Q3UAS7;Q91Z57	P47791	112.15
ALLYLCGGDD	1095.49	2	P07356;Q542G9;Q3UCD3;Q9CZI7;B0V2N5;Q99KH3	P07356	38.303
ALMDSLGPEWR	1273.61	2	Q9CYG7	Q9CYG7	57.836
ALMGLYNGQVLCK	1465.74	2	Q8BMS1;Q3TB39	Q8BMS1	44.616
ALMLQGVDLLADAVAVTMGPK	2112.13	2,3	P63038;D3Z2F2;D3Z7J9	P63038	80.752
ALMSSSQATASSSNK	1468.68	2	Q6PDI5;A2ALV7;A2ALV6	Q6PDI5	85.28
ALNEACESVIQTACK	1692.78	2	Q53WR6;Q61543;F8WHM5	Q53WR6	38.14
ALNMAIPGGPK	1067.58	2	Q99PV0;B7ZC27;Q3UNG1	Q99PV0	36.514
ALNMSEFVCDR	1340.59	2	P35123;Q3TEX8;Q921M8;Q6NXV6;Q3TPN5;Q3TQZ9	P35123	100.72
ALNPLEDWLR	1225.65	2	G3UY93;Q790I0;Q7TPT7;Q9Z1Q9;Q3U3D3;G3UZ22;G3UYW2	G3UY93	144.65
ALNRPPTYPTK	1256.69	2	P59325;Q3TQR3;Q8BVV6;Q05CM5;Q05C65;Q6PHA6;Q3TT65;Q05CY6	P59325	130.23
ALNVEPDGTGLTCSLAPNILSQL	2382.21	2,3	H3BJQ7;P99029;Q3U7H9;Q3UWS9;G3UZJ4;Q91YU9	H3BJQ7	112.14
ALPATPQLPSR	1149.65	2	Q8K1I7;Q3THY1	Q8K1I7	134.84
ALPDGPVTIVIR	1249.74	2	O54824;Q3UZ81	O54824	95.477
ALPEFFNGK	1021.52	2	P97496;Q3UMX0;Q3UPK0;Q3UNN4;D3Z1X8;Q3UZD0;Q6PDG5;Q3UID0	Q6PDG5	91.069
ALPFWNEEIVPQIK	1682.9	2,3	Q3U7Z6;Q9DBJ1;Q6NWV5	Q3U7Z6	132.79
ALPGDSSLPTDVQLVTQQVIQCAYDIAK	3029.54	3	E9PVA6;Q9JLQ2;Q80XR8;Q5DU47;D3Z1I2;J3QK07;F7BIK4;F6U8T2	E9PVA6	54.152
ALPLIVGAQLIHADK	1557.92	2,3	Q3B7C1;A2AM70;A2AM69;Q3TEA8	Q3TEA8	121.31
ALPSECSSR	1005.45	2	O88593;Q4FK86	O88593	117.89
ALQAAIQQLAEAQPEATAK	1951.04	2	B2RWW6;E9PVA8;Q3UHQ5;Q3U3Z4	B2RWW6	33.37
ALQALDELR	1027.57	2	E9QN87;Q9QXS1;E9QPE8;E9QK43;E9QQ00;Q6S385;E9QL05;E9PY96;E9QMZ5;Q6S387;E9QLJ5;Q6S393;E9QKX4;Q6S392;E9Q153;Q6S388;Q6S390;E9Q3W4	E9QN87	58.699
ALQALQQEHK	1164.63	2	A2A4J8;Q9CQ80;A8XY17	A2A4J8	115.82
ALQASALK	800.476	2	A6ZI44;P05064;Q5FWB7;Q6NY00;A6ZI46;Q9CPQ9;A6ZI47	A6ZI44	101.43
ALQATVGNSYK	1150.6	2	Q9DC13;P11438;Q3TA96;Q3TX84;Q8VH34;Q922T9	Q9DC13	154.24
ALQDAFLAIDAK	1274.69	2	Q61074	Q61074	62.14
ALQDLVDLLDTGQEK	1656.86	2,3	Q6ZWR6	Q6ZWR6	155.06
ALQFLEQVK	1074.61	2	P80317;Q3TI05;Q3TIX8;Q3TW97;Q52KG9;E9QPA6;Q3TI62	P80317	128.36
ALQHAGK	723.403	2	Q65Z40;B7ZP47;F6YCH1;G3UXQ2	Q65Z40	51.572
ALQIPEVYLR	1200.69	2	Q6PAR5;F7ADQ2;F7ADT6	Q6PAR5	53.597
ALQLGTLFSPAEALK	1557.88	2	P42125;Q9DBN7	P42125	84.62
ALQLLSSANPVR	1267.72	2	Q9D6Y7	Q9D6Y7	36.236
ALQPVLVSR	981.597	2	Q8BYI6;B2RWR2	Q8BYI6	55.461
ALQQEQEIEQR	1370.68	2	Q8VHR5;A1L3S7;Q69ZQ5;Q6PAH8	Q8VHR5	38.584
ALQSLALGLR	1040.63	2	Q80UW7;Q05CQ4;Q8CGH5;Q3TPD2;Q3TR56;Q8CDW9;Q9D408;Q9JKF1;Q6ZQK2	Q80UW7	152.28
ALQSVGQIVGEVLK	1439.83	2,3	P62334;Q14AQ1	P62334	89.992
ALQSVVQAVPLHELR	1658.95	2,3	Q8BJY1	Q8BJY1	135.72
ALSAGNIDDALQCYSEAIK	2037.97	2	Q3THQ5;Q60864	Q3THQ5	152.18
ALSAMDLQK	975.506	2	Q921W0	Q921W0	47.853
ALSDADVQK	945.477	2	P50518	P50518	44.318
ALSEDSGQTSDSSTSSTSPPADIELK	2609.18	2	O88536	O88536	29.135
ALSEIAGITLPYDTLDQVR	2074.09	2	Q3UIQ2;Q91VD9;Q3TIU7	Q3UIQ2	74.793
ALSINTLVK	957.586	2	Q6PDI5;A2ALV7	Q6PDI5	78.516
ALSLPSLEPPGELR	1477.81	2	Q14AA1;Q9QZK7;Q3T9H7	Q14AA1	49.216
ALSLVELSSNVTK	1359.76	2	E9PWG6;B2RQA7	E9PWG6	36.39
ALSMPLNGLK	1042.58	2	Q543N5;Q9QYB1	Q543N5	68.557
ALSNLESIPGGYNALR	1673.87	2	Q66K07;Q8R317;Q3T992;Q3TN93	Q66K07	95.822
ALSNLESVPGGYNALR	1659.86	2	Q99NB8	Q99NB8	44.691
ALSNLIDVYHNYSNIQGNHHALYK	2783.38	3,4,5	P27005;Q53X15	P27005	154.84
ALSPDPLLR	980.565	2	O54824;Q3UZ81	O54824	74.92
ALSPNSTISSAPK	1271.67	2	Q8BJS4;Q6A022	Q8BJS4	53.136
ALSQHPTVNDDLPNR	1675.83	2,3	P97872;Q3UV28	P97872	96.247
ALSQLAEVEEK	1215.63	2	Q91VZ1;Q9CWK8;Q3U5L3;Q3TI63;Q3U4S1;Q9WV80;Q6NZD2;Q3UDY9	Q91VZ1	58.132
ALSQPDTVLR	1098.6	2	Q3UM23;Q91VI7	Q3UM23	125.97
ALSSEGKPYVTK	1278.68	2	P16546;A3KGU7;B2RXX6;B9EKJ1;E9Q447;A3KGU5;B7ZWK3;Q58ES7;Q6PA04;A3KGU9	P16546	58.754
ALSSQHQAR	996.51	2,3	P20029;Q3TWF2;Q3U9G2;Q3TI47;Q3TKF8;Q9DC41;Q3U6V3;Q3U7T8;Q3UEM8;Q3TUS2	P20029	152.47
ALSTDPASPNLK	1212.63	2	P26039;Q80TM2;Q3UHS6	P26039	174.4
ALSTGEK	704.37	2	P17742;Q3TE63;Q3UAJ1;Q5SVY2;Q9CZK9;F8VPN3	P17742	116.54
ALSTPTEPVQR	1197.64	2	O35955;Q3UNP9;Q4FJX8	O35955	54.471
ALTALFK	762.464	2	P28658;Q3TCF4;Q3TKP3;Q8BWX1	P28658	64.803
ALTDAGCNLSPLQYIK	1762.89	2	Q8BRF7	Q8BRF7	74.966
ALTDELAALGR	1128.61	1,2	Q9EQ06	Q9EQ06	223.31
ALTDFFR	868.444	2	Q8VC88	Q8VC88	143.37
ALTDSFR	808.408	2	Q6P069	Q6P069	143.02
ALTELMNWVSEGK	1476.73	2	Q4FJY5;Q91YR9	Q4FJY5	158.86
ALTGHLEEVVLAMLK	1622.91	3	B7STB7;P10107;Q4FJV4;Q3U5N9;Q4FK88;Q3US43	B7STB7	72.321
ALTISIGDGLPK	1183.68	2	Q8CG29;Q811E7;Q6KAL9;Q9CRE1	Q8CG29	42.095
ALTLGALTLPLAR	1308.81	2	Q3U7R1	Q3U7R1	78.763
ALTLIAGSPLK	1082.67	2	Q6ZQ38;Q3UMI9	Q6ZQ38	120.06
ALTLPGSSENEYIMK	1651.81	2	Q9ERK4;E9Q1T9;F6ZEW4;F7D1H9	Q9ERK4	72.417
ALTLQDLDNIWAAQAGK	1826.95	2	P70398;Q4FE56;E9PWA9;Q8C7T5	P70398	75.316
ALTNLPHTDFTLCK	1629.82	2,3	Q9DBZ5;Q3TY56	Q9DBZ5	70.438
ALTQDDGVAK	1016.51	2	P01027	P01027	76.282
ALTQTGGPHVK	1107.6	2,3	B9EKP5;Q8BTM8;B7FAU9;B7FAV1;Q6KAM8	B9EKP5	135.8
ALTSDIFEEQR	1307.64	2	Q9CVF5;Q9CVI1;Q9JI75	Q9CVF5	57.802
ALTSELANAR	1044.56	2	P26041;Q3TZQ2;Q3UF33	P26041	208.03
ALTSFLPAPTQLSQDQLEAEER	2443.22	3	Q9CSN1;Q3TM37	Q9CSN1	46.178
ALTTKPSSLDQFK	1434.77	2	Q571D6;Q8BPU7	Q571D6	92.906
ALTTMGFR	895.459	2	Q6P069	Q6P069	136.16
ALTTQLIEQTK	1244.7	2	Q8C1A5;Q99LK5	Q8C1A5	37.94
ALTTQLTDAELAQGR	1586.83	2	Q99KE1	Q99KE1	147.35
ALTVDVAGPAPWGFR	1555.81	2	Q8R1G6;E9Q996;Q3UUU5	Q8R1G6	98.531
ALTVPELTQQMFDAK	1690.86	2,3	P68372;J3QNR5;Q9DCR1;Q9CVR0;Q9CRT0;Q3UMM1;Q922F4;Q3U9U3;Q9CUN8;Q9D6F9	P68372	152.99
ALTVPELTQQMFDSK	1706.85	2	B2RSN3;Q7TMM9;Q9CWF2;Q99J49	B2RSN3	29.733
ALTVPELTQQVFDAK	1658.89	2,3	P99024;Q80ZV2	P99024	196.11
ALVADSHPESER	1309.63	2	Q62261;Q3TTX2	Q62261	158.06
ALVAYYQK	954.517	2	Q5CZY9;Q641N3;A4FUS1;P14131	Q5CZY9	42.835
ALVDGPCTR	987.481	2	Q9CWK0;Q9CR57;Q569Z0	Q9CWK0	138.98
ALVDHENVISCPHLGASTK	2047.02	4	Q61753	Q61753	46.415
ALVDILSEVPESMFQEILPK	2257.19	2,3	Q3U2W2;Q7TPV4;A0JLT5;Q3TLF6	Q3U2W2	31.625
ALVEGPLNNLR	1194.67	2	Q9EPU0	Q9EPU0	46.64
ALVENCLVPDLWIR	1696.9	2	Q9JLI8	Q9JLI8	113.35
ALVGGTASTSVVR	1216.68	2	Q61227;Q61228;Q61229;Q61231;Q61232;Q80WF7;P36371;Q792S7;Q3UA79;Q3TXM1	Q61227	73.466
ALVGSENPPLTVIR	1464.83	2	B9EKK3;Q3UQ44;Q8C9I3;Q7TMU5	B9EKK3	147.18
ALVILAK	726.5	2	Q99LX0;A2A813;A2A815;A2A816;A2A817;D3K2X3	Q99LX0	77.496
ALVINTNPVEVYK	1458.81	2	B9EKK3;Q3UQ44;Q8C9I3	B9EKK3	73.466
ALVKPQAIKPK	1191.77	2,3	D3Z1N9;P47915;Q5M8M8;F6QL70	D3Z1N9	56.359
ALVLTEIGPK	1039.63	2	Q3TC14;Q3U3B7;Q91UZ5;Q924A9;Q3TAU6	Q3TC14	50.284
ALVPAAELLDSGVISHELYQQLQR	2649.41	3	E9QN87;Q9QXS1;E9QPE8;E9QK43;E9QQ00;Q6S385;E9QL05;E9PY96;E9QMZ5;Q6S387;E9QLJ5;Q6S393;E9QKX4;Q6S392;E9Q153;Q6S388;Q6S390;E9Q3W4;F6R059	E9QN87	100.94
ALVPTPGK	781.47	2	P09405;Q3TGR3;Q3TL52;Q8CD23;Q3TT41;Q8CE30;Q9CT46	P09405	77.923
ALVSAQWVAEALK	1384.77	2	Q3UW66;Q505N7;Q99J99	Q3UW66	30.874
ALVSSVR	730.434	2	P07724;Q546G4	P07724	124.37
ALWEDSGIQNAYDR	1636.75	2	P27601;Q3UE40;Q9D034	P27601	36.193
ALWQQLVAQR	1211.68	2	E9Q2M9;E9PV60	E9Q2M9	52.278
ALYDTFSAFGNILSCK	1805.87	2	P29341;Q3U8U8;Q8BN32;Q99KL3;Q9DBE3;Q62029;Q792Y0;Q3V2M1;Q3UX16	P29341	53.565
ALYEAGER	907.44	2	B7STB7;P10107;Q4FJV4;Q3U5N9;Q4FK88;Q3US43	B7STB7	140.09
ALYETELADAR	1250.61	2	P14733;Q8C553	P14733	139.86
ALYLIATNGTPELQNPEK	1971.03	2	Q8CIN4;Q5DTJ2;Q811J8;Q8K0Z3;Q8BVX1;Q8BGF1;O88643;G5E884	Q8CIN4	54.805
ALYQLAQK	933.528	2	Q8C0C7;E9PWY9	Q8C0C7	84.097
ALYSNILGEENTYLWR	1940.96	2	G5E902;Q3THU8;Q8VEM8;Q3U995;Q3UB63	G5E902	110.38
ALYTFEPR	995.508	2	Q62422	Q62422	125.58
AMAAEAEAAR	989.46	2	P54116;Q8BPA1	P54116	87.298
AMAAVPQDVVR	1155.61	2	Q8VCM8;D3YU17	Q8VCM8	38.875
AMADPEVQQIMSDPAMR	1888.85	2,3	Q3THQ5;Q60864	Q3THQ5	188.9
AMAGSVLLDK	1003.54	2	Q5SQX6;F6QD74;Q6PGK0	Q5SQX6	63.694
AMALPSSGEGLAFFTFPNIDSPTK	2497.22	2	P14901;Q3U5U6;Q3U5H8	P14901	53.779
AMAVLEPLQVVITNFPAPK	2037.13	3	Q3TN94;Q8BML9;Q8BU21;D3Z158;Q3TIN2;Q8R1V9	Q3TN94	63.145
AMDLVQEEFLQR	1477.72	2	Q8R038;Q9JK81;F8WGG3	Q8R038	74.392
AMDPAVPNMMIDAAK	1573.73	2	Q5DTQ4;E9PV41;E9PXV7;O08808;D3Z074;Q6NS79;Q05CS5;Q3US76	Q5DTQ4	49.265
AMDQEITVNPQFVQK	1746.86	2	O88543;Q3UQL2;Q3TEA5	O88543	51.004
AMDSDWFAQNYMGR	1690.69	2	Q99JY0	Q99JY0	78.964
AMEAAQLADDLK	1274.62	2	Q5DTM8	Q5DTM8	41.383
AMEAVAAQGK	974.486	2	Q3U7Z6;Q9DBJ1;Q6NWV5;O70250;Q5NCI4	Q3U7Z6	140.75
AMENLFINR	1106.55	2	P48999;Q3TBK8;Q3TC68;E9QA93;E9Q6H6	P48999	160.88
AMESIWK	863.421	2	O70145;Q1PCS1	O70145	73.975
AMFEQMR	911.399	2	Q9DBZ5;Q3TY56	Q9DBZ5	124.89
AMGIMNSFVNDIFER	1742.81	2,3	Q64478;Q6ZWY9;B2RTK3;P10854;Q64525;Q64524;G3X9D5;Q8VEE3;P10853;Q921L4;Q8CBB6;Q64475;Q8CGP2;B2RVD5;Q8CGP1;A0JLV3;Q8CGP0;Q9D2U9	Q64478	249.66
AMGMTNLPAVGR	1216.61	2	E9QAQ7;A2BH40	E9QAQ7	42.809
AMGNLQIDFADPQR	1574.75	2	P08752	P08752	186.51
AMLDQLMGTSR	1221.58	2	Q7TNC4;Q3UZ17	Q7TNC4	142.19
AMLESIGVPLEK	1285.7	2	A2A7S7;Q91WQ3;F6VXZ2	A2A7S7	54.524
AMLSANIR	874.469	2	Q80U89;Q5SXR6;Q68FD5;Q3UPJ3	Q80U89	100.45
AMLSGPGQFAENETNEVNFR	2210.01	2	P83940	P83940	101.64
AMNGESLDGR	1048.46	2	O89086;Q545K5;Q8BG13;Q5RJV3	O89086	83
AMNNSWHPECFR	1547.64	2	E9QP62;Q4ZJB3;A8CVP1;A8CVP4;Q99JW4;Q9D7B2	E9QP62	60.628
AMNVLTEAEER	1261.6	2	Q3ULS2;Q8CG48;Q6IR05	Q3ULS2	34.75
AMPSNSPVAALAATGK	1484.77	2	Q8BH80;Q9QY76;Q3TU78;Q3TA54	Q8BH80	78.244
AMQEQLENYDFTK	1615.72	2	Q1MWP8;Q1MWP9;Q3TM70;Q91VL7;Q9EQP2	Q1MWP8	70.889
AMQGAGTQER	1047.48	2	Q07076;Q3TJ49;Q922A2;Q3UYL7;Q8BP75;Q8CCV9	Q07076	137.46
AMSIGAR	704.364	2	Q3TS44;Q9R1P4;Q8BTU5	Q3TS44	82.263
AMSLQPSILR	1114.62	2	O35654;A8Y5G7	O35654	64.064
AMSTLVPQGGPVLCR	1584.81	2	Q9R190;Q3TZP3;Q3UDZ8	Q9R190	88.075
AMSTTSVTSSQPGK	1380.66	2	Q62418	Q62418	77.776
AMTGVEQWPYR	1336.62	2	P80318;Q3U4U6;Q3U0I3;E9Q133;Q3UJP4;F6Q609	P80318	78.513
AMVASGSELGK	1048.52	2	Q9WTP6;F7BP55	Q9WTP6	72.531
AMVLDLR	816.453	2	P97372;Q5SVP3;G3X9V0;Q99LN3	P97372	119.89
AMVSEFLK	923.479	1,2	B7STB7;P10107;Q4FJV4;Q3U5N9;Q4FK88;Q3US43	B7STB7	133.6
AMVSNAQLDNEK	1318.62	2	Q3UZ39;A6H5U5;E9Q9T1;G5E8E1;Q8BLV4;Q8BLM1;E9QN52;Q91WK0;Q8C062	Q3UZ39	196.11
AMYLPDTLSPADQLK	1661.83	2	Q9Z2I0	Q9Z2I0	36.193
ANAGEESVMNLDK	1376.62	2	Q8K2B3	Q8K2B3	67.964
ANALASATCER	1162.54	2	E9QP62;Q4ZJB3;A8CVP1;A8CVP4;Q99JW4;Q9D7B2	E9QP62	87.001
ANATGGGGHVQMVQR	1481.72	2,3	P48999;Q3TBK8;Q3TC68;E9QA93	P48999	171.93
ANDNFTIHR	1086.52	2	Q99KC8	Q99KC8	50.353
ANDQDSLISGILR	1400.73	2	Q4TVN0;Q7TPU5;Q9CXF4;Q9CRG4	Q4TVN0	46.964
ANDYANAVLQALSNVPPLR	2025.06	2,3	Q3TIX9	Q3TIX9	87.16
ANEEFQAFLK	1195.59	2	Q6ZWR6	Q6ZWR6	49.472
ANEFLEVGK	1005.51	2	P23116;Q6A0B9;Q3UL99;Q3UM46;Q3TKF9;Q3UEK3	P23116	44.863
ANFSLPEK	904.465	2	Q00PI9	Q00PI9	66.504
ANGTTVHVGIHPSK	1416.75	2	P61255;Q4FZH2;Q3U7N1;B1ARA3;B1ARA5	P61255	58.814
ANHAPFETDISTLTR	1671.82	2,3	Q9QXD6;E9Q0T7	Q9QXD6	143.38
ANHMEVLDAGK	1183.57	2,3	P23492;Q543K9	P23492	147.24
ANINVENAFFTLAR	1578.82	2,3	P55258;Q0PD50;Q3UHW5	P55258	113.72
ANIVHLMLSSPEQIQK	1806.97	2,3	Q9ERK4;E9Q1T9;E9QAX7	Q9ERK4	92.8
ANIYPQGFVSCSR	1497.7	2,3	P49290;Q3V1J3	P49290	151.78
ANKAPSQMER	1130.55	2	P31725;Q3UP42	P31725	136.36
ANLGGTEILTPLCNIYK	1875.98	2	Q99KC8	Q99KC8	57.788
ANLINNIFELAGLGK	1585.88	2	Q8C129;Q3TTA8	Q8C129	72.417
ANLLEIAPHLSAPLPIMLPLYK	2413.38	3	A2AQR0;Q64521	A2AQR0	28.202
ANLPCAGAAALPTDSER	1712.82	2	Q3UNF6;Q8BGE6	Q3UNF6	41.86
ANLPQSFQVDTSK	1433.72	2	B9EKP5;Q8BTM8;B7FAU9;B7FAV1;Q6KAM8	B9EKP5	152.4
ANLQCNVEMQAINMHR	1927.88	2,3	Q9R126;Q923L7	Q9R126	212.17
ANLQCNVEMQAINMHRPR	2181.04	3,4	Q9R126;Q923L7	Q9R126	186.95
ANLQIDQINTDLNLER	1868.96	2,3	Q8VDD5;Q3UFT0;Q811J9;Q99JJ3;Q7TQJ6	Q8VDD5	317.83
ANLSLLR	785.476	2	Q8VIJ6;Q3TZL2	Q8VIJ6	151.51
ANLVLLSGANEGR	1312.71	2	A2A9Q2;Q8BHG1;Q8R320;A6PWC3;Q8CIJ0;Q3V3G9;Q9Z153	A2A9Q2	27.58
ANPALYVLR	1015.58	2	Q99PV0	Q99PV0	58.676
ANPFGGASHAK	1055.51	2,3	Q9CZI5;P62267;Q497E1;Q9CWI9;Q9CSN9	Q9CZI5	49.448
ANPIQGFSAK	1031.54	2	A2RSV8;P19783	A2RSV8	88.056
ANPYECGFDPTSSAR	1670.7	2	A3E4B4;A3R459;A3R485;P03899;Q5GA77;Q7GIP5	A3E4B4	37.913
ANQAIQMACQSLGEPGCTQAQVLSAATIVAK	3215.57	3	P26039;Q80TM2;Q3UHS6;Q0V930	P26039	56.46
ANSNLVLQADR	1199.63	2	Q6P4T2;Q8BYH6	Q6P4T2	52.79
ANSVWGALR	972.514	2	P20060;Q3TXR9	P20060	92.062
ANTFVAELK	991.534	2	P08249	P08249	86.882
ANVAKPGLVDDFEK	1501.78	2	Q9DCX2;G3X9L6;B1ASE2	Q9DCX2	69.729
ANVEHMTEK	1057.49	2	P12382;Q8CD98	P12382	64.374
ANVILCSQQYLAAPLVMLK	2131.15	2	A2CF88;P39654	A2CF88	25.824
ANVVPEALQR	1095.6	2	Q8VDP3;E9PUI4	Q8VDP3	57.532
ANYSLNTDDPLIFK	1609.8	2	P03958;Q4FJZ7;Q4FK28	P03958	73.156
APAAIGPYSQAVQVDR	1641.85	2	P52760	P52760	113.59
APAAPSRPTIIR	1248.73	3	P39054;F8WIV5;G3X9G4	P39054	63.727
APAAPSRPTIIRPAEPSLLD	2071.14	3	P39054;F8WIV5;G3X9G4	P39054	36.111
APAAQPPAAAAPSAVGSPAAAPR	1996.05	2,3	B2RPU8;Q8CEW7;D3Z5B1;Q9D1L0	B2RPU8	76.186
APAGQLPR	808.456	2	P25206;Q3UI57;Q3ULD6;Q3UZH2	P25206	148.07
APAHHPAAVSTAK	1256.66	3	Q3UJA1;Q6P5B0	Q3UJA1	47.429
APAMFNIR	918.475	2	D3Z6C3;P97351;Q3UAC2;Q3UJU5;Q564F3;Q9D1S3;Q3U5P8;D3Z7W7	D3Z6C3	148.07
APASLCVTPYPEPSECSWK	2177.98	2	G3UY93;Q790I0;Q7TPT7;Q9Z1Q9;Q3U3D3;Q3TII4	G3UY93	34.669
APDAWDYSQGFVNEEMIR	2126.94	2	Q9DCN2	Q9DCN2	86.479
APDDLVAPVVK	1122.63	2	Q059T9;Q8BTJ0;Q9DAW6	Q059T9	48.442
APDEDTLIQLLTHAK	1663.88	3	Q8R2Y8	Q8R2Y8	56.65
APDELHYTYLDTFGR	1796.84	3	Q8BMR3;Q91YQ5;Q5RKP4;Q3U900;Q99LY0	Q8BMR3	63.29
APDFNEEHLR	1226.57	3	Q8C147;B9EJ70	Q8C147	38.783
APDFVFYAPR	1181.59	2	P26041;Q3TZQ2;Q05DU4;P26040;Q3UL48;Q3UXR4;Q4KML7;Q3TCP5;Q8CBU4;Q3U111;Q3TH46;P26043;Q05CE6;Q7TSG6;Q8C2N4	P26041	132.01
APDICGVVAAAIAR	1382.73	2,3	Q14AA1;Q9QZK7;Q3T9H7	Q14AA1	108.59
APDTPLLQGIADYKPQDGETIELR	2639.34	3	O88968	O88968	97.509
APEIMLNSK	1001.52	2	Q63844;D3Z3G6;Q3U2H3;D3Z6D8;P63085;Q3UF82;O35558	Q63844	120.99
APEPGPPADGGPGAPAR	1512.73	2	Q8C788;Q3U1H7;Q3UPB9;Q91ZR2	Q8C788	85.469
APEVSQHVYQAYETILK	1975.01	3	O35643;Q5SVG4;Q5SVG5;Q8CC13;Q3U1K9;Q6NXY3	O35643	36.49
APEVSQYIYQVYDSILK	2015.03	2,3	Q5SWR1;Q9DBG3;H3BKM0	Q5SWR1	65.716
APFDLFENK	1079.53	2	P11499;Q71LX8;E9Q3D6	P11499	158.87
APFDLFENR	1107.53	2	P07901;Q3UIF3;Q80Y52;Q3TKA2;A0PJ91;Q3TKG0;Q3TKB9;Q8C5U3;Q3TJU7	P07901	172.25
APFPLYALR	1046.59	2	Q3UAP1;Q9WUQ2;D3Z3S1	Q3UAP1	49.423
APGEQTVPALNLQNAFR	1824.95	2,3	G3X956;Q920B9	G3X956	109.79
APGFAQMLK	961.506	2	Q6A0F1;P42932;Q3UL22;Q9WVS5;Q3UKQ2;Q8BVY8;H3BL49;H3BKR8	Q6A0F1	110.12
APGFGDNR	832.383	2	P63038	P63038	59.8
APGGACMQNAMLLQPNR	1827.85	2	P54923;Q3U5N4	P54923	137.68
APGIIPR	722.444	2	Q03265;D3Z6F5	Q03265	84.359
APGMNTIDQGMAALK	1516.74	2	Q3UNH5;Q3TWU3;Q8BM70;Q8K325;Q91YT7	Q3UNH5	77.222
APGPPTPGGTLEGR	1305.67	2	Q8C708	Q8C708	33.265
APGQLECETAIAALNSCLR	2073	2	P26039;Q80TM2;Q3UHS6;Q0V930;Q3TBC3	P26039	51.487
APGTPAPVQEENDCTAYMETPK	2405.05	2	E9PVX6;Q61769	E9PVX6	70.413
APGTPAPVQEENDSTAFMETPK	2316.06	2	E9PVX6;Q61769	E9PVX6	152.06
APIIAVTR	839.523	2	P52480	P52480	199.07
APILIATDVASR	1225.7	2	Q3V0Z8;Q5U222;A1L333;Q8BTS0;Q61656;Q3UXW3;S4R1I6;Q9CSD9;Q3U741;Q501J6;Q3TU25	Q3V0Z8	153.34
APIRPDIVNFVHTNLR	1861.03	3	Q564E8;Q9D8E6	Q564E8	79.347
APIVHTDEK	1008.52	2	Q9QY81	Q9QY81	89.886
APKPDGPGGGPGGSHMGGNYGDDR	2251.97	3,4	P56959;Q3UK30;Q3USY4;Q564D0;Q8CFQ9;G3UXT7;Q91VQ2;G3UZD2	P56959	83.701
APKPEPVPEPK	1187.65	2	Q52KI8;E9PUK6;A2A8V9;A2A8V8;E9QKA4;F7BWM1	Q52KI8	51.454
APLDIPVPDPVK	1259.71	2	P97371;Q5HZK3;G3UXZ5;G3UXY0;G3X9K9;G3UWN9	P97371	146.5
APLDIPVPDPVKEK	1516.85	2,3	P97371;Q5HZK3;G3UXZ5;G3UXY0;G3X9K9;G3UWN9	P97371	94.781
APLHLHENPDLAK	1453.77	2	Q8K1X4;Q3UDY0	Q8K1X4	43.405
APLNVQFSSPLPGEAVK	1752.94	2	Q80X90	Q80X90	43.657
APLPLGHIK	944.581	2,3	P24527	P24527	69.598
APLPYSDISGLNALLLR	1812.01	2,3	Q3U643;Q3V307;Q3V3K6;Q6PD26;Q3V397	Q3U643	74.12
APLVCLPVFVSK	1328.75	2	Q91V76	Q91V76	46.358
APLVPPGSPVVNALFR	1632.94	2	Q9JHU9	Q9JHU9	92.063
APMAAQGMVETR	1260.6	2	P27601;Q3UE40;Q9D034	P27601	46.358
APNDFNLQDFNVGDYIQAVLDR	2523.2	2	Q91WP9;Q9ET01;Q3TJQ7;Q3UEJ6	Q91WP9	94.201
APNVLASEPEIPK	1363.73	2	Q9WTP6	Q9WTP6	126.32
APNYSCVMTGSWDK	1614.68	2	Q8C570;Q8CBU3;Q6PAS9;A2ASC6	Q8C570	56.793
APPARPVK	834.508	2	Q60749	Q60749	104.21
APPNATLEHFYQTSGK	1759.85	2,3	Q924Z4;D3Z0Z2;D3YTM0;D3Z4M2	Q924Z4	108.34
APPPSLTDCIGTVDSR	1684.81	2	Q9D7S9	Q9D7S9	92.575
APPQTQLPSGASSGTGSASATHGGAPLPGTR	2815.38	3	Q9Z1R2;Q3UF95;G3UZT6;G3UYQ2;Q3TDL4;G3UXT8;Q8HWH4;G3V013;G3UYZ0	Q9Z1R2	96.242
APPSVFAQVPQAPPVLVFK	1991.12	2,3	P05201	P05201	147.53
APPVPGAVSGGSGEVDELFDVK	2126.05	2	O89079;D3Z315;E9Q6I5	O89079	115.76
APQCLGK	772.39	2	Q3TVV6;Q3TXW2;Q3ULH5;Q8C290;Q8VEK3;Q3TWN5;O88568;G3XA10;Q3TGN5;Q3TS50	Q3TVV6	102.98
APQEFTTSHLESGSR	1645.77	2,3	Q8VDL4;Q3TJ10;Q3UDS7	Q8VDL4	216.39
APQETYADIGGLDNQIQEIK	2202.08	2,3	P62192;Q542I9	P62192	100.67
APQLVGQFIAR	1198.68	2	Q61823	Q61823	34.773
APQMDWSK	961.433	2	P70441;Q3TG37	P70441	48.423
APQVLVLAPTR	1163.7	2	Q3ULC7;Q6PCP0;Q9JIK5;Q9CWZ5;Q8K2L4	Q3ULC7	54.7
APQVSTPTLVEAAR	1438.78	2	P07724;Q546G4	P07724	193.16
APSDLYQIILK	1259.71	2	O35350;Q3TI07;Q3UDG8;Q80Y25;Q8C2J1;Q3TB79;Q3UF24	O35350	144.7
APSFSVSAPQVSIPDVNVNLK	2168.15	2	E9Q616;A0PJF4;Q8BKS2;Q8VDN3	E9Q616	19.322
APSGEVAIR	898.487	2	Q3UJS6;Q8BT60	Q3UJS6	117.89
APSLQSEPLPR	1193.64	2	E9QKE4;Q8BMG7	E9QKE4	40.449
APSMVAAAVTYSK	1294.66	2	Q9CQY3;Q9CPQ8;Q9D037	Q9CQY3	53.946
APSQLALFSVSDK	1361.72	2	Q9CWJ9	Q9CWJ9	128.95
APSQMER	817.375	2	P31725;Q3UP42	P31725	153.15
APSSAQYLEEK	1221.59	2	Q9D2V7;Q3TU50	Q9D2V7	48.822
APSSSSVGISEWLDQK	1689.82	2	Q99LC5	Q99LC5	116
APSVANIGSHCDLSLK	1667.83	2,3	B9EKP5;Q8BTM8;B7FAU9;B7FAV1;Q6KAM8	B9EKP5	186.43
APTAALSPEPQDSK	1410.7	2	Q80YR5;Q6A0C0;S4R1M2;D3YXK2	S4R1M2	47.301
APTDHCFVLK	1186.58	2,3	B1AYC9;Q8R5A3	B1AYC9	66.758
APTGSTPGPQGTLPAR	1506.78	2	Q8C9B9	Q8C9B9	25.365
APTLASLENCMK	1333.64	2	Q80YG4;Q8VHE0;Q8K2U5	Q80YG4	106.67
APTLEAMR	887.453	2	Q63844;D3Z3G6;Q3U2H3	Q63844	148.04
APTNIVYK	904.502	2	Q3TE40;Q62193;Q99KL9	Q3TE40	51.066
APTNPSVEDEPLLR	1536.78	2	P11157;Q3THV8;D3Z0D8	P11157	91.307
APTSTDTPIYSQVAPR	1702.85	2,3	Q61152;Q3V441	Q61152	181.75
APVAAAAPPCSPLLK	1461.8	2	Q32MW8;Q3UPF8;Q6PZD9	Q32MW8	120.53
APVAGTLEPDAAVTPIVPNPASLTHSLAAICSPR	3392.78	3	Q5SVD0	Q5SVD0	79.898
APVDITGQFEK	1203.61	2	Q9ER72;Q3U716;Q3UXN3;Q7TNP6	Q9ER72	51.013
APVGSVVSVPSHSSASSDK	1796.89	3	Q8K2K6	Q8K2K6	40.602
APVIDADKPVSSQLR	1594.87	2,3	Q9JHU4	Q9JHU4	88.561
APVPASELLDAK	1209.66	2	E9QN87;Q9QXS1;E9QPE8;E9QK43;E9QQ00;Q6S385;E9QL05;E9PY96;E9QMZ5;Q6S387;E9QLJ5;Q6S393;E9QKX4;Q6S392;E9Q153;Q6S388;Q6S390;E9Q3W4;F6R059	E9QN87	54.023
APVPASTSVLGTASK	1384.76	2	P22682	P22682	115.68
APVPGAQNSSQSR	1297.64	2	Q99JB2	Q99JB2	156.36
APVPTGEVYFADSFDR	1769.83	2,3	P35564;Q3TXE5;Q5SUC3	P35564	178.23
APVSLANPAGTALPSVDLLQK	2061.15	2	Q91YD3;Q3TAP6	Q91YD3	53.059
APVTVTSLPASVR	1296.74	2	B1AUX2;Q61191	B1AUX2	82.543
APVVTGK	670.401	2	Q3UM17	Q3UM17	41.652
APWELLELR	1125.62	2	A2A7S7;Q91WQ3;F6VXZ2	A2A7S7	45.368
AQAALAVNISAAR	1254.7	2	P80317;Q3TI05;Q3TIX8;Q3TW97;Q52KG9;E9QPA6;Q3TI62	P80317	60.196
AQAALQAVNSVQSGNLALAASAAAVDAGMAMAGQSPVLR	3679.88	3,4	Q5RJV5;Q8K144;Q922I7;Q3T984;Q8BGJ5;Q6NZB8;Q80T07;Q3UBR5;Q8R509;Q3U5I2;Q3TQW3;Q8CB58;P17225;E9QMW9;Q8C2R5	Q5RJV5	108.15
AQAALQAVSAVQSGNLSLPGATANEGTLLPGQSPVLR	3585.91	3,4	G3UXA6;G8JL74;Q8BHD7;G3UZ01;G3UY95	G3UXA6	61.558
AQALELAGLK	1012.59	1	E9PVX6;Q61769;Q7TSF6	E9PVX6	56.202
AQAPTVIVTQPGFVR	1582.88	2,3	Q9JI48	Q9JI48	220.85
AQASAPAQAPK	1038.55	2	D3Z1N9;P47915;Q5M8M8;F6QL70;F6YH22	D3Z1N9	136.02
AQASLNAGLDLR	1227.66	2	Q8BSU7	Q8BSU7	53.448
AQATPSQPLQSSQPK	1566.8	2	Q3UHJ0	Q3UHJ0	41.359
AQAYQTGK	865.429	2	P08113;Q3UAD6;Q91V38;Q3UBU0;Q8CCY5;Q3TUD6;F7C312;Q9CW12	P08113	90.37
AQCPIVER	971.486	2	Q91V55;P97461;D3YYM6	Q91V55	122.52
AQDASLNVPER	1198.59	2	Q3U2W2;Q7TPV4;A0JLT5	Q3U2W2	111.86
AQDGSSPLSLQDLIEK	1699.86	2	Q3UPL0;S4R2A9;S4R256	Q3UPL0	32.998
AQDIQCGLQSR	1274.6	2	Q9CQ48;E0CYQ2	Q9CQ48	95.094
AQDLTSLLEELK	1358.73	2	Q6ZWQ0;E9QP46	Q6ZWQ0	71.548
AQDQGEKENPMR	1401.63	2	D3Z3K1;E9PYL9;Q9CXW4	D3Z3K1	154.67
AQDTAELFFEDVR	1539.72	2	P51174	P51174	47.532
AQEACGPLEMDSALSVVQNLEK	2388.13	2,3	P26039;Q80TM2;Q3UHS6	P26039	143.95
AQEFVNCK	994.454	2	Q3U6L3;Q9QUH0;Q9D6F8	Q3U6L3	105.14
AQEIDQTNDFK	1307.6	2	Q9JHI5	Q9JHI5	120.77
AQEQLATALQNLEEAEK	1884.94	2,3	Q6IRU2	Q6IRU2	100.77
AQETLQQLTSVLGLMESVK	2074.1	2,3	Q9DBG5;Q2XSQ4	Q9DBG5	206.98
AQFDSIQDLVR	1290.66	2	Q6GTF2;P14234	Q6GTF2	136.02
AQFEGIVTDLIK	1332.73	2	P38647	P38647	78.324
AQFGQPEILLGTIPGAGGTQR	2110.12	2	Q8BH95	Q8BH95	42.831
AQFVPLPVSVSVEFAVAATDCIAK	2518.31	3	CON__P12763	CON__P12763	59.814
AQFVTCGQDK	1152.52	2	E9QK48;Q7TNG5;D3YWS2;D6RGM3	E9QK48	123.42
AQGASDVVLYK	1149.6	2	Q3TI98;Q8C644;Q9WUA2;Q3TG12;Q9CZU5	Q3TI98	34.501
AQGAVIHVAPEQPTHAVCVVGTATPLDVR	2992.56	3	Q9Z183	Q9Z183	264.47
AQGILDETHISSR	1425.72	3	Q6ZWR6	Q6ZWR6	59.227
AQGQLSEFWR	1220.59	2	P70269;D3Z6T3	P70269	123.75
AQGTGELTQLLNSLCTAIK	2017.05	2	Q9QXD6;E9Q0T7;Q9QXB3	Q9QXD6	58.073
AQGTQCPGAESEDQAMLSR	2034.87	2	Q8VBT6	Q8VBT6	81.356
AQHGVPPLK	945.54	2	Q9CYL5	Q9CYL5	44.318
AQIAGYLYGVSPPDNPQVK	2016.03	2	Q99PV0	Q99PV0	54.805
AQILPIR	809.512	2	Q80U89;Q5SXR6;Q68FD5;Q3U0H2;Q3TYQ2;Q3TAN1	Q80U89	126.24
AQIWDTAGQER	1273.61	2	P46638;Q78ZJ8;G3UZD3;P62492;Q0PD45;Q3UZ37;F8WGS1;E9Q3P9;G3UY29;G3UZL4	P46638	109.16
AQLEEQLQEVR	1341.69	2	H3BK65;P42567;Q80ZL3;Q5JC28;F6W2Q5	H3BK65	51.454
AQLEPVASPAK	1109.61	2	E9QN87;Q9QXS1;E9QPE8;E9QK43;E9QQ00;Q6S385;E9QL05;E9PY96;E9QMZ5;Q6S387;E9QLJ5;Q6S393;E9QKX4;Q6S392;E9Q153;Q6S388;Q6S390;E9Q3W4;F6R059	E9QN87	73.951
AQLFALTGVQPAR	1370.77	2	Q9JMA1;E9PYI8;Q80UN0	Q9JMA1	102.97
AQLHQLR	864.493	2	Q91W06;Q9JHF5;Q9JL12	Q91W06	95.793
AQLLQPTLEINPR	1491.84	2	Q3TK29;Q3TSG8;Q3UPJ8;Q9CQN1;Q922R9;Q922Z3	Q3TK29	103.97
AQLNIGNVLPVGTMPEGTIVCCLEEKPGDR	3266.61	3	P62918;Q3THC7;Q3UJS0;Q9Z237	P62918	96.338
AQLNSAVDTIALPK	1439.8	2	P43430;Q3UWB6	P43430	82.55
AQLQEQLR	984.535	2	E9Q7G0;Q80Y35;Q3TH77	E9Q7G0	68.383
AQLQPNPPAQLASYEFDVLISAAGGK	2684.38	2,3	Q8VDP3;E9PUI4	Q8VDP3	25.231
AQLSDYSDIVTTLDLAPPTK	2147.1	2	A1L366;A1L367;Q3TG35;Q61550;Q3UTE4;Q6ZQJ6	A1L366	34.346
AQLSQYFDAVK	1268.64	2	Q3U6Q1;Q3UKQ3;Q923D5;Q3TXH8	Q3U6Q1	43.68
AQMCADVLPSPR	1343.63	2	Q01320;Q8CCE5;Q3TTG4	Q01320	65.408
AQMQEAMTQEVSDVFSDTTTPIK	2556.17	2,3	Q64727	Q64727	66.871
AQMTESSLQDK	1236.57	2	Q6ZWR6;Q6ZWR5;Q6ZWR1	Q6ZWR6	89.403
AQNIMQSFENPFR	1580.74	2	P56960;Q3UNK6;Q8R2R0;Q8K366;Q9CYJ3;Q99KY7;Q9CVF6	P56960	61.423
AQNLNPMVDVK	1227.63	2	Q9R1T2	Q9R1T2	50.116
AQPDTLR	799.419	2	P84096;Q3UDZ1	P84096	79.146
AQPLEGPAGLK	1079.6	2	E9PVX6;Q61769	E9PVX6	48.188
AQPPSSAASR	970.483	2	Q6NZJ6;E9PVC5;E9Q9E1;E9PVC6;E9Q770;Q3UZD9;Q3UYM6;Q3UQI5;A0PJB5;Q3UTK0;Q8BUW8;D3Z439;D3YWM1;D3YWY7;D3YWC6;D6RCH1	Q6NZJ6	34.087
AQPSVSLGAAYR	1218.64	2	Q8C2Q3;Q3U6A2;E9QL13;Q62019	Q8C2Q3	26.532
AQPSVSLGAPYR	1244.65	2	Q8C2Q3;Q3U6A2;E9QL13;Q62019	Q8C2Q3	74.76
AQPTPSSSATQSK	1288.63	2	P61965;Q3UNQ3	P61965	72.891
AQQAADKYLYVDK	1511.76	2	Q8VDD5;Q8BIE2;Q14B05;Q8BIM8;F2Z494	Q8VDD5	45.347
AQQEDALAQQAFEEAR	1803.84	2	Q3UYR3;Q08024	Q3UYR3	123.02
AQQELEEQTR	1230.58	2	P26041;Q05DU4	P26041	146.11
AQQELEEQTRR	1386.69	2,3	P26041;Q05DU4	P26041	118.28
AQQHIETCWK	1299.6	2	Q80TY0;A2AQ41;A2AQ45;A2AQ42;A2AQ44;A2AQ43;F6VVN1;A2AQ39	Q80TY0	62.466
AQQLEQIR	984.535	2	Q9JHU9	Q9JHU9	117.1
AQQLQIFNLMK	1332.72	2	P97492	P97492	60.547
AQQVAVQEQEIAR	1468.76	2	O08917;Q540I4;Q3TJS0;G3UYU4	O08917	135.26
AQQVSQGLDVLTAK	1456.79	2	Q64727	Q64727	151.99
AQRPVAHTEDAQGTTALR	1920.98	3,4	Q61152;Q3V441	Q61152	206.8
AQSEHFINLR	1213.62	2,3	O35350;Q3TI07;Q3UDG8;Q80Y25;Q8C2J1;Q3TB79;Q3UF24	O35350	71.349
AQSELAAHQK	1081.55	2,3	Q3TS44;Q9R1P4;Q8BTU5	Q3TS44	118.67
AQSELSGAADEAAR	1374.64	2	Q4FK74;Q9D0J2;Q9D3D9;Q9DCZ0	Q4FK74	139.3
AQSGPVR	713.382	2	Q3U0U5;P40124;Q3TC53;Q3UVJ2	Q3U0U5	124.89
AQSINITELNLPQLEMLK	2054.11	2	Q6ZWY7;Q9WU28;E9PZ62;H7BWX1	Q6ZWY7	61.102
AQSLLSTDR	989.514	2	Q3UWW9;Q497E8;Q5BKQ9;Q8BG32;Q7TMI0;G3UYL3;G3UYI4;G3UX15;G3UYL8;G3UWV7;G3UX67	Q3UWW9	70.908
AQSSAMHSVSSMSPDTEVR	2005.88	2	P35821;Q3TZW9;Q3UCZ5	P35821	81.356
AQSSLGYIPLMR	1334.7	2	Q8BZ03	Q8BZ03	50.354
AQSSQDAVSSMNLFDLGGQYLR	2386.12	2	Q3UEB3;Q0VDY2	Q3UEB3	21.129
AQTEGINISEEALNHLGEIGTK	2323.17	3	P60122;Q3U1C2;Q3UJN2	P60122	100.64
AQTLDQWLEQHK	1495.74	3	Q8K2T1;D3YU12	Q8K2T1	49.423
AQTLPTSVVTITSESSPGK	1901.99	2,3	Q62261;Q8BQ35;Q8R1C2	Q62261	86.727
AQVAQPGGDTIFGK	1387.71	2	P70349;B0R1E3	P70349	133.16
AQVEAAEQQVQALESQVR	1983	2,3	B2RXR1;Q4QRL3	B2RXR1	83.894
AQVEIITDGEEPAEMIQVLGPK	2366.2	2,3	Q3UJ44;Q99LB4;Q3TNN6;P24452;D3YTL5	Q3UJ44	67.864
AQVEQELTTLR	1286.68	2	E9QN87;Q9QXS1;E9QPE8;E9QK43;E9QQ00;Q6S385;E9QL05;E9PY96;E9QMZ5;Q6S387;E9QLJ5;Q6S393;E9QKX4;Q6S392;E9Q153;Q6S388;Q6S390;E9Q3W4	E9QN87	72.531
AQVFSCPACR	1194.53	2	Q8VDF2;Q7TMI3;Q3TCM1	Q8VDF2	49.472
AQVHVSEEGGEPEAMLQVLGPK	2304.14	2,3	Q3TGJ9;A6PWS5;P13020;Q6PAC1;Q3U9Q8;Q3UCW8	P13020	131.18
AQVIYTR	849.471	2	P62852;Q58EA6	P62852	66.429
AQVLDVMFK	1049.56	2	Q61805;F6XKX9	Q61805	65.347
AQVQLQLFK	1073.62	2	Q9CU62;A0JLM6	Q9CU62	61.679
AQVSLLIR	898.56	2	O35129;Q3V235	O35129	75.109
AQVSPPASDMLQMR	1529.73	2	E9QNE5;Q9ET66;D3Z6T6;F6QYZ5	E9QNE5	73.156
AQVTSLLGELQESQSR	1744.9	2	Q7TSS3;E9Q2Y3;O88522;Q8VC91;A3KG38;Q3UG24;A3KG41;A3KG40;A3KG44	Q7TSS3	56.959
AQVVSNLK	857.497	2	P26039;Q3UHS6	P26039	81.548
AQWNQLQQLDTR	1499.75	2	P42227;Q3U5Q4;Q3U6S9;Q3ULI4;Q6GU23;B7ZC18	P42227	168.02
AQYDDIASR	1037.48	2	CON__Q9NSB4	CON__Q9NSB4	63.216
AQYEDIAQK	1064.51	2	Q3UV17	Q3UV17	95.608
AQYEEIAQR	1106.54	2	CON__P35908	CON__P35908	90.64
AQYPIADLVK	1116.62	2	Q61941;Q8C1W8;Q922E1;Q3TWH2;Q3TGH1;Q8BGK0;Q8C9V5;Q8C3H2;E9Q8F4	Q61941	61.815
AQYYLPDGSTIEIGPSR	1865.92	2	P61164	P61164	92.977
ARDDLITDLLNEAK	1585.83	2,3	P50518	P50518	128.71
ARPFPDGLAEDIDKGEVSAR	2142.07	3,4	P58252;Q3UDC8;Q3UMI7;Q8BMA8;Q3TK17;Q3TJZ1;Q3TLB1;Q3TX47;Q3TWX1;Q3UBL9;Q3UZ14;Q6P9L9;Q3TW58;Q8C153;Q3TSK4;Q3TPG2;Q99LT6;Q61509	P58252	68.552
ARPPSEHSTEFLNVPDQGVAGMQR	2622.26	4	Q8CG29;Q811E7;P70248;Q6KAL9;Q9CRE1	Q8CG29	41.491
ARPSPSVIK	953.566	2	Q3TEA8	Q3TEA8	79.148
ASAAFSSVGSVITK	1323.7	2	F8WHQ1;Q62393;D3Z7X7;E9PUA7;D3Z125;D3Z637	F8WHQ1	28.549
ASAAQLR	715.398	2	P61082;F6YXS3	P61082	49.325
ASADLMSYCEEHAR	1638.68	2,3	Q9DAS9	Q9DAS9	56.599
ASAELALGENNEVLK	1556.8	2	P05202	P05202	85.493
ASAEQIEEEVTK	1332.64	2	Q3U890;Q3UDH1;Q61035;Q8C2D1;Q8VDX8;Q9D094	Q3U890	41.293
ASAFALQEQPVVNAVIDDATK	2186.12	2,3	Q9D2G2	Q9D2G2	85.737
ASAGLVTCGSVLK	1261.67	2	Q9ESP1	Q9ESP1	40.025
ASAGPGGGGTQPQPQLNQLK	1904.97	2	P54823	P54823	104.61
ASAGPQPLLVQSCK	1454.76	2	P26039;Q80TM2;Q3UHS6;F6S1V7	P26039	118.51
ASAGSAFFPGR	1066.52	2	Q3TI98;Q8C644;Q9WUA2;Q3TG12;Q9CZU5;Q3TMX6;Q3UYC2	Q3TI98	52.693
ASALEQFVNSVR	1319.68	2	O88543;Q3UQL2;Q8BX58;D3Z036	O88543	245.94
ASAMAGAGPAPGLPVAGGPVVPGPGVGIPGK	2605.41	3	D3YYW8	D3YYW8	19.997
ASANMDLMR	1007.45	2	Q9CPY7	Q9CPY7	50.108
ASAPATPLSPTR	1167.62	2	P14733;Q8C553	P14733	174.42
ASASDGSSFVVAR	1252.6	2	Q9CYL5;B1AWD6	Q9CYL5	142.91
ASASEPPASPR	1068.52	2	P35276;Q543Q4;D3YW33;D3YWL1	P35276	115
ASASGAMAK	792.38	1	Q9WV55	Q9WV55	67.494
ASASSQAPVPVK	1140.61	2	Q9ES52;Q3UEU0	Q9ES52	74.524
ASASYHISNLLEK	1431.74	2	Q6ZQ38;Q3UMI9	Q6ZQ38	157.86
ASAVSPANLPAVLLQPR	1702.97	2,3	B1AUX2;Q61191;Q3USQ6	B1AUX2	164.15
ASCASIDIEDATQHLR	1785.83	2	G5E896;D6RE33;Q3UJB9	G5E896	100.43
ASDAELVQCVCVAVCTR	1936.88	3	Q149C8;Q08EC2	Q149C8	19.819
ASDGFCIAQNIELIEDSQR	2165.01	2,3	P0CW02;P0CW03	P0CW02	58.49
ASDSLEPPAADLFTGVLPNNYNPPK	2626.29	2,3	Q3TBM1;O09159;Q3TB95	Q3TBM1	57.147
ASDSPIDLFYGDFVGDISEAVIQK	2585.25	2	Q69ZN0;Q3U0C4;Q548F2;Q71RH5;Q71RH6;Q9R111;D3YU09	Q69ZN0	25.67
ASEDFVDPWTVR	1420.66	2	P32921;Q4FJZ4;Q3U6U7;Q3UDG2	P32921	55.291
ASENAIVWK	1016.53	2	Q6A0C9;P84091;Q5FWI9;Q3TWV4;Q3TH69	Q6A0C9	34.953
ASEWQLDQPSWSGR	1645.75	2	Q3TBZ6;Q9D1J1	Q3TBZ6	76.358
ASEWVQQVSGLMDGK	1633.78	2	Q3TZ32;Q3UD67;Q6XMP4;Q8BGQ7;Q6PDM7;Q8R346	Q3TZ32	82.109
ASFENNCEVGCFAK	1631.67	2	O55135;Q3U818;Q3UA13;Q3UBJ6;Q545K4;Q3U740;Q9R071;B1AZQ4;D6RJJ3;D6RG53	O55135	98.531
ASFITPVPGGVGPMTVAMLMQSTVESAQR	2961.48	3	Q922D8;Q3TW74;Q3UZH3;Q8BXX7	Q922D8	37.934
ASFIWVQLK	1090.62	2	Q80Y09;Q9WU78;Q6ZPS9	Q80Y09	49.536
ASFNHFDR	992.446	2	Q7TPR4;A1BN54;Q99LJ3;Q9JI91;Q8K3Q4;Q5FW75;O88990;Q3UYE4;Q9CTH3	Q7TPR4	75.294
ASFSQGPINSANR	1347.65	2	P97823;Q4FK51;J3QP56;J3QK48;D3YUG4	P97823	140.45
ASFVTEVLAHSGSLEK	1673.86	2	O54692	O54692	136.01
ASGADSKGDDLSTAILK	1647.83	2	Q01853	Q01853	181.41
ASGANYSFHK	1080.5	2,3	Q62418	Q62418	85.821
ASGEMASAQYITAALR	1638.8	2	Q9JMA1;E9PYI8;Q80UN0	Q9JMA1	49.049
ASGGSGGVSVPALWSEVNR	1828.91	2	F8VQC1;E9Q740;A0JLN1;Q3UZL8;A0PJ97;Q3UU23	F8VQC1	84.375
ASGHPGDPESQQR	1364.61	2,3	P26039;Q80TM2;Q3UHS6	P26039	169.98
ASGNYATVISHNPETK	1687.82	2,3	P62918;Q3THC7;Q3UJS0;Q9Z237	P62918	162
ASGPGLNTTGVPASLPVEFTIDAK	2341.22	2,3	B9EKP5;Q8BTM8;B7FAU9;B7FAV1;Q6KAM8	B9EKP5	157.12
ASGPPVSELITK	1197.66	2	P15864;Q5SZA3;P43277;Q149Z9	P15864	121.04
ASGQAFELILSPR	1387.75	2	P54227;Q545B6;Q91XT3;Q9DCP3;D3Z5N2;D3Z1Z8;Q8C2H3;Q9CXQ8;Q9CYU5	P54227	73.91
ASGSGSCNAPGSPEGSSQLCSPR	2248.94	2	S4R270;D3Z6Q9;S4R1B8;S4R2J8	S4R270	50.827
ASGVAVSDGVIK	1101.6	2	F8WGL3;P18760;Q544Y7;Q9CX22	F8WGL3	138.45
ASGVQVADEVCR	1289.6	2	Q4FK36;Q9R0P5	Q4FK36	208.27
ASGYLELSNWPEVAPDPSVR	2186.06	2	Q9Z1T1;Q3UPG0;Q3TQ33;Q3TQ07	Q9Z1T1	43.12
ASHGYGGQFGVER	1363.63	2,3	Q542G0	Q542G0	125.84
ASHLELNNGTK	1182.6	2	P45376;Q3UDY1;Q5U415;Q3TCL2;Q3ULP0;D3YVJ7	P45376	57.52
ASHTAPQVLFSHR	1449.75	2,3,4	Q3UA52;Q9CVB6;D3YXG6;Q4FZG5	Q3UA52	170
ASIAALEAK	872.497	2	Q8VDD5;Q3UFT0;Q811J9;Q99JJ3;Q7TQJ6	Q8VDD5	81.099
ASIHEAWTDGK	1213.57	2,3	Q1A602;E9Q2W9;P57780;Q3ULT2;Q3UDJ7;Q7TPR4;A1BN54	Q7TPR4	132.32
ASINMLR	803.432	2	P14148;Q3UBI6;Q5M9N8;Q3TK73;F6XI62	P14148	114.02
ASIPFSVVGSNQLIEAK	1758.95	2	P42208;E9Q3V6	P42208	52.52
ASIWVGPR	884.487	2	O35639;Q3U737;Q8C1X9;Q3TLP4;Q3TFK4;Q3TET3	O35639	176.66
ASKPLPPAPAPDEYLVSPITGEK	2376.26	3	Q8K4Z5;Q3TVM1	Q8K4Z5	46.403
ASLAEVTHPQSTK	1367.7	2,3	Q8CB87	Q8CB87	116.9
ASLEDFYGSPIPSVSLK	1808.92	2	Q9Z0M6;E9QJS7;E9QMJ5;Q4FJS6;Q9DC42	Q9Z0M6	77.221
ASLEDPWQLK	1185.6	2	Q99N80;Q6KAP5;A2AE94;A2AE95	Q99N80	65.933
ASLENSLEETK	1219.59	2	CON__P02533;CON__P08779;CON__Q3ZAW8;Q9EQD6;Q9EQD7;Q3ZAW8;CON__Q9Z2K1;Q3SYP5;Q9Z2K1	CON__P02533	37.504
ASLLDDYQLPEILR	1644.87	2	Q8VHK9;B2RQS6	Q8VHK9	64.394
ASLLDPVPEVR	1194.66	2	B2RWW6;E9PVA8;Q3UHQ5;Q8CHH7;Q640Q4;Q6PGM5;Q8BIX2	B2RWW6	34.386
ASLNGADIYSGCCTLK	1728.78	2	G5E924;Q8R081;Q3UMT7;G3UY38;Q8BI42;G3UY56	G5E924	116.06
ASLPPHAGPATPLSPTR	1668.89	2	P21619	P21619	154.99
ASLQELDLSSNK	1303.66	2	Q3UM23;Q91VI7	Q3UM23	121.21
ASLQNLLSASQAR	1357.73	2	P35505;D3Z2R9	P35505	61.212
ASLSLAPVNIFK	1258.73	2	P80314;Q542X7;Q9JJD8	P80314	135.8
ASMHPVTAMLVGR	1368.7	3	P24527	P24527	135.6
ASMQPAQIAEGVGITTR	1728.88	2	E9Q7G0;Q80Y35;F6ZQA3;Q3UNM2;Q91W16;Q99KG8	E9Q7G0	42.068
ASMQQQQQLASAR	1445.7	2	Q9CY57;Q2VPR3;E9PW20;D3Z7T7;B7ZMS6;D3YZA1	Q9CY57	125.61
ASMVQSQEAPK	1174.57	2	Q99PL5;A2AVJ7;Q6ZPS0	Q99PL5	84.882
ASNDRPPGTGGVK	1254.63	2,3	J3QN31;P28650;Q3UBP0	J3QN31	163.62
ASNLENSTYDLYTIPK	1827.89	2	Q8BTF0;Q8CIE6;Q63ZW9;F8WHL2	Q8BTF0	63.827
ASNLLLSHK	981.561	2	Q80X41;Q3TL56;Q3UWH3	Q80X41	41.164
ASNLQDLVYK	1149.6	2	Q3ULS2;Q8CG48;B1AWH6;Q3TT08	Q3ULS2	45.661
ASNNTASIAQAR	1202.6	2	P63213	P63213	34.898
ASNTADTLFQEVLGR	1620.81	2	Q9D4H1	Q9D4H1	51.147
ASPAGTAGGPVAGVATAGTGPVAAR	2063.08	2	Q8K0H5	Q8K0H5	55.061
ASPARTQSLK	1057.59	2	Q80Y86;Q7TS65	Q80Y86	58.37
ASPAVTALAITR	1169.68	2	E9Q2M9;E9PV60;Q3U2N8;Q69ZF2	E9Q2M9	42.209
ASPDASSNPEPAETR	1527.68	2	S4R270;D3Z6Q9;S4R1B8;S4R2J8	S4R270	88.507
ASPDLVPMGEWTAR	1528.73	2	P17426;F6VSP9	P17426	73.022
ASPDQNASTHTPQSSAK	1725.79	2,3	Q5SUH6;Q3UGL3;Q5SUH7;Q99KN9;Q3UPG6	Q5SUH6	95.767
ASPSPQPSSQPLQINR	1705.87	2	F8WJ93;Q3UMY5;A7ISP9	F8WJ93	53.924
ASQAPSSFQLLYDLK	1666.86	2	Q922D8;Q3TW74	Q922D8	60.209
ASQASQPPGVR	1096.56	2	B2RUA5;Q7TSI3	B2RUA5	175.86
ASQRPDVLTTGGGNPIGDK	1881.95	2	Q3TVZ1;Q542K4;P24270;Q3UZE7;Q8C6E3;Q91XI2;Q3UF58;A2AL20	Q3TVZ1	145.9
ASQSQGIQQLLQAEK	1627.85	2,3	Q5HZY7;Q9CR51;Q3U7E0	Q5HZY7	233.62
ASSAHLVTIK	1025.59	2	E9PVX6;Q61769	E9PVX6	79.82
ASSAQSSGSSGGPAVPTVQR	1829.89	2	Q3TW51;Q3UZI3;Q78PY7;Q3TRW3;Q3TJ56;E9Q3E9	Q3TW51	27.739
ASSEGGAATGAGLDSLHK	1627.78	2,3	Q91Z25;Q3TCE7;Q3U094;Q9WV32;F6THG2	Q91Z25	163.41
ASSFVLALEPELESR	1646.85	2	Q8BMR3;Q91YQ5;Q5RKP4;Q3U900	Q8BMR3	167.37
ASSGLLYPLER	1204.65	2	Q08943;Q05DR5;A2AW05	Q08943	70.195
ASSIVVSGTPIR	1185.67	2	P35505;D3Z2R9	P35505	91.914
ASSLIEEAK	946.497	2	P26039;Q80TM2;Q3UHS6	P26039	108.43
ASSLIEEAKK	1074.59	2	P26039;Q80TM2;Q3UHS6	P26039	63.415
ASSLISLLK	930.575	2	A0JNY7;Q62448;G3XA17;F7CBP1;Q3U9U9	A0JNY7	60.102
ASSNESLVANR	1146.56	2	Q3U955;Q3UR33;Q61029;Q3TNH0;Q3U7B3;Q78WP6	Q3U955	152.54
ASSSILINEAEPTTNIQIR	2056.08	2	Q3UVN5;Q9CZ44;Q3KQQ1;A2AT02	Q3UVN5	67.43
ASSVGNVADSTGLAELAHR	1853.92	2	Q80XU6	Q80XU6	95.094
ASTALSNEQQAR	1274.62	2	F6ZDS4;Q7M739;Q3V1L5	F6ZDS4	146.16
ASTFCGTPDYIAPEILQGLK	2180.08	2	P28867;Q3TGE4;Q53YN4;Q3UNG2;Q1MX42;Q1MX40;Q1MX43;Q1MX41;F1DGF6	P28867	29.444
ASTNAMLISAGLPPLK	1582.88	2	O35286;Q3TFE5;Q3UKJ6;Q497W9;Q3UDX4	O35286	50.053
ASTPSQVNGITGAK	1329.69	2	Q3U2W2;Q7TPV4;Q3TLF6	Q3U2W2	78.401
ASTVRPSFSLGNETLK	1705.9	2	A2RS23;Q11136	A2RS23	80.609
ASTYSNAFPSTPVNK	1582.76	2	B5THE2	B5THE2	50.158
ASVCPHEGVPR	1207.58	2,3	Q149C8;Q3TBG9;Q3TQE0;Q3TRM8;Q08EC2;Q3TVQ4;E9Q8S8;D6RFA3;D3Z2E4;D6RCV7	Q149C8	123.01
ASVGFGGSCFQK	1243.57	2	O70475;Q3TJ71;Q3TS38;Q3UIZ1;D3Z3F7;Q3TJE8;Q3TI06	O70475	45.507
ASVGTLAFDEYGR	1384.66	2	P80316	P80316	38.977
ASVGTLAFDEYGRPFLIIK	2096.13	2	P80316	P80316	73.464
ASVIQDFVK	1005.55	2	Q8BHG9	Q8BHG9	61.161
ASVITQVFHVPLEER	1723.93	3	Q3U4Z7;Q3V1M8;Q8VDJ3;Q8BX68	Q3U4Z7	83.729
ASVLEELQK	1015.55	1,2	Q9CXW3	Q9CXW3	188.66
ASVNLHSFQVR	1256.66	3	P27870;Q3TXC4;Q3U4K7;Q3U670;Q3U8U1;Q3U9E2;E9PXI0;Q3UAV5;Q8VDU4;Q3UAG9;Q3UAH3	P27870	43.544
ASVPEGFLSELTQQLAQATGK	2174.12	2,3	P34884;Q545F0	P34884	205.06
ASVPTIQDQASAMQLSQCAK	2133.02	2,3	P26039;Q80TM2;Q3UHS6	P26039	143.46
ASVSDLSPR	930.477	2	Q569Z6;Q8BZN7;Q8BV76;Q8R353	Q569Z6	32.329
ASVSELACIYSALILHDDEVTVTEDK	2877.4	3	P47955;Q58E35	P47955	42.806
ASVTYPNTLPESFTK	1653.83	2	Q8C4Y3;Q69ZP4;F6UFF7	Q8C4Y3	53.169
ASVVPLGAGR	925.535	2	P70245;A2AC29	P70245	64.297
ASVVTLPVYLNFTR	1578.88	2	Q9JHU4;Q80U36;Q8C6T5;Q923F5;Q3UA73	Q9JHU4	74.678
ASYAEQLSMLK	1239.62	2	E9Q7G0;Q80Y35;F6ZQA3;Q3UNM2	E9Q7G0	42.083
ASYGVEDPEYAVTQLAQTTMR	2329.09	2	Q99JB2;F6WI02;A2AG39;A2AG41	Q99JB2	62.684
ASYVAPLTAQPATYR	1607.83	2	Q8C2Q3;Q3U6A2;E9QL13;Q62019	Q8C2Q3	122.12
ATAASLTIPR	999.571	2	Q5XW49;Q3TCU5;Q9D679;Q3U9A3;Q9R233;Q91WI5;Q3TED6;Q5XW48;Q3U7C1;Q8C6N4;Q5XW47;Q5XW50	Q5XW49	119.22
ATAATEEPFPFHGLLPK	1824.94	2	Q64514;Q3TW28;Q3U4M7;Q3TB11;Q05DJ9;Q3V3M8;Q3V451	Q64514	57.288
ATAATVVLQAMGLVPK	1568.9	2	H9KV00	H9KV00	29.341
ATADDELSFK	1095.51	2	Q3U1Q4;Q3U5I5;Q60631;B1AT92;B1AT95	Q3U1Q4	76.927
ATAFNEQVDK	1121.54	2	Q3U8B3;Q5SWN2;Q8VEE4	Q3U8B3	84.658
ATAGSYISSLR	1124.58	2	P28063;G3UZW8	P28063	146.71
ATAPQTQHVSPMR	1422.7	2,3	F6ZFU0;P57776;Q80T06;Q91VK2;E9QN08;D3YUQ9	P57776	160.69
ATAPYNYSYIFK	1436.7	1,2	Q50HX2;Q50HX4;Q91V41;Q50HX1;Q50HX3;Q50HX0;Q50HW9;A2AL34	Q50HX2	76.522
ATAQEAQSLGGR	1187.59	2	Q99L04;Q3TVU9	Q99L04	125.46
ATAQPIIEILDEQPSPSPR	2061.07	2,3	Q8BVK9	Q8BVK9	57.496
ATASSSAQEMEQQLAER	1835.83	2	Q3TDL0;Q8BV13	Q3TDL0	45.094
ATATPVQQQR	1098.58	2	P14733;Q8C553	P14733	70.552
ATATQLLQHPFVK	1452.81	2	Q9JI11	Q9JI11	78.864
ATAVMPDGQFK	1163.56	2	P35700;Q3U9J9;B1AXW6;B1AXW5;B1AXW4	P35700	128.01
ATAVVVNIGK	970.581	1,2	Q9DCL9;D3Z6P1;D6RCU8	Q9DCL9	90.263
ATAWTCLLEK	1191.6	2	Q9CT10	Q9CT10	54.784
ATCIGNNSAAAVSMLK	1606.78	2	Q9R1P0;Q3UCF0;Q3TL95;E9PW69	Q9R1P0	130.06
ATDCVGHDVATLLR	1526.75	2	P17710;Q3TJE3;Q3UPC4;Q6GQU1;G3UVV4;Q3UE51;Q3TTB4	P17710	95.659
ATDFVVPGPGK	1086.57	2	Q8C338;O88844;Q5HZJ8;Q3TJ51;Q0QER9	Q8C338	78.513
ATDLKDWVQETMAK	1634.8	2,3	Q3UBS3;Q61646	Q3UBS3	127.76
ATDLLLDDSLVSLFGNR	1847.96	2,3	H3BJQ7;P99029;Q3U7H9;Q3UWS9;G3UZJ4;Q9D6X2;Q91YU9	H3BJQ7	320.35
ATDMSQGELIHPK	1425.69	2	Q3B7C1;A2AM70;A2AM69;Q3TEA8	Q3TEA8	109.95
ATDQVVALACAFNK	1506.75	2,3	Q3TXZ6;Q5PR72;Q922S4;Q3TYK5;Q3TD37;Q3TCR8	Q3TXZ6	91.093
ATDVFNSK	880.429	1	D3Z312;D3Z325;Q921Z5;D3YWJ5;J3QM73;D3Z0Q1;D3Z205	D3Z312	101.6
ATDVMIAGK	904.469	2	P50247;Q3TF14;Q3U4D1;Q3U5U5;Q5M9P0;Q8BPI7	P50247	48.091
ATEDPEVMGLAFEGMDK	1838.81	2	Q3TB71	Q3TB71	36.029
ATEDQLSERPCGR	1517.69	3	F6WMJ3;Q8K4I3	F6WMJ3	102.66
ATEGLAGALATVLGGK	1427.8	2	Q3U2V3	Q3U2V3	87.148
ATEGMVVADK	1019.5	2	P70195;Q5D098	P70195	45.764
ATENDIANFFSPLNPIR	1917.96	2,3	D3Z3N4;D3YWT1	D3Z3N4	72.433
ATENDIYNFFSPLNPMR	2027.94	2,3	P70333	P70333	144.4
ATENDIYNFFSPLNPVR	1995.97	2,3	Q9Z2X1;Q8R582;Q8C2Q7;O35737;Q811L7;Q3TNG9	Q8C2Q7	265.64
ATESTAAAAIAAELVSADK	1788.91	2	B1AU75;Q99MD9;B1AU76;Q3TTH5	B1AU75	177.64
ATETVYSEVK	1125.56	2	P31809;Q925P3;Q3LFS9;Q61352;Q925P2;Q61354	P31809	47.971
ATFDAISK	851.439	2	P25444;Q3TLE5;Q3TXS9;Q58EU3;D3YWJ3;Q3UB36;Q3TL20;D3YVC1;Q3TI78;J3QM94;Q9DC49;D3Z659;L7N240;Q3TXR5;F6YTZ4;E9Q1N8;O89072;Q3V2B9	P25444	93.267
ATFDISLVVPK	1188.68	2	Q11011;E9Q039;E9Q6F4;F6V7K3	Q11011	42.629
ATFDSGTGLLMK	1239.62	2	Q3TBM1;O09159;Q3TB95	Q3TBM1	54.005
ATFHTPEAPPNLAPAPPR	1882.97	3	Q0VGT5;Q3U1Z5;O35443	Q0VGT5	122.96
ATFLQISQIPQENSAIK	1887.01	2	Q059U0;Q8K3K7;Q9CWA8	Q059U0	112.57
ATFMVGSYGPR	1184.56	2	Q61599	Q61599	58.274
ATFMVGSYGPRPEEYEFLTPVEEAPK	2943.4	2,3	Q61599	Q61599	141.29
ATFSEFAAK	970.476	2	Q3TH57;Q8CGF7	Q3TH57	34.803
ATFYGEQVDYYK	1482.67	2	Q80UW7;Q8CC64;Q9JKF1;Q6ZQK2;Q8CDT3;Q3TU98;Q8BPA6	Q80UW7	86.838
ATGANATPLDFPSK	1388.69	2	Q64213;Q3UI45;Q3UK67;D3YZD0;D3YZC9;E9Q4Q2;Q3TZI3;F8WHF9	Q64213	46.926
ATGANATPLDFPSKK	1516.79	2	Q64213;Q3UI45;Q3UK67;D3YZD0;D3YZC9;E9Q4Q2;Q3TZI3;F8WHF9	Q64213	20.666
ATGLHFR	800.429	2	Q80UW7;Q05CQ4;Q8CGH5;Q3TPD2;Q3TR56;Q8CDW9;Q9D408;B9EKT6;F8VQ29;Q9JKF1;Q6ZQK2	Q80UW7	37.558
ATGPPVSELITK	1211.68	2	P43276;Q1WWK3	P43276	132.59
ATHLSHPQR	1045.54	2,3	B2RUP2;Q80UG7;A2A858	B2RUP2	56.013
ATIAGGGVIPHIHK	1369.78	2,3,4	B2RVP5;P0C0S6;Q3THW5;Q3UA95;Q3TFU6;Q8R029	B2RVP5	112.02
ATIATMPVPETR	1285.67	2	Q62189;Q9CXX7;D3Z0S6;D6RI83	Q62189	182.35
ATIELCSTHANDASALR	1828.87	2,3	Q9ERK4;E9Q1T9;E9QAX7	Q9ERK4	48.883
ATIGADFLTK	1035.56	2	P51150;Q4FJQ0	P51150	95.483
ATIGVDFALK	1033.58	2	Q0PD23;Q3TW01;Q9CZE3;Q5FW76;Q8QZZ8	Q0PD23	38.783
ATINPQDHR	1050.52	2	O08739;Q922J7	O08739	37.344
ATIQDVLR	914.519	2	Q69ZW4;P17427;Q3U7X9;Q6PEE6	Q69ZW4	79.906
ATISNDGATILK	1202.65	2	P80313;Q3TIJ7;Q8C5Q5;Q3TJN2;Q3UIJ0;Q3THH8;Q3TET0;Q3UDB1	P80313	42.3
ATLCLFDMDGTLTAPR	1780.85	2	Q545N8;Q9Z2M7;Q9D1M5;Q9DCE3	Q545N8	68.173
ATLNELVEYVSTNR	1607.82	2	Q3ULN8;Q6PD03	Q3ULN8	61.097
ATLPDADKER	1114.56	2,3	Q7TPR4;A1BN54;Q99LJ3	Q7TPR4	128.03
ATLPSPDKLPGFK	1369.76	2,3	B9EHN0;Q02053	B9EHN0	91.858
ATLPVIATVFDK	1273.73	2	Q3TWH4;Q3U4H5;Q3UMX3;Q8VC42	Q3TWH4	42.785
ATLQAALCLENFSSQVVER	2135.07	2,3	P59999;Q7TPD9;Q9D3C4;Q8BVW6	P59999	110.41
ATLSSIR	746.429	2	P41105;Q5M9J8;Q5M9N5;F6Z0X0	P41105	124.34
ATLVKPTPVNVPVSQK	1676.98	2	Q80Y09;Q9WU78;Q6ZPS9	Q80Y09	113.48
ATNDEIFSILK	1249.66	2	Q3UYV9	Q3UYV9	57.164
ATNFLAHEK	1029.52	1,2	P57776;Q80T06;Q91VK2;E9QN08;D3YUQ9;D3YY68	P57776	142.98
ATNVCTR	820.386	2	Q91ZW3;B2RT32;Q3URV3	Q91ZW3	51.995
ATNVVMNYSEIESK	1583.75	2	Q5SUH6;Q3UGL3;Q5SUH7;Q3UPG6	Q5SUH6	55.097
ATPDSLALFTGLGLSENK	1832.95	2	Q3TN94;Q8BML9;Q8BU21;D3Z158;Q3TIN2	Q3TN94	69.935
ATPEPSGTPSSDTVSR	1587.74	2,3	O89053;Q3U1N0;Q3U232;Q3T9L1;Q3U9K3	O89053	189.37
ATPGNLGSSVLASK	1300.7	2	O70172;Q544E3;Q9CZS7	O70172	46.926
ATPLSPTVTLSMSADVPLVVEYK	2417.28	2,3	P17918;Q542J9;Q91ZH2;J3QQ26;Q9CZD6	P17918	70.315
ATPRPDSNSLASSAPATK	1769.89	2	H3BL37;O08784;Q7TPZ2;Q05BH6;H3BIX0;Q3TAB2;Q3TBZ3	H3BL37	66.261
ATQALVLAPTR	1139.67	2	P60843;Q3TFG3;Q3UXC2;Q5F2A7;Q4FZL1;Q3TLL6;Q78WR5;Q3TSJ4	P60843	191.33
ATQLLEGLVQELQK	1568.88	2,3	P42232	P42232	103.83
ATQPQQLPATDPK	1393.72	2	B9EIV6;Q6BCL1	B9EIV6	79.639
ATQTLQTLGEAQSK	1474.76	2	Q3U2W2;Q7TPV4;A0JLT5;Q3TLF6	Q3U2W2	111.88
ATQVEPLLPAGAPLLQAEEHGLAR	2480.34	2,3	J3QNB1;Q6ZQ58	J3QNB1	19.324
ATQVGEKPPKDESASEESEAR	2244.05	3	P70460	P70460	129.32
ATSGGEWPQILVFPEGTCTNR	2319.1	2	Q8BYI6	Q8BYI6	49.34
ATSIDPNTYITWIDK	1736.86	2	Q9JHU4	Q9JHU4	39.143
ATSLGSNTYNR	1182.56	2	Q8BHS3	Q8BHS3	57.225
ATSLLTQSGLASSAPAK	1601.86	2	Q1PG84;Q3UL54;Q8K235;Q3TS64;Q8BVY0;Q3TAJ5;Q3TGI9;Q3TN25;Q3TH37;Q9CSF9	Q1PG84	106.36
ATSNVFAMFDQSQIQEFK	2089.98	2,3	Q3THE2;Q9CQ19;D3Z249;Q6ZWQ9;Q9D6E6;Q9CXD2;D3YV37	Q3THE2	213.02
ATSPSTLVSTGPSSR	1446.73	2	P27546;E9QPW8;E9PZ43;F7CK47;E9PWC0	P27546	107.35
ATSSFSQSVSSLFGEDNVR	2016.94	2	Q8BXV2	Q8BXV2	76.155
ATSSTQSLAR	1020.52	2	E9Q7G0;Q80Y35;F6ZQA3;Q3UNM2;Q91W16	E9Q7G0	25.42
ATTADGSSILDR	1205.59	2	O88544;Q14AI7;Q3TIJ1;F6QTS1	O88544	67.252
ATTLATNIFFK	1225.67	2	Q8C147;B9EJ70;Q8CBT1	Q8C147	30.068
ATTLSNAVSSLASTGLSLTK	1921.04	2	Q570Z8;Q7M6Y3;Q3TD51	Q570Z8	104.38
ATVLTTER	889.487	2	Q4ADG5;Q99KP6;J3QNL8	Q4ADG5	93.143
ATVMDVKPVDFR	1376.71	3	Q3U8B3;Q5SWN2;Q8VEE4	Q3U8B3	43.991
ATVMLYDDSNKR	1411.68	2,3	P70460	P70460	204.17
ATVNTFGYIAK	1183.62	2	G5E866;Q99NB9	G5E866	38.58
ATVPLQSNVIEASPDMK	1798.91	2	D4AFX7;G3X922	D4AFX7	48.314
ATWGDGGDNSPSNVVSK	1689.76	2	Q9D3L3;A2AKH4;O09044;B0R030	Q9D3L3	61.167
ATYDIEVNTR	1180.57	2	O08917;Q540I4;Q3TJS0;G3UYU4;Q6Y9S2	O08917	36.847
ATYLEFIQQNEER	1639.78	2	Q3TIS3;Q3TYS4;Q3UKB4;Q9D662;Q3TAW4;Q3U2Q0;A2ANA0;A2AN99;A2AN98;A2AN97	Q3TIS3	43.813
ATYSTNSPVWEEAFR	1756.81	2	Q3U7R1	Q3U7R1	98.676
AVAAAAAATAMSAAGGGGASAAR	1830.9	2	Q8CG72	Q8CG72	79.568
AVAAGNSCR	904.418	2	P26039;Q80TM2;Q3UHS6;Q0V930;Q3TBC3;Q8CDM9;Q8CHG4;Q68FD6;Q6PB69;Q9CS79;B2RY15;E9PUM4;Q71LX4	P26039	124.23
AVAEEPPGLR	1037.55	2	Q6P542;Q5RL55;A1A4B8	Q6P542	78.939
AVAEQIPLLVQGVR	1491.88	2,3	P26039;Q80TM2;Q3UHS6;F6S1V7	P26039	201.02
AVAFQNSQTR	1120.56	2	Q9DB77	Q9DB77	137.98
AVAGDASESALLK	1230.65	2	Q8VDN2;Q3UCH8;Q8R3M4	Q8VDN2	68.034
AVAGNISDPGLQK	1268.67	2	Q64727	Q64727	183.08
AVAHHTTAAFIR	1293.69	3	P54775;Q3TUN5;Q569X4;Q8BKU2;Q3TFA5;Q3TJ97;Q3UBF0;Q52L53	P54775	60.255
AVANQTSATFLR	1277.67	2	P62192;Q542I9	P62192	111.63
AVANYDSVEAGEK	1351.63	2	P51660;Q3TT11;Q3UHW2	P51660	67.275
AVAQALEVIPR	1165.68	2	P80318;Q3U4U6;Q3U0I3;E9Q133;Q3UJP4;F6Q609	P80318	169.99
AVAQGNLSSADVQAAK	1528.78	2	Q9DB77	Q9DB77	159.22
AVAQNMNSVFK	1207.6	2	B1AUY3;Q80Z68;Q8VHL8;B1AUY2;Q32MS4;B1AUX5;Q3TE27;Q6ZQI7;Q8BM00	B1AUY3	51.841
AVASAAAALVLK	1083.67	2	P26039;Q80TM2;Q3UHS6	P26039	101.93
AVASLPPEQMFELMK	1689.85	2	B3V097;Q8BIQ5;B3V099;A2AEK1;A2AEJ8	B3V097	45.207
AVASQLDCNFLK	1364.68	2	P62334;Q14AQ1;Q8QZS9	P62334	115.29
AVAVGRPSNEELR	1396.74	2	Q8C1B7	Q8C1B7	37.364
AVAVVVDPIQSVK	1323.78	2	O35593;Q9CSU2;Q3UD26	O35593	109.22
AVCMLSNTTAIAEAWAR	1863.9	2,3	CON__ENSEMBL:ENSBTAP00000016242;P05213;Q99KA2;P68373;Q3TIZ0;Q52L87;Q9JJZ2;P68368	CON__ENSEMBL:ENSBTAP00000016242	161.84
AVDDFNQQSLDTNLYR	1897.88	2,3	Q3TZ97;P51437;Q91VE7;Q920X5	Q3TZ97	293.41
AVDDGVNTFK	1064.51	2	Q6A0F1;P42932;Q3UL22;Q9WVS5;Q3UKQ2;Q8BVY8;H3BL49;Q9CS06;Q9CRW7;H3BJB6	Q6A0F1	50.791
AVDFAER	806.392	2	P62918;Q3THC7;Q3UJS0;Q9Z237	P62918	58.194
AVDIPHMDIEALK	1450.75	2,3	Q3U561;Q5XJF6;P53026	Q3U561	81.494
AVDIPHMDIEALKK	1578.84	4	Q3U561;Q5XJF6;P53026	Q3U561	48.112
AVDLQILPK	995.602	1,2	P47911;Q3UCH0;Q3UFI4;E9PUX4	P47911	131.62
AVDNQVYVATASPAR	1560.79	2	Q9JHW2	Q9JHW2	110.35
AVDPSSVAVVTLGSSK	1515.81	2	Q9QY81	Q9QY81	87.388
AVDSLVPIGR	1025.59	2	Q03265;D3Z6F5;Q3U452	Q03265	143.39
AVDTICSFLK	1152.58	2	Q8VI93;Q91YM7	Q8VI93	98.254
AVEDAALAH	895.44	2	P49138;Q3U2P8;Q8R3U8	P49138	55.902
AVEELLESLDLEK	1486.78	2	E9QAX2;Q9JMH9;B2RRE2;K3W4L0;E9Q405;E9QA74	E9QAX2	45.115
AVEGCVSASQAATEDGQLLR	2060.98	2	P26039;Q80TM2;Q3UHS6	P26039	74.364
AVELAANTK	915.503	1,2	P40142	P40142	163.32
AVELNMISLK	1116.62	2	Q3ULZ3;Q543K5;Q8BTJ1;Q99K85;Q3U6K9;Q99JU9	Q3ULZ3	63.073
AVEMAAQR	874.433	2	Q8CHP8;Q9CVY8	Q8CHP8	81.191
AVENSSTAIGIR	1216.64	2	O70435;Q58EV4;Q9DCD8	O70435	122.51
AVENYLIQMAR	1306.67	2	P56812;Q564F6;D3Z7Q5	P56812	31.478
AVETPPMSSVNLLEGLSR	1898.98	2	Q6PAR5;F6X819;F7ADS7	Q6PAR5	75.97
AVEVMPK	772.415	2	Q3TGJ9;CON__Q3SX14;P13020;Q6PAC1;Q3U9Q8;Q3UCW8	P13020	62.717
AVEYLLMGIPGDR	1432.74	2	P54728;Q3U041;Q3UQN3;Q3TJ52;Q6NVC3	P54728	72.891
AVEYNALFK	1053.55	2	Q3UKX8;Q8CBB7;P22892;Q8CC03;Q8BSZ7	Q3UKX8	52.867
AVFDETYPDPVR	1407.67	2	Q3TZ32;Q3UD67;Q6XMP4;Q8BGQ7;Q6PDM7;Q8R346	Q3TZ32	84.821
AVFHMDNAYK	1194.55	2	Q00519;B2RUJ7;Q3TAT6	Q00519	61.213
AVFPEGPWEEPLQLR	1766.9	2	Q4LDD4;F6XBJ8;E9PUB0	Q4LDD4	74.649
AVFPSIVGR	944.544	2	B2RRX1;CON__P60712;P60710;Q3U5R4;Q3UAF6;Q3UAF7;Q61276;Q3UA89;Q3UAA9;Q3UGS0;Q3TIJ9;Q3U804;Q3U939;Q3UCF8;E9Q1F2;E9Q5F4;G3UZ07;E9Q606;A1E281;E9Q2D1;F6WX90;Q7M0E4;P62737;P68033;Q3TG92;Q3U122;Q3UIJ3;Q497E4;Q9CXK3;P63268;Q3UJ36;P68134;Q61275;Q61852;D3YZY0;I6L9D2;D3Z2K3;Q61273;Q61274;P63260;Q4KL81;Q3TSB7;Q3UD81;B1ATY1;G3UYG0;Q3UBP6;Q3UBQ4	B2RRX1	146.81
AVFPSIVGRPR	1197.7	2,3	B2RRX1;CON__P60712;P60710;Q3U5R4;Q3UAF6;Q3UAF7;Q61276;Q3UA89;Q3UAA9;Q3UGS0;Q3TIJ9;Q3U804;Q3U939;Q3UCF8;E9Q1F2;E9Q5F4;G3UZ07;E9Q606;A1E281;E9Q2D1;F6WX90;Q7M0E4;P62737;P68033;Q3TG92;Q3U122;Q3UIJ3;Q497E4;Q9CXK3;P63268;Q3UJ36;P68134;Q61275;Q61852;D3YZY0;I6L9D2;D3Z2K3;Q61273;Q61274;P63260;Q4KL81;Q3TSB7;Q3UD81;B1ATY1;G3UYG0;Q3UBP6;Q3UBQ4	B2RRX1	147.12
AVFQANQENLPILK	1583.87	2	Q8VDN2;Q3TXF9;Q3UCH8;Q8R3M4	Q8VDN2	120.59
AVFQYIDENQDR	1496.69	2	Q9D1A2;Q6KAT3	Q9D1A2	56.951
AVFVDLEPTVIDEIR	1714.91	2,3	P68368	P68368	153.24
AVFVDLEPTVIDEVR	1700.9	2,3	CON__ENSEMBL:ENSBTAP00000016242;P05213;O89052;P68373;Q3TIZ0;Q52L87	CON__ENSEMBL:ENSBTAP00000016242	163.99
AVGDGILCNTYIDSYK	1787.84	2	Q61823	Q61823	49.559
AVGPEITK	813.46	2	Q76MZ3;Q8C2E1;Q7TMX2	Q76MZ3	68.625
AVGPSSTQLYMVR	1407.72	2	Q5SQX6;Q6PGK0	Q5SQX6	103.43
AVGTQALSGAGLLK	1284.74	2	Q3TI63;Q3U4S1;Q9WV80;Q6NZD2;Q3UDY9	Q3TI63	96.371
AVGWGATQLVESADK	1530.77	2	Q6ZQ77;Q6P1F5;Q9D689;Q9JKY5;Q80UP1;Q8BPA2	Q6ZQ77	57.788
AVHGFFTSNNATR	1420.68	2	P14685;Q8BK46;Q3ULJ5;Q3U5M8	P14685	54.524
AVIDAAETSSLR	1231.64	2	Q3U3X7;Q61510;Q5SU71;Q922N9;Q3TU94;Q5SU72;Q6PIH1	Q3U3X7	48.659
AVIEHNLLSASK	1280.71	2	O88544;Q14AI7;Q3TIJ1;F6QTS1	O88544	49.483
AVIFCLSADK	1122.57	2	Q4FK36;Q9R0P5	Q4FK36	103.01
AVITSLLDQIPEMFADTR	2019.03	2	G3X972;Q8CGF4;Q80U83;Q3V222	G3X972	43.454
AVLAALK	684.453	2	G3UY93;Q790I0;Q7TPT7;Q9Z1Q9;Q3U3D3;Q3TII4	G3UY93	66.138
AVLAELPQQVVQYFK	1731.96	2	P59108;Q3TVB2;Q8QZU9	P59108	139.46
AVLAQLGCPIK	1168.66	2	Q3TL44	Q3TL44	27.428
AVLCPPPVK	979.552	2	Q3TLP8;K7Q7T7;P63001;Q8BPG5;Q9D859;Q8C4N8;P60764;Q14A12;Q8QZS2;A2AC13	Q3TLP8	77.318
AVLCPQPTR	1040.54	2	Q05144	Q05144	157.91
AVLDALLAGK	969.586	2	B2RWW1;Q8C052	B2RWW1	51.927
AVLEALGSCLNNK	1387.71	2	P50431;Q9CWR5;G3UZ26;G3UYY1;G3UZZ9	P50431	64.827
AVLEECTSFIPEAR	1620.78	2	Q3U5Q7	Q3U5Q7	73.91
AVLENNLGAAVLR	1338.76	2	Q99LB6	Q99LB6	77.597
AVLENYHSVLDQK	1514.77	2,3	P12265;Q3TW82	P12265	82.202
AVLFCLSEDK	1180.58	2	F8WGL3;P18760;Q544Y7;Q9CX22	F8WGL3	98.04
AVLFCLSEDKK	1308.67	2,3	F8WGL3;P18760;Q544Y7;Q9CX22	F8WGL3	127.42
AVLFNYR	881.476	2	P01027	P01027	149.94
AVLHVALR	877.55	2	F6SAC3;P06745;B7ZWL9;CON__Q3ZBD7	P06745	75.189
AVLIAGQPGTGK	1110.64	2	Q3TXT7;Q3UXP2;Q9WTM5;D3YXQ8	Q3TXT7	68.515
AVLLAGPPGTGK	1079.63	2	P60122;Q3U1C2;Q3UJN2;D3YW60	P60122	85.522
AVLLDLEPR	1024.59	2	P83887;Q6F4J0;Q6F4J1;Q8VCK3	P83887	94.692
AVLLGPPGAGK	978.586	1,2	Q9WTP6;F7BP55	Q9WTP6	62.303
AVLNLLR	797.512	2	P70398;Q4FE56;Q8BS89	P70398	106.76
AVLNPTPIK	951.575	2	P84096;Q3UDZ1	P84096	115.71
AVLPLLDAQEPCYLLFR	2017.07	2,3	Q9Z0P5	Q9Z0P5	154.6
AVLQAAR	727.434	2	Q9JKR6;Q8VCI2;F6TRP3	Q9JKR6	89.703
AVLQEFGK	890.486	2	Q9CXR1	Q9CXR1	81.296
AVLQWTK	844.481	2	Q4FJZ3;Q4FK57;Q8R180;Q3TXL0	Q4FJZ3	58.782
AVLVDLEPGTMDSVR	1600.81	2,3	P68372;Q9CVR0;Q9D6F9	P68372	146.77
AVNACGINCSALLQDDITAAIQCAK	2676.27	2,3,4	P08905	P08905	238.63
AVNMEPDQYQMGSTK	1697.74	2	Q8CG29;Q811E7;P70248;Q6KAL9;G3V011	Q8CG29	132.44
AVNTQALSGAGILR	1369.77	2	Q91VZ1;Q9CWK8;Q3U5L3	Q91VZ1	184.96
AVNVYSTSVTSDNLSR	1711.84	2	Q3U4H0;Q61166	Q3U4H0	169.25
AVPEGSVIPR	1023.57	2	Q3TLX1;Q99KQ4	Q3TLX1	50.297
AVPLALALISVSNPR	1519.91	2,3	Q3TIP0;Q3TKV1;Q3TW71;Q3TWL6;Q3TXV1;Q3U9Y8;Q8VDM4;Q3TI61;Q80V77	Q3TIP0	66.285
AVPLEAVTGLSVTSGR	1555.86	2	Q5SUA5	Q5SUA5	50.178
AVPLLGCIQEGK	1283.69	2	Q8BVK9	Q8BVK9	67.519
AVPLNASK	798.46	2	Q9WV55	Q9WV55	60.118
AVPPNNSNAAEVDLPTEELQGLVPR	2629.33	2,3	Q3V3W7;Q8BH61;Q3TQH1;Q3TC79;Q3TDG1	Q3V3W7	44.632
AVPQLQGYLR	1143.64	2	P47911;Q3UCH0;Q3UFI4;E9PUX4	P47911	107.69
AVPTGDASK	844.429	2	B9EKP5;Q8BTM8;B7FAU9;B7FAV1;Q6KAM8	B9EKP5	64.841
AVPVIHQEGNR	1218.65	2,3	O08915	O08915	97.813
AVPVSNIAPAAVGR	1320.75	2	Q99K01	Q99K01	50.897
AVQDLCGWR	1103.52	2	Q8BK67	Q8BK67	80.438
AVQDLTYSSLCFPEAIK	1940.96	2,3	P48999;Q3TBK8;Q3TC68;E9QA93	P48999	126
AVQEIMQEK	1074.54	2	Q3UJP8;Q64737;Q3TH49;D6RCG1	Q3UJP8	77.192
AVQELVHPVVDR	1360.75	2	Q6ZQ08;B2RXR3;B7ZWL1	Q6ZQ08	36.944
AVQGGAAAPVVGAVQPVPGMPPMPQAPR	2649.39	2,3,4	Q62189;D3Z0S6	Q62189	78.758
AVQLTQALDTNTVGALLAEK	2055.12	2	Q3UPL0;S4R2A9;S4R256	Q3UPL0	59.339
AVQMDTLVPLGELTK	1613.87	2	B2RUP2	B2RUP2	87.148
AVQQNGAPATTK	1184.61	2	Q548M4;Q9JLJ5;Q4V9V3;Q9WU14	Q548M4	70.412
AVQSGPTQPGPPR	1290.67	2	Q8BSN5;B0QZH9	Q8BSN5	46.643
AVQSLDK	759.413	2	Q3TKM9;Q9CPW4;Q3UC32;Q3TK56;E9Q2K4	Q3TKM9	77.058
AVQTLQMELQQIMK	1659.87	2	P47856	P47856	88.075
AVQTSIATAYR	1179.62	2	D4AFX6;Q6ZQK5	D4AFX6	96.626
AVSDASAGDYGSAIETLVTAISLIK	2451.27	2,3	H3BJW3;H3BJ30;Q6NVF9;H3BKW0	H3BJW3	57.578
AVSESLHPDAK	1152.58	2	Q8K337;Q9DBW2;O54997	Q8K337	34.501
AVSISTEPPTYLR	1432.76	2	Q6ZWP4;Q9ESU1;Q9Z0H3;Q3UDA4;Q9ESU0;Q9JJD1;F6U415	Q6ZWP4	70.622
AVSMDDIPIEDTR	1460.68	2	Q3UZA1	Q3UZA1	132.47
AVSQIVTVYDK	1221.66	2	Q5DTM8;A2AIR2	Q5DTM8	51.841
AVSSAIAK	745.433	2	P26039;Q80TM2;Q3UHS6	P26039	52.937
AVSSNVGAYMQPGAR	1506.72	2	Q3TTV6;Q3UGE9;Q9ERA6	Q3TTV6	94.728
AVSSQMIGQK	1047.54	2	Q3U6C7;Q3UCC6;Q9Z2I9	Q3U6C7	89.08
AVSYLGPK	833.465	2	O08997	O08997	86.833
AVTDSINQLITMCTQQAPGQK	2303.12	2,3	P26039;Q80TM2;Q3UHS6	P26039	155.94
AVTELNEPLSNEDR	1585.76	2	P68510	P68510	209.19
AVTEQGAELSNEER	1531.71	2	F6VW30;F6YY69;A3KML3;P68254	F6VW30	231.06
AVTEQGHELSNEER	1597.73	2,3	A2A5N2;Q9CQV8;A2A5N1	A2A5N2	266.2
AVTKYTSSK	983.529	2	Q64478;Q6ZWY9;B2RTK3;P10854;Q64525;P10853;Q64475;Q8CGP2;A0JLV3;A0JNS9;P70696;Q8CGP0;Q9D2U9	Q64478	60.717
AVTLHDQGTTQWADLSSQFYLR	2536.23	3	B9EHN0;Q02053	B9EHN0	34.217
AVTPAPPMK	910.495	2	Q9Z1P6	Q9Z1P6	34.781
AVTPNQVQDLYDMMDK	1866.85	2	Q8VDP3;E9PUI4	Q8VDP3	34.094
AVTPPMPLLTPATPGGLPPAAAVAAAAATAK	2793.55	3	Q3UEB3	Q3UEB3	51.617
AVTQALNR	871.488	2	P26039;Q80TM2;Q3UHS6	P26039	158.36
AVTSEIAVLQSR	1272.7	2,3	Q8BMR3;Q91YQ5;Q5RKP4;Q3U900;Q99LY0	Q8BMR3	174.24
AVTTPTCGNHIK	1297.64	2,3	Q9D2V7;E9PYU1;G3X9L5;Q8CA54;Q8CAT3	Q9D2V7	89.266
AVVAESLNNTSIK	1344.72	2	G3UXL4;Q5U4B1;G3X8Z6;P35601;G3UWX1	G3UXL4	31.693
AVVEEMQSLLK	1245.66	2	Q9CY49;Q9R099	Q9CY49	60.49
AVVGVVAGGGR	940.545	2	P62918;Q3UJS0	P62918	138.66
AVVPWSAAVEQLVK	1495.84	2	Q8C3Y4	Q8C3Y4	39.509
AVVQVFEGTSGIDAK	1519.79	2	P62814	P62814	96.414
AVVVCPK	771.431	2	Q3TVV6;Q3TXW2;Q3ULH5;Q8C290;Q8VEK3;Q3TWN5;O88568;G3XA10;Q3TGN5	Q3TVV6	75.311
AVVVEEPVGELR	1295.71	2	Q5SUR0;F6RUL9;Q8BVW7	Q5SUR0	60.301
AVVVNAAQLASYSQSK	1634.86	2	Q5SX53;Q9CR62;Q5SX46;Q9CTC7	Q5SX53	41.412
AVVVSGAGK	786.46	2	O35459;F7B227	O35459	57.708
AVVYSNTIQSIMAIVK	1735.95	2	P08752	P08752	70.197
AVWLPAVK	882.533	2	Q5SWR1;Q9DBG3;H3BIY9;H3BKM0	Q5SWR1	71.296
AWDDFFPGSDR	1311.55	2	Q8R5J9	Q8R5J9	86.189
AWDIAVATMK	1104.56	2	P30416;F6S2D5;D6RDE2;F7CAT1	P30416	65.5
AWEEYYK	987.434	2	Q3UUU2;Q91WJ8;Q3TUE1;Q0P6B2;Q3TIS5;Q3U0V1	Q3U0V1	68.312
AWFEGANGQPR	1231.57	2	Q9D2V7;Q3TU50	Q9D2V7	47.844
AWGAVVPLVGK	1095.64	2	Q921M7	Q921M7	75.387
AWGPGLEGGIVGK	1239.66	2	B9EKP5;Q8BTM8;B7FAU9;B7FAV1;Q3U7N9	B9EKP5	90.731
AWGVPQDLIK	1125.62	2	Q80T83;Q8CDG3;Q05DM9;Q3UMT4	Q80T83	66.19
AWIGGVGDCK	1061.5	2	O35855;Q3ULU3;D3Z7C8;O88374;Q8CAX1	O35855	36.671
AWNLICDVSR	1232.6	2	Q9D0I9;Q3UAZ3;Q3TVC5	Q9D0I9	45.307
AWNTMVLK	961.506	2	Q91WP9;Q9ET01;Q3TJQ7;Q3UEJ6	Q91WP9	86.833
AWSQLPGAAR	1055.55	2	Q571I9;D3Z0B9	Q571I9	90.629
AWTQVLLGQAEDK	1457.75	2	Q9JHU4	Q9JHU4	94.728
AWVNQLETQTGEASK	1660.81	2	B9EKK3;Q3UQ44;Q8C9I3	B9EKK3	41.359
AYAALAALEK	1019.57	2	Q9Z1X4;Q45VK6;Q45VK5	Q9Z1X4	33.87
AYAEFYR	918.424	2	Q9CPQ1	Q9CPQ1	110.61
AYAISGPTVQDGLPPFNWNR	2202.09	2,3	Q8VCI0	Q8VCI0	148.44
AYAQQLTEWAR	1335.66	2	Q3TDA7;Q9WVE8;Q3UP40	Q3TDA7	152.27
AYAYLFK	874.459	2	P53994;Q0PD65;Q6PDZ3;Q8BXY4	P53994	79.454
AYDATCLVK	1039.5	2	H3BKH6;Q9R0P3;H3BJL6;H3BLJ9;H3BJP2;H3BK43	H3BKH6	104.2
AYDATTHFETTCDDIK	1886.8	2,3	Q3UPA3;Q3UC72;Q61598;Q3TIY6;Q3UUX9	Q3UPA3	67.415
AYDATTHFETTCDDIKDIYK	2406.07	3,4	Q3UPA3;Q3UC72;Q61598;Q3TIY6;Q3UUX9	Q3UPA3	88.176
AYDCMLQDPGSFNFAPR	1987.86	2	Q8K4L3;E9Q3Z5;E3VVQ8;E9Q983;Q7TMJ2;Q3TTX5;Q99KQ8	Q8K4L3	69.594
AYDLAGSCK	983.438	2	Q64511;Q3TR62;Q8BRY5	Q64511	37.508
AYDLPGDFLTQALTQR	1807.91	2,3	Q8CCJ3	Q8CCJ3	52.254
AYEFAER	884.403	2	Q80U89;Q5SXR6;Q68FD5;Q3UPJ3	Q80U89	54.549
AYFCHGK	881.385	2	P41245;Q3TTU7;Q3UQ52;Q2M4J5	P41245	71.949
AYGELPEHAK	1113.55	2	Q8BMJ3;Q3UC76;Q4FJR7;Q60872;J3QNQ2;J3QPQ5;D3Z367;J3QMW5;J3QNT6;J3QP87;J3QPI8;J3QQ02;M0QWL1;Q3TQZ4;Q3UT53;Q3UTA4;Q8BX20	Q8BMJ3	57.149
AYGLALAK	805.47	2	P40142	P40142	98.418
AYGPGIEPTGNMVK	1432.7	2	B9EKP5;Q8BTM8;B7FAU9;B7FAV1;Q3U7N9;F6XC15	B9EKP5	145.29
AYHEQLSVAEITNACFEPANQMVK	2749.28	3	CON__ENSEMBL:ENSBTAP00000016242;P05213;Q99KA2;P68368	CON__ENSEMBL:ENSBTAP00000016242	60.735
AYHSFLVEPISCHAWNK	2057.98	2	Q91Z25;Q3TCE7;Q3U094;Q9WV32;Q3TBA2;D3Z6S0	Q91Z25	114.59
AYIDSFR	870.424	2	Q3TF87;Q3UJQ3;Q922B2;Q3TMC5;Q8BK18	Q3TF87	107.43
AYLEGECVEWLR	1523.71	2	P01900;Q6RJ38;K7W4D1;P01895;Q31154;Q31142;O35641;P01902;Q31634;Q5KTQ1;Q5KTQ2;Q6RJ37;Q31148;Q31614;Q31191	P01900	90.614
AYLESFYK	1019.5	2	P51863;Q921S5	P51863	81.548
AYLPVNESFGFTADLR	1798.89	2,3	P58252;Q3UDC8;Q3UMI7;Q8BMA8;Q3TK17;Q3TJZ1;Q3TLB1;Q3TX47;Q3TWX1;Q3UBL9;Q3UZ14;Q6P9L9;Q3TW58;Q8C153;Q3TSK4;Q3TPG2;Q99LT6;Q61509	P58252	130.47
AYLQQLR	890.497	2	Q9JM76;H7BWZ3;D3Z2F8;D3Z2F7	Q9JM76	133.99
AYPTSICFSPDGK	1441.65	2	Q8CEC6	Q8CEC6	30.176
AYSDQAIVNLLK	1333.72	2	B2RWW6;E9PVA8;Q3UHQ5;Q8CHH7;Q6PGM5;Q8BIX2	B2RWW6	57.019
AYSEAHEISK	1133.54	2,3	A8IP69;P61982	A8IP69	121.61
AYSSFGGGR	900.409	2	Q3V244;Q564E5;Q9WUK2;Q80U88;Q3TG58;Q9ET00	Q3V244	57.598
AYVAFPDFFR	1231.6	2	B5THE2	B5THE2	102.06
AYVDDTPAEQMK	1366.61	2	B9EIU1;Q8CGC7	B9EIU1	108.53
AYVSTLMGVPGR	1249.65	2	Q3U8X1;Q8BTW2;Q9DCH4;Q6IRT4;Q3UVY8;B0LAD0	Q3U8X1	98.353
AYVSVDGVPQGILDR	1587.83	2	Q8K131;Q8C847;Q8C659;P23780;Q3TAW7;Q99KV2	Q8K131	84.468
AYYHLLEQVAPK	1430.76	2,3	Q3TJX0;Q61233;Q3U9M7;Q3U6Z1;Q3U6N7	Q3TJX0	156.14
CAADLGLK	846.427	2	P70349	P70349	50.04
CAAGLAELAAR	1101.56	2	G3UXW9;B1ATU4;Q3MIA8;Q99LD4	G3UXW9	51.841
CACVAPPSAVNPCEGDFR	2005.84	2	Q3V1G4;Q8BY24	Q3V1G4	66.826
CADLSLSPIYPAAR	1532.77	2	Q3U4X8;P37913;Q8R055;Q3TSU8;F6RQT5	Q3U4X8	76.262
CAEEAQLISSLK	1347.67	2	H3BK65;P42567;Q80ZL3;Q5JC28	H3BK65	59.116
CAEVIIPLLSSVNVSDR	1870.98	2	E9QNQ2;B2RXR6;Q8BYT6;J3QK37	E9QNQ2	42.913
CAEYWPSMEEGTR	1614.64	2	S4R1S4;P06800;S4R2V2;S4R2V1;S4R1M0;Q3U382;Q64730;Q8C6Q7	S4R1S4	143.42
CAGNEDIITLR	1260.61	2	P17918;Q542J9;Q91ZH2;J3QQ26;Q9CZD6	P17918	139.86
CALGVFR	821.422	2	Q3TIP0;Q3TKV1;Q3TW71;Q3TWL6;Q3TXV1;Q3U9Y8;Q8VDM4;Q3TI61	Q3TIP0	102.81
CAMTALSSK	967.447	2	P80313;Q3TIJ7;Q8C5Q5;Q3TJN2;Q3UIJ0;Q3THH8;Q3TET0;Q3UDB1	P80313	100.25
CANLFEALVGTLK	1434.75	2,3	C6EQJ5;E9QMV2;Q4KML4	C6EQJ5	172.09
CAPGVVGPTEADIDFDIIR	2043.99	2,3	B9EKP5;Q8BTM8;B7FAU9;B7FAV1;Q6KAM8;Q3U7N9	B9EKP5	167.05
CASQSGMTAYGTR	1388.58	2	Q08093;Q543F3;D3Z7R6;Q922F8	Q08093	165.58
CASQVGMTAPGTR	1334.61	2	Q08093;Q543F3;D3Z7R6;Q922F8	Q08093	221.8
CASSPEEPYSGYAGALR	1813.79	2,3	Q4FJR3;P08071;Q3TP24;Q3UBV2;B8YJF9;Q5MJE7	Q4FJR3	233.97
CATITPDEK	1033.47	2	Q8C338;O88844;Q5HZJ8;Q3TJ51;Q0QER9;D3YVY3	Q8C338	50.297
CATSTPAFFAEK	1328.61	2,3	B7STB7;P10107;Q4FJV4;Q4FK88;Q3US43	B7STB7	138.94
CAVVDVPFGGAK	1218.61	2	P26443	P26443	110.93
CAWGQQPDLAANEAQLLR	2039.98	2	B2RT97;Q9WVJ2;E9Q5I9;F6ZQQ3	B2RT97	88.319
CCITAAPYR	1110.49	2	CON__P78385;CON__Q6NT21;CON__Q14533;CON__O43790	CON__P78385	86.67
CCLEEGLEPVCFER	1796.75	2	P97872;Q3TRA1	P97872	67.115
CCLTYCFNKPEDK	1733.72	2	P62983;Q642L7;Q3TWD1	P62983	108.72
CCMPYTPICIAK	1512.66	2	Q3UE92;Q3UKF5;Q6P1B1;S4R1I3;Q3TL27;Q8VDK8	Q3UE92	54.7
CCSGAIIVLTK	1220.63	2	P52480	P52480	87.641
CCSGSLVER	1066.45	2	P07724;Q546G4	P07724	51.436
CCVMMQGR	1040.4	2	P23492;Q543K9	P23492	107.32
CDENILWLDYK	1467.67	2	P52480	P52480	140.63
CDFTEDQTAEFK	1489.6	2	Q60605;Q642K0;Q3TIG9;B0LAC7	Q60605	170.04
CDKEFMWALK	1326.61	2	P62774	P62774	132.32
CDKEVYFAER	1315.59	2	P63254;Q6P3B4;Q8C2N7	P63254	52.693
CDLCQEVLADIGFVK	1765.84	2,3	E9QP62;Q4ZJB3;A8CVP1;A8CVP4;Q99JW4;Q9D7B2	E9QP62	65.374
CDPAGYYCGFK	1336.52	2	Q9QUM9;E0CXB1	Q9QUM9	32.329
CDPIDFSNSPEALR	1619.72	2	Q548M4;Q9JLJ5;Q4V9V3	Q548M4	119.88
CDSGEGLFAFSSPR	1528.66	2	Q14AA1;Q9QZK7;Q3T9H7	Q14AA1	79.771
CDTAVGTPDYISPEVLK	1863.89	2	P70335;Q3UE22	P70335	65.107
CDVDIRK	904.444	2	B2RRX1;CON__P60712;P60710;Q3U5R4;Q3UAF6;Q3UAF7;Q61276;Q3UA89;Q3UAA9;Q3UGS0;Q3TIJ9;Q3U804;Q3U939;Q3UCF8;E9Q1F2;Q99NC5;F8WGM8;P63260;Q4KL81;Q3TSB7;B1ATY1;Q8BFZ3;Q3UBP6;Q3UBQ4;O89054;Q9QZ83	B2RRX1	120.52
CDVYDIMHLR	1320.6	3	Q9DC69	Q9DC69	64.297
CDWFTLEK	1097.49	2	Q3U560;G5E880;Q60664;F6WLY0;Q3TL84;Q3TGD7;Q3TVR1;Q3U583;Q3V3H7;Q8BNX8;F6VUK8;Q3V325	Q3U560	55.064
CDYMDEVTYGELEK	1750.71	2	Q00PI9	Q00PI9	32.702
CECQALLQVAK	1318.64	2	Q3TXZ6;Q5PR72;Q922S4;Q3TYK5;Q3TD37;Q3TCR8	Q3TXZ6	94.66
CEDCGMNVHHK	1385.53	2,3	P28867;Q3TGE4;Q53YN4;Q3UNG2;Q1MX42;Q1MX40;Q1MX43;Q1MX41;Q80UN7	P28867	72.096
CEFQDAYVLLSEK	1600.74	2	P63038	P63038	71.879
CEGGVDAALQYAK	1380.63	2	G3X9Q3;D3Z7R7;Q3TBD2	G3X9Q3	78.763
CEGINISGNFYR	1428.65	2	P19253;Q5M9M0;E9Q5A0;S4R281;Q3TDS9	P19253	72.29
CELLSDESLAVCSPR	1734.79	2	Q8R146	Q8R146	31.42
CELLYEGPPDDEAAMGIK	2006.9	2	P58252;Q3UDC8;Q3UMI7;Q8BMA8;Q3TK17;Q3TJZ1;Q3TLB1;Q3TX47;Q3TWX1;Q3UBL9;Q3UZ14;Q6P9L9;Q8C153	P58252	130.56
CEPIAMTVPR	1172.57	1,2	O89053;Q3U1N0;Q3U232;Q3T9L1;Q3U9K3;G3UYK8	O89053	110.38
CEPIVMTVPR	1200.6	2	A2RS22;Q9WUM3	A2RS22	41.109
CESAPGCGVWQR	1405.59	2	P35564;Q3TXE5;Q5SUC3	P35564	190.56
CESGYIGK	912.401	2	P11835;Q542I8	P11835	73.665
CETDGTSILTPWYK	1669.77	2	Q3UYV9	Q3UYV9	32.53
CFDLPQNLSEVSSSLQK	1950.94	2	Q6ZWR6	Q6ZWR6	45.384
CFGPTAQAAQLESSK	1593.75	2	Q3UJP8;Q64737;Q3TH49;D6RCG1	Q3UJP8	143.46
CFIVGADNVGSK	1265.61	2	Q5FWB6;E9Q070;P14869;Q5M8R8;D3YVM5	Q5FWB6	126.12
CFLTSAFQGTTSSK	1533.71	2	Q8BYW1;B9EI26	Q8BYW1	73.156
CFNFCATIEQAR	1515.66	2	G5E8N7;Q9JLV6;E9Q9A5;Q3T9F5	G5E8N7	30.567
CFQPPIHQSLATTC	1658.75	2	Q5SQX6;F6QD74;Q810V4;Q8K118	Q5SQX6	38.799
CFSEENHEPLR	1416.61	2,3	Q3TJ43;Q3TRJ1;Q9EQH3;Q3TKU6;Q3UQJ1	Q3TJ43	83.045
CGDLVFAK	908.443	2	P51859	P51859	79.713
CGEMAQAASAAVTR	1421.64	2	G3UY93;Q790I0;Q7TPT7;Q9Z1Q9;Q3U3D3;Q3TII4	G3UY93	50.352
CGESGHLAK	957.434	2	Q3ULK8;Q3U935;P53996;Q5QJQ9;Q3U5V2;D3YYF6	Q3ULK8	41.724
CGESMLCVVPDISAFR	1839.83	2	Q3UM17;P31266;E9Q7W0;Q3U6F1	Q3UM17	38.116
CGETGHVAINCSK	1431.62	2,3	Q3ULK8;Q3U935;P53996;Q5QJQ9;Q3U5V2	Q3ULK8	139.3
CGGAGHIASDCK	1231.51	2	Q64213;Q3UI45;Q3UK67;D3YZD0;D3YZC9;E9Q4Q2;D3YVH4	Q64213	129.34
CGGFLVAR	878.443	2	P43430;Q3UWB6	P43430	51.854
CGHTNNLRPK	1195.59	2,3	E9QNP0;P62984;Q66JP1;J3QK04;D3YYZ2	E9QNP0	253.29
CGLVIGR	773.422	2	Q3U0V1	Q3U0V1	49.59
CGLVLSWK	961.506	2	B2RY56;S4R2B0;S4R2A4;S4R2J1	B2RY56	40.067
CGLVPVLAENQK	1326.7	1,2,3	Q4FJR3;P08071;Q3TP24;Q3UBV2;B8YJF9	Q4FJR3	181.68
CGNIASIMVFK	1238.62	2	Q9CQR6;Q9CVB2	Q9CQR6	38.783
CGNQAAIMELDDTLK	1677.77	2	P63330;Q8BN07;P62715;Q8VED4	P62715	106.14
CGPASVQAVK	1015.51	2	Q3V3W7;Q8BH61	Q3V3W7	102.06
CGPGYSTPLEAMK	1409.63	2	P17563;D6RHN2	P17563	51.546
CGPMVLDALIK	1215.64	2	Q3TE45;Q9CQA3;Q0QEZ4	Q3TE45	65.395
CGQSAAVASPGGSIDSR	1618.74	2	B9EKP5;Q8BTM8;B7FAU9	B9EKP5	156.29
CGQSEHSPCDVGNLQR	1842.77	3	Q3U3P6;Q8R0T6	Q3U3P6	30.575
CGSVLVR	789.417	2	P25444;Q3TLE5;Q3TXS9;Q58EU3;D3YWJ3;Q3UB36;Q3TL20;D3YVC1;J3QMG5;Q3TI78;J3QM94;Q9DC49;D3Z659;L7N240;Q3TXR5;D3Z536;L7N453;Q3V2B9	P25444	64.757
CGVCEVCQQPECGK	1709.66	2	Q7TSJ0;P13864;Q3UHZ3;J3QNW0;Q3UPE8	Q7TSJ0	110.92
CGVEIISLK	1017.55	1	D3Z041;P41216	D3Z041	107.01
CGVISPR	787.401	2	P62245;Q5M9M4;F8WJ41	P62245	105.39
CGVPDSGDFLLTPGSPK	1745.83	2,3	O70138;Q3TAV4;Q3TCE6;Q3TD42;Q8C209;Q3U1P0;Q8C230	O70138	160.04
CGVPDVGR	858.402	2	P41245;Q3TTU7;Q3UQ52;Q2M4J5	P41245	110.31
CGVPFTDLLDAAK	1405.69	2	A2AE27;Q9DBT5	A2AE27	69.716
CGWLDLVSLK	1189.62	2	B9EIE9;P46664	B9EIE9	31.478
CGYAGSNFPEHIFPALVGR	2091	2,3	P61161;Q5SW83;Q8BMA4	P61161	127.83
CGYLPGNEK	1036.46	2	P97372;Q5SVP3;G3X9V0;E0CZ90	P97372	89.08
CHAIIDEQPLIFK	1582.82	2,3	E9QP62;Q4ZJB3;A8CVP1;A8CVP4;Q99JW4;Q9D7B2	E9QP62	80.312
CHLCNYACR	1252.49	2	Q571F4;Q5SWT9;Q03267;G5E8H3;Q5SWU0;Q3UQ33;Q8C5P6;Q8C9X3;Q5GGW4	Q571F4	74.486
CHLEDNMYK	1208.5	2	P11835;Q542I8;M0QWA7	P11835	136.99
CHLLVEHETQK	1392.68	2,3	O54988;A2RRK3;Q5DTS2;A1A553;O55098;Q3UG53	Q5DTS2	138.25
CHTIMNCTQTCPK	1649.68	2	Q3TE45;Q9CQA3;Q0QEZ4	Q3TE45	104.94
CHTPPLYR	1042.5	2	P62717;F6YJW4	P62717	82.241
CHYAQSQR	1048.45	2	D3Z5I1;Q3UPF5;G3X9X5;Q8K302	D3Z5I1	67.169
CIAVEPGNQWFVTGSADR	2005.93	2	Q922V4;D3Z4V1;F8WI31	Q922V4	94.544
CIDSGLWVPNSK	1374.66	2	Q61081	Q61081	70.089
CIENLEELQSLR	1502.74	2	Q3UM45	Q3UM45	44.426
CIESLIAVFQK	1306.7	2,3	P50543	P50543	180.15
CIGAIAMTEPGAGSDLQGVR	2001.96	2	P51174	P51174	70.114
CIIPNHEK	1009.5	1,2,3	Q8VDD5;Q3UH59;Q5SV64;Q61879;Q80T68;Q8BLI1;Q8BLI3;Q8BWI3;Q69ZX3;Q8R384;E9QPE7;O08638	Q8VDD5	101.6
CIISQLMK	991.519	2	Q6Q899;A7YY79;A1L0V6;Q05CC6;Q3KQQ7;Q3U1I9;A2AP29	Q6Q899	58.815
CIKPNETK	988.501	2	Q8CG29;Q811E7;P70248;Q6KAL9;G3V011;Q8C123	Q8CG29	119.21
CILQDGR	860.417	1,2	P27048	P27048	62.659
CIQNEAGDWLTVK	1532.73	2	Q8BVK9	Q8BVK9	36.292
CIQQLPVTHFCEER	1815.84	2,3	Q9Z0I7	Q9Z0I7	39.509
CISHLHK	893.454	2	S4R1M2;D3YXK2	S4R1M2	53.679
CITDPQTGLCLLPLK	1727.89	2	E9QN87;Q9QXS1;E9QPE8;E9QK43;E9QQ00;Q6S385;E9QL05;E9PY96;E9QMZ5;Q6S387;E9QLJ5;Q6S393;E9QKX4;Q6S392;E9Q153;Q6S388;Q6S390;E9Q3W4	E9QN87	60.901
CIVLQPGQESGMAR	1544.74	2	Q9D1R7	Q9D1R7	91.914
CIVVEEGK	932.464	2	Q4FK36;Q9R0P5	Q4FK36	75.738
CIYNLLQSSSPAVK	1578.81	2	Q9JIF7	Q9JIF7	123.02
CLAALASLR	973.538	2	Q9Z1X4;Q45VK6;Q45VK5;Q3UD30	Q9Z1X4	39.848
CLAQSTCLCELLTGR	1780.83	2	Q8CDM8	Q8CDM8	52.254
CLDAFPNLR	1104.54	1,2	P10649;F6WHQ7;P19639	P10649	170.24
CLDFWSLVK	1166.58	2	Q3U0K0;Q61635;Q99M59	Q3U0K0	54.416
CLEEFELLGK	1236.61	2	Q8R1B4;Q8BVX3;Q3TL08;Q9CSD3;Q9CV26	Q8R1B4	45.879
CLELFSELAEDK	1452.68	2	P11499;Q71LX8;Q811H6;Q80YC2;E9Q0C3	P11499	91.858
CLELFSELAEDKENYK	1986.92	3	P11499;Q71LX8;Q811H6;Q80YC2;E9Q0C3	P11499	54.501
CLELFTELAEDK	1466.7	2	P07901;Q3UIF3;Q80Y52;Q3TKA2;A0PJ91;Q3TKG0;Q3TKB9;Q8C5U3;Q3TJU7	P07901	50.897
CLELFTELAEDKENYK	2000.94	3	P07901;Q3UIF3;Q80Y52;Q3TKA2;A0PJ91;Q3TKG0;Q3TKB9;Q8C5U3;Q3TJU7	P07901	63.31
CLFASGSPFEPVK	1437.7	2	Q99KE1;Q3TSD4	Q99KE1	90.926
CLGIPAR	785.422	2	Q3V3W7;Q8BH61;Q3TQH1;P49222;Q3T9M7;Q3TYY6;Q6NXZ8;Q3TYT5;Q3UV95	Q3V3W7	71.949
CLGNPER	844.386	2	P50516	P50516	67.903
CLIATGGTPR	1044.54	2	Q9Z0X1;B1AU25;Q1L6K5	Q9Z0X1	64.82
CLIEILASR	1073.59	2	P14824;Q3UI56;F8WIT2;Q3TUI1;Q99JX6;Q3UDK4;Q3V2Z4;Q8CEX0	P14824	72.643
CLMQQGIK	976.483	2	Q3TEE6;Q8K1B8;Q6NXZ9	Q3TEE6	91.626
CLPSVHPVFK	1182.62	3	A2CF88;P39654	A2CF88	33.359
CLQSGVLFQDEAFPPVSHSLGFK	2562.26	3	O35350;Q3TI07;Q3UDG8;Q80Y25;Q8C2J1;Q3TB79	O35350	30.306
CLSDMPYDSANYEK	1691.68	2	Q571F4;Q5SWT9;Q03267;G5E8H3;Q5SWU0;Q3UQ33;Q5GGW5	Q571F4	66.285
CLSEFLDAYPVENQGLK	1981.95	2	Q149C8;Q3TBG9;Q3TQE0;Q3TRM8;Q08EC2;Q3TVQ4;E9Q8S8;E9Q3Z4;Q3TCB2	Q149C8	178.14
CLSEQIADAYSSFR	1645.74	2	Q921T2;F6YC07;E9PWW2	Q921T2	99.481
CLSSLKEER	1120.55	2,3	Q91V28;Q9DCD0;Q3UAG2;Q91YT9	Q91V28	163.32
CLTALQGLYYNK	1442.72	2	A2AFF6;O35638;Q3TG33	A2AFF6	32.159
CLTPLVPEDLR	1311.69	2	A1L366;A1L367;Q3TG35;Q61550;Q3UTE4;Q6ZQJ6	A1L366	82.171
CLTPPESVPEK	1255.61	2	Q571E4;Q8CC47	Q571E4	40.449
CLTQSGIAGGYKPFNLETCR	2271.08	2,3	Q6P069;F6T867	Q6P069	197.21
CLTTIVK	833.468	2	B7STB7;P10107;Q4FJV4;Q3U5N9;Q4FK88;Q3US43	B7STB7	111.04
CLVLTGFGGYDK	1328.64	2	Q3TXD3;Q499X4;Q62465;Q5RKP0;Q3U331	Q3TXD3	73.466
CLYASVLTAQPR	1377.71	2,3	P58252;Q3UDC8;Q3UMI7;Q8BMA8;Q3TK17;Q3TJZ1;Q3TLB1;Q3TX47;Q3TWX1;Q3UBL9;Q3UZ14;Q6P9L9;Q3TW58;Q8C153;Q3TSK4;Q3TPG2;Q99LT6;Q61509	P58252	158.31
CMAPALAQEALR	1329.65	2	B2RRZ7;Q3U0V2	B2RRZ7	60.301
CMMAQYNR	1072.43	2	Q3THQ5;Q60864	Q3THQ5	81.784
CMPTFQFYK	1220.54	2	P10639	P10639	97.635
CMQLTDFILK	1267.63	2	Q9CWK0;Q9CR57;Q569Z0;Q922F9	Q9CWK0	105.17
CNEIISWLDK	1276.61	1,2	P63017;Q3TEK2;Q3TH56;Q3UBA6;Q3TQ13;Q3U9L2;Q504P4;Q3TRH3;Q3TF16;Q3ULM1;Q3KQJ4;Q3TH04;Q3UXU1;Q3UBR0	P63017	145.46
CNEPAVWSQLAK	1401.67	2	Q80U89;Q5SXR6;Q68FD5;Q3UPJ3	Q80U89	116.24
CNGVLEGIR	1016.51	2	Q8VDD5;Q3UH59;Q5SV64;Q61879;Q80T68;Q8BLI1;Q8BLI3;Q8BWI3;B2RWX0;G3UW82;Q5SX40;P13541;Q5SX39;B1AR69;B2RQQ1;Q02566;Q2TAW4;B2RWW8;P13542;B2RXX9;B2RY26;Q91Z83;E9Q264;I6L963;B8JJH5;Q6P8P3;Q5BKR0;Q3UQQ3;Q3UUB1;Q8BLW0;Q69ZX3;Q8R384;E9QPE7;O08638;K3W4R2;Q6URW6	Q8VDD5	158.37
CNNVLYIR	1050.53	2	Q6NZQ3;P62307;Q497K3	Q6NZQ3	150.17
CNSLEEIK	991.464	2	P16546;A3KGU7;B2RXX6;B9EKJ1;E9Q447;A3KGU5;B7ZWK3;Q3TYI8;Q58ES7;Q6PA04;A3KGU9	P16546	48.283
CNSVLTYNLTPVVQK	1734.9	2	Q8C5K0;P17047;Q3TWE1;Q3UIW3;Q8C876;Q9CZU7	Q8C5K0	80.534
CNTCGQPITDR	1320.56	2	Q3TCR9;Q62523;Q8CBM0;Q7TQE2;Q8CD55	Q3TCR9	136.5
CNTEEHIFVSK	1362.62	3	Q9DC13;P11438;Q3TA96;Q3TX84;Q8VH34;Q922T9	Q9DC13	52.132
CNTLITLIER	1231.66	2	Q91ZW3;Q3U0F8	Q91ZW3	45.653
CPALYWLSGLTCTEQNFISK	2387.13	3	H3BKH6;Q9R0P3;H3BJL6;H3BLJ9;H3BJP2;H3BK43;H3BJC6	H3BKH6	62.203
CPCLPLLSPSLLDVPCR	1995.99	2	F8VPN4;F6XXE6	F8VPN4	56.514
CPDCDMAFVTSGELVR	1855.79	2	Q61164;Q3USR8;Q3UYZ8	Q61164	59.728
CPDYIIQK	1035.51	2	S4R1S4;P06800;S4R2V2;S4R2V1;S4R1M0;Q3U382;Q64730;Q8C6Q7	S4R1S4	78.324
CPEAIFQPSFLGIESR	1849.9	2	Q8BFZ3	Q8BFZ3	36.638
CPEALFQPSFLGMESCG	1928.81	2	Q6IWE2	Q6IWE2	36.193
CPEALFQPSFLGMESCGIHETTFNSIMK	3230.45	2,3,4	B2RRX1;CON__P60712;P60710;Q3U5R4;Q3UAF6;Q3UAF7;Q61276;Q3UA89;Q3UAA9;Q3UGS0;Q3TIJ9;Q3U804;Q3U939;Q3UCF8;E9Q1F2;Q99NC5;F8WGM8;P63260;Q4KL81;Q3TSB7;Q3UBP6;Q3UBQ4;O89054;Q9QZ83	B2RRX1	191.71
CPFGALSIVNLPSNLEK	1857.97	2	P61222;Q3TIU8;Q3TJM9;Q3UHY8;Q6NXX7	P61222	50.178
CPFTGNVSIR	1149.56	2	Q9DB79;P62281;Q3UC02;Q9D0P6	Q9DB79	97.597
CPGEFCLFQSK	1371.6	2	Q4FJR3;P08071;Q3TP24;Q3UBV2;B8YJF9	Q4FJR3	275.11
CPHLLDFFK	1175.58	2	F8WH69;Q3UBI5;Q09014;Q3U9Y3;Q7TMH0;Q3UA02;S4R293	F8WH69	58.246
CPLDPYFIMPDK	1494.69	2	Q52KC3;Q8BQ03;P49718	Q52KC3	87.719
CPLHTVLK	966.532	2	Q6DTY7;C9VZF2;C9VZF3;Q8BX50;A7UAK5;Q3U3S6;A7UAK8;A2AUP4;A2AUP5;Q7TS91;A2AUP1;Q9ESY2;A7UAK6;A2AUP3;Q8BVM1;A7UAK4;P70266;A2AFM9	Q6DTY7	89.698
CPLSGACYSPEFK	1514.65	2	Q8BTF0;Q8CIE6;Q63ZW9;F8WHL2;Q8R393;Q8BTF3;Q99JW9	Q8BTF0	130.71
CPNCGTHYK	1135.45	2,3	Q9D881;P19536	Q9D881	85.744
CPNLTYLNLSGNK	1492.73	2	P97822;Q3TX26;E9PZF5;E9Q5H2	P97822	203.88
CPNPTCENMNFSWR	1811.72	2	P56959;Q3UK30;Q3USY4;Q564D0;Q8CFQ9;G3UXT7;Q91VQ2;G3UZD2	P56959	112.42
CPSIAAAIAAVNALHGR	1690.89	3	Q8VH51;Q3U313;Q3UXT6;Q0VGU9;Q3UZ51	Q8VH51	109.55
CPTCHNIIDNCK	1530.64	2	Q9D020	Q9D020	45.183
CPTLEQYAMR	1267.57	2	P80316	P80316	86.898
CPVAQLEQDDQVSPSSTFCK	2295.01	2	J3JS97;Q91YI4;Q3TRC8;Q5F2D9	J3JS97	89.049
CPVVLAPLLYPEK	1497.83	2	Q6ZQ08;B2RXR3;B7ZWL1	Q6ZQ08	38.14
CQDEQQYAQWMAACR	1943.77	2	Q3TEE6;Q8K1B8	Q3TEE6	119.79
CQDLSVNQDLADTDAR	1819.8	2,3	B7STB7;P10107;Q4FJV4;Q3U5N9;Q4FK88;Q3US43	B7STB7	293.42
CQGGNNAGHTVVVDGK	1611.74	2,3	J3QN31;P28650;Q3UBP0	J3QN31	140.77
CQLDNLR	917.439	2	S4R1S4;P06800;S4R2V2;S4R2V1;S4R1M0;Q3U382;Q64730;Q8C6Q7	S4R1S4	77.741
CQLEINFNTLQTK	1607.8	2	Q1A602;E9Q2W9;P57780;Q3ULT2;Q3UDJ7;Q7TPR4;A1BN54;Q9JI91;Q8K3Q4;Q5FW75;O88990	Q7TPR4	176.99
CQLPDGSFR	1078.49	2	Q6P4T2;Q8BYH6	Q6P4T2	74.173
CQPSAITLNR	1158.58	2	P60670;Q3UDU9;Q3UE06	P60670	42.21
CQSLQEELAFSK	1438.68	2	P21619	P21619	49.298
CQSLTEDLEFR	1396.63	2	P14733;Q8C553	P14733	113.38
CQVLLEAAR	1058.55	2	Q3TG52;Q3U367;Q3V1N7;A7VL18;Q3THE7;Q3TMT4;Q3UDG0;Q9JLJ2	Q3TG52	52.79
CQWSEADAPLAVVK	1572.76	2	Q80YR5;Q6A0C0;Q3UGR1;S4R1M2;D3YXK2	S4R1M2	62.494
CQYLQAEK	1038.48	2	Q8VDD5;A2VCK0	Q8VDD5	117.89
CQYVTEK	926.417	2	A6ZI44;P05064;Q5FWB7;Q6NY00;A6ZI46;Q9CPQ9;D3YWI1;A6ZI47	A6ZI44	130.04
CSAAALDVLANVYR	1521.76	2	Q8BFY9;Q3TKD0	Q8BFY9	35.35
CSCKPGYEGSACQCQR	1946.75	2,3	P11835;Q542I8	P11835	192.32
CSDATLLSSLLEEMK	1695.81	2	O54774	O54774	31.876
CSDFTEEICR	1315.52	2	Q9D6R2	Q9D6R2	91.549
CSEDNPLFAGIDCK	1624.69	2	Q64518;B1ATS5;E9Q559;Q8R0X5;B1ATS4;Q3U1K2;Q8C213;Q3U6T4	Q64518	107.61
CSEGSFLLTTFPR	1513.72	2,3	Q3TF40;Q3UM20;Q3TFC2;Q4FK11;Q99K48;Q3TTV7;Q3TMM5	Q3TF40	186.17
CSEGVFLLTTTPR	1479.74	2	Q8VIJ6;Q3TZL2;Q9Z1Q0	Q8VIJ6	81.803
CSGPGLER	874.397	2	B9EKP5;Q8BTM8;B7FAU9;B7FAV1;Q6KAM8	B9EKP5	110.41
CSGPGLSPGMVR	1216.57	2	B9EKP5;Q8BTM8;B7FAU9;B7FAV1;Q6KAM8	B9EKP5	189.58
CSGVEGQDVVQLLR	1558.78	2,3	Q149C8;Q3TBG9;Q3TQE0;Q3TRM8;Q08EC2;Q3TVQ4;E9Q8S8;E9Q3Z4;Q3TCB2	Q149C8	179.83
CSILAAANPAYGR	1362.67	2	Q3V122;Q3U4T8;Q3UDI8;Q61881	Q3V122	119.76
CSLGLFPPPPPR	1336.7	2	P58742;Q8R3F7	P58742	108.9
CSLNPEWNETFR	1551.68	2	P68404	P68404	33.227
CSLSQPGPSVSSPK	1429.69	2	Q6ZWR6;Q0VGB8;Q7TQH5;Q2NL50;Q6PI72	Q6ZWR6	101.43
CSPPSETTELSCYR	1685.7	2	Q8R2S8	Q8R2S8	246.3
CSQAVYAAEK	1125.51	2	P97315;Q4FJX4	P97315	52.837
CSQFCTTGMDGGMSIWDVK	2178.88	2,3	Q91Z25;Q3TCE7;Q3U094;Q9WV32;Q3TBA2;F6THG2	Q91Z25	100.92
CSSILLHGK	1013.53	2	Q8VDN2;Q3TXF9;Q3UCH8;Q8R3M4	Q8VDN2	50.834
CSTPEEIK	962.438	2	Q4FK36;Q9R0P5	Q4FK36	48.423
CSTPEEIKK	1090.53	3	Q4FK36;Q9R0P5	Q4FK36	85.676
CSVCSEPIMPEPGR	1617.69	2	Q3TCR9;Q62523;Q8CBM0;Q7TQE2;Q8CD55	Q3TCR9	57.796
CSVCSEPIMPEPGRDETVR	2217.98	3	Q3TCR9;Q62523;Q8CBM0;Q7TQE2;Q8CD55	Q3TCR9	131.48
CSVDFAR	853.375	2	P24527	P24527	157.99
CSVLAAANPVYGR	1376.69	2	P25206;Q3UI57;Q3ULD6;Q3UZH2	P25206	109.39
CSVLPLSQNQEFMPFVK	2022.99	2	Q9CZD3	Q9CZD3	25.558
CSVSLSNVEAR	1220.58	2	P47713;Q3UMQ1;Q9DBX5	P47713	76.522
CSWQDLK	935.417	2	Q3TWW8;Q3UJV5;Q921K3;Q9DBP1;Q542V3;Q8VE97;A2A837;Q8K3A8	Q3TWW8	81.119
CTAPLTPSSSPEQR	1529.71	2	G5E8R4;Q922D4	G5E8R4	93.228
CTELNQAWTSLGK	1506.71	2	P16546;A3KGU7;B2RXX6;B9EKJ1;E9Q447;A3KGU5;B7ZWK3	P16546	116.63
CTGGEVGATSALAPK	1417.69	2	Q8C2K0;Q6DI58;F8VQK7;P35979;Q3TIQ2;Q5BLK0	P35979	173.44
CTLACQQFR	1182.53	2	Q9EPK2	Q9EPK2	122.19
CTLENFTFQK	1286.6	2	P28867;Q3TGE4;Q53YN4;Q3UNG2;Q1MX42;Q1MX40;Q1MX43;Q1MX41;Q80UN7	P28867	40.533
CTLTSIPQTQALLNK	1686.9	2	Q80ZX0;Q3UDH4;Q6PFZ1;F6VJC5;Q3U882	Q80ZX0	45.332
CTPACISLGSR	1220.56	2	P48722;E0CY23;F6SMW7	P48722	32.616
CTPACVSFGPK	1222.55	2	Q571M2;Q3U2G2;Q99L75;Q61316;Q8C6R3	Q571M2	64.64
CTQDLGNSTK	1122.5	2	P26039;Q80TM2;Q3UHS6	P26039	91.752
CTTDHISAAGPWLK	1555.75	2,3	Q99KI0	Q99KI0	88.075
CTVIAAANPIGGR	1298.68	2	Q3UJN1;P97310;Q3UK39	Q3UJN1	88.021
CTVVSVPDSLLWR	1530.79	2	Q6WVG3;Q8CBQ4	Q6WVG3	131.13
CTYLVLDEADR	1353.62	2	Q3U741;Q501J6;Q3TU25	Q3U741	45.077
CTYNPEFFLR	1345.61	2	P58749;Q3TA24;Q3TA39;D3YX52	P58749	40.727
CVACNNPVTPSLSTAPPSFK	2146.02	2	Q9ERU9;Q8BQK6	Q9ERU9	43.12
CVEDPETGLR	1174.53	2	E9QN87;Q9QXS1;E9QPE8;E9QK43;E9QQ00;Q6S385;E9QL05;E9PY96;E9QMZ5;Q6S387;E9QLJ5;Q6S393;E9QKX4;Q6S392;E9Q153;Q6S388;Q6S390;E9Q3W4;F6R059	E9QN87	61.815
CVETVELGSYEK	1412.65	2	Q8K124	Q8K124	35.268
CVFEMPNENDK	1381.56	2	Q9WV55	Q9WV55	83.775
CVGVGESDGSIWNPDGIDPK	2100.94	2	P26443;Q3TSQ7;F7CFA5	P26443	66.779
CVICGGPGVSDAYYCK	1804.76	2	P83870	P83870	119.31
CVIMCQGSK	1081.47	2	Q6P4T2	Q6P4T2	50.034
CVINASGPFTDSVR	1521.72	2	A2AQR0;Q64521	A2AQR0	70.889
CVLNEGMPIYR	1350.64	2	P63037;Q3TK61;Q5NTY0	P63037	66.595
CVLSGPPQLEK	1226.63	2	Q3U0M8;Q80Y81;B1ATP7	Q3U0M8	35.677
CVLTTVDPDTGIIDR	1673.83	2	Q922Q1	Q922Q1	108.71
CVNTTLQIK	1075.57	2	Q3U0U5;P40124;Q3TC53;Q3UVJ2;Q3UNQ0	Q3U0U5	93.178
CVPYWPEVGTQR	1490.7	2	Q3UCJ0;P29351;Q3UB72;Q3TE70;G3UZU6	Q3UCJ0	107.03
CVQQTIETIEENIR	1731.85	2	Q9EQH2;Q8C9W5;Q8CA64	Q9EQH2	51.939
CVSCLPGQR	1075.49	2	P26039;Q80TM2;Q3UHS6	P26039	113.26
CVSEPTFYR	1157.52	2	Q8R0A7;Q3TA40;Q8BQB5;D3YUS2	Q8R0A7	44.82
CVSSCQAALR	1150.52	2	G5E8N7;Q9JLV6;E9Q9A5;Q3T9F5	G5E8N7	160.59
CVSSPHFQVAER	1415.66	2	Q60996;Q6ZQK4;Q3V3S8;Q6PD28;Q8R342;A0PJ98;Q7TNL5;Q91V89;Q99PC9;Q8K5D8;Q61151;Q3UZJ4	Q7TNL5	33.685
CVSTLLDLIQTK	1389.75	2	Q5SWR1;Q9DBG3;H3BIY9;H3BKM0;O35643;Q5SVG4;Q5SVG5;Q8CC13;Q3TVN4	Q5SWR1	116.13
CVTLCTQGGHWR	1473.66	2,3	Q545D8;Q61878	Q545D8	237.36
CVTSELLK	948.495	2	Q3THA0;Q544H0;Q9Z1D1	Q3THA0	48.794
CVVALATDPNILNLSGK	1783.95	2	Q99L04;Q3TVU9	Q99L04	44.045
CVVVGDGAVGK	1059.54	2	P60766;Q8R527;Q3TZU6;Q9ER71;Q7TMY0;D3YX61;F2Z463;D3Z3L1;G3UZM2;Q8CEV8;Q05144;Q3TLP8;K7Q7T7;P63001;Q8BPG5;Q9D859;P60764;Q14A12;P84096;Q3UDZ1;B2KKU6	P84096	113.63
CWDECIASSQYQAR	1772.72	2	Q00519;B2RUJ7;Q3UMS6;Q3TAT6	Q00519	74.769
CYEMASHLR	1165.5	2,3	P62962;Q5SX50;Q3U7V7;CON__P02584	P62962	160.88
CYFYEDTGK	1181.47	2	B6DT57;P97369;Q3TC82;A8XU21	B6DT57	91.087
CYLFGGLANDSEDPK	1684.74	2	B1AUX2;Q61191;Q3USQ6	B1AUX2	41.378
CYSCGEFGHIQK	1484.62	3	Q3ULK8;Q3U935;P53996;Q5QJQ9;Q3U5V2;D3YYF6	Q3ULK8	40.449
CYYCNGPILDK	1401.61	2	F8VQ28;Q8VI36;Q3UG90;Q99LE7	F8VQ28	88.596
DAAAAYAHPEYEER	1591.69	2	Q3V1G4;Q8BY24	Q3V1G4	72.417
DAADQNFDYMFK	1463.6	2	P35276;Q543Q4;D3YW33;D3YWL1	P35276	117.23
DAAFEALGTALK	1205.63	2	A2AGT5;K3W4R5;Q80U79	A2AGT5	32.759
DAALATALGDK	1044.55	2	P14733;Q8C553	P14733	127.87
DAALATALGDKK	1172.64	2	P14733;Q8C553	P14733	114.24
DAALMVTNDGATILK	1531.79	2	P80314;Q542X7;Q9JJD8	P80314	97.417
DAANLLNDALAIR	1368.74	2	Q8CD76;Q7TNF4;E9Q7C9;Q5UE59;Q7M6Z6;Q7M700;Q7M6Z9;Q7M6Z7;Q7M701;Q7M6Z8;Q7M702;O88447;Q7M703	Q8CD76	150.69
DAAQSSPAFGDR	1220.54	2	P10518;Q9DD05	P10518	68.121
DACVISSEFHER	1448.64	2,3	Q3TWB8;P58021;Q542E4;Q8C6H4;Q8C7F9	Q3TWB8	66.538
DADDAVYELNSK	1338.59	2	Q3TWW8;Q3UJV5;Q921K3;Q9DBP1	Q3TWW8	76.24
DADLTDAAQTQALFQK	1734.84	2	P23591;Q5HZI6	P23591	72.315
DAEAWFNEK	1108.48	2	CON__P13645;CON__Q7Z3Y7;CON__Q148H6;CON__Q7Z3Y8;CON__Q7Z3Z0	CON__P13645	116.3
DAEDAMDAMDGAVLDGR	1750.71	2,3	Q8C671;Q62093	Q8C671	143.28
DAEDAVYGR	994.436	2	H7BX95;Q6PDM2	H7BX95	40.331
DAEDVDLTHYR	1332.59	2	Q3UM45;F6TGJ2	Q3UM45	32.263
DAEEWVQQLK	1244.6	2	Q3UND0	Q3UND0	132.88
DAEGILEDLQSYR	1507.72	2,3	Q921M7	Q921M7	222.72
DAFADAVQR	991.472	2	Q3U0V1	Q3U0V1	98.233
DAFDAGERPSFDR	1481.65	3	Q8BYW1;B9EI26	Q8BYW1	62.14
DAFPVAGQK	931.476	2	P54728;Q3U041;Q3UQN3;Q3TJ52;Q6NVC3	P54728	54.436
DAFQNAYLELGGLGER	1751.85	2	Q8VDN2;Q3TXF9;Q3UCH8;Q8R3M4	Q8VDN2	39.338
DAFVYAIK	925.491	2	Q571B0;Q9ET30;Q3UH23;Q8C6F5	Q571B0	37.727
DAGEGGLSLAIEGPSK	1499.75	2	B9EKP5;Q8BTM8;B7FAU9;B7FAV1;Q6KAM8	B9EKP5	128.44
DAGEGLLAVQITDPEGK	1711.86	2	B9EKP5;Q8BTM8;B7FAU9;B7FAV1;Q6KAM8	B9EKP5	56.959
DAGEGLLAVQITDPEGKPK	1937.01	2,3	B9EKP5;Q8BTM8;B7FAU9;B7FAV1;Q6KAM8	B9EKP5	160.66
DAGMQLQGYR	1137.52	2	P05202	P05202	131.44
DAGPLLISLK	1025.61	1,2	O89053;Q3U1N0;Q3U232;Q3T9L1;Q3U9K3	O89053	99.283
DAGQISGLNVLR	1241.67	2	P38647	P38647	44.616
DAGTIAGLNVLR	1198.67	2,3	P63017;Q3TEK2;Q3TH56;Q3UBA6;Q3TQ13;Q3U9L2;Q504P4;Q3TRH3;Q3TF16;Q3ULM1;Q3TZJ3;Q3UDS0;Q3KQJ4;Q3TB63;Q3TH04	P63017	160.18
DAGTIAGLNVMR	1216.62	2	P20029;Q3TWF2;Q3U9G2;Q3TI47;Q3TKF8;Q9DC41;Q3U6V3;Q3U7T8;Q3UEM8	P20029	185.18
DAGTITGLNVLR	1228.68	2	B7U582;P17156	B7U582	103.91
DAGYEFDICFTSVQK	1778.78	2	Q3U7Z6;Q9DBJ1	Q3U7Z6	90.367
DAGYGGLSLSIEGPSK	1549.76	2	B9EKP5;Q8BTM8;B7FAU9;B7FAV1;Q6KAM8;J3JS91	B9EKP5	101.96
DAHNALLDIQSSGR	1495.74	2	Q8R1B4;Q66JU1	Q8R1B4	80.534
DAIAALGLLQK	1111.66	2	Q6ZQ08;B2RXR3;B7ZWL1	Q6ZQ08	80.763
DAIDPLLFR	1058.58	2	O88379;G3UWZ0	O88379	66.435
DAILDALENLSGDELK	1714.86	2	Q54AA2;Q9EPB4	Q54AA2	60.307
DAILDALENLSGDELKK	1842.96	3	Q54AA2;Q9EPB4	Q54AA2	56.959
DAIVQAVK	842.486	2	P40142	P40142	100.19
DALAGPGATTLYQVFIK	1763.95	2	P27870;Q3TXC4;Q3U4K7;Q3U670;Q3U8U1;Q3U9E2;E9PXI0;Q3UAV5;Q8VDU4	P27870	116.35
DALELSEPEQCLSK	1617.76	2	Q3TIR9;Q8VDJ7;Q1HDU4;Q8QZW8;Q78T58;Q8C8F0	Q3TIR9	64.374
DALLLGVPAGSNPFR	1525.83	2	G3UZK1;Q9CXP8	G3UZK1	55.186
DALLSALSIQNYHLECNETK	2318.12	2,3	Q62261;Q5DTR4	Q62261	43.696
DALMQPVR	928.48	2	P46467;Q3TN07;Q3U8P5	P46467	51.854
DALNIETAVK	1072.58	2	P07356;Q542G9;Q3UCD3;Q9CZI7;B0V2N7;B0V2N8	P07356	91.549
DALNQATSQVESK	1389.67	2	Q99PL5;A2AVJ7;Q6ZPS0	Q99PL5	99.669
DALQGFK	777.402	2	Q9CQI7;Q62379;Q62378;Q62189;Q9CXX7;F8VQ88	Q62189	83.801
DALSAVLPK	912.528	1,2	Q3TXZ6;Q5PR72;Q922S4;Q3TYK5;Q3TD37;Q3TCR8;Q3TYU3	Q3TXZ6	62.659
DALSDLALHFLNK	1455.77	2,3	P80315;Q3TII0;Q3UJZ8;Q564F4;G5E839	P80315	74.237
DALTGHLR	881.472	2	O08900;Q8BTD0;Q571F4;Q5SWT9;Q03267;G5E8H3;Q5SWU0;Q3UQ33;Q8C5P6;Q8C9X3;Q5GGW4;P81183;Q8C208	Q571F4	79.809
DALVDIIGICK	1215.65	2	Q3U8B3;Q5SWN2;Q8VEE4	Q3U8B3	46.796
DALVNAVVDPLSAYSSAVASVPR	2300.2	3	Q80ZX0;Q3UDH4	Q80ZX0	109.08
DAMPSDANLNSINK	1488.69	2	B2RRX2;P63328;Q4V9X0;Q8C649	B2RRX2	80.287
DAMQQQLAEYQELLDIK	2034.99	2,3	P21619;Q3V159	P21619	61.821
DAMQYASESK	1128.48	2	Q80U89;Q5SXR6;Q68FD5;Q3UPJ3;Q8K2I5;Q3TJ98;F6Z1R4	Q80U89	99.568
DANLYISGLPR	1217.64	2	P70372;Q3UFF9;Q8BM84;Q8BW03;Q8BVF8;Q8BTQ1;Q3TT05	P70372	96.103
DAQILYNAGENK	1334.65	2	O35639;Q3U737;Q8C1X9;Q3TLP4	O35639	157.47
DAQPQLEEADDDLDSK	1787.77	2	Q61599;D3YWL7	Q61599	149.6
DAQVLQSFSETLLK	1577.83	2	Q8BYA0;Q8CHC0	Q8BYA0	54.501
DAQVVQVVLDGLSNILK	1810.02	2,3	Q3UGH8;O35343;Q4FJX1	Q3UGH8	61.648
DASDDLDDLNFFNQK	1755.76	2	Q3ULL5;Q99L45;E0CXJ3	Q3ULL5	124.47
DASLLQPFK	1017.55	2	P58058;Q3TN62;Q3UGI1;Q3TNZ1;A2A9P2	P58058	124.08
DASLSSPVMLAFK	1364.7	2	Q3TXK6;Q9QZE7	Q3TXK6	71.241
DASQHFQAEQR	1315.59	2,3	Q8BJS4;Q6A022;Q4QQM3	Q8BJS4	200.67
DASVAEAWLLGQEPYLSSR	2091.03	2	Q62261;Q8BQ35;Q3TTX2	Q62261	76.155
DASVVGFFR	996.503	2	P27773	P27773	178.83
DATNVGDEGGFAPNILENK	1959.92	2,3	P17182;Q5FW97;Q6PHC1;B0QZL1	P17182	224.09
DATSDLAIIAR	1144.61	2	Q80X98;Q6A0A1	Q80X98	44.299
DATSNEQQELFCQK	1696.74	2	Q3ULN8;Q6PD03	Q3ULN8	73.36
DAVITVPAFFNQAER	1676.85	2	Q9JKR6;Q8VCI2;F6TRP3	Q9JKR6	31.614
DAVIYPILVEFTR	1534.84	2	Q9JKR6;Q8VCI2	Q9JKR6	99.531
DAVLLVFANK	1088.62	2	P84084;P84078;P61205;Q3U344	P84078	39.039
DAVLNAWAEDVDLR	1585.77	2,3	P52480	P52480	225.32
DAVTHIGR	867.456	2	P63073;Q3TK95;Q8C470	P63073	41.575
DAVTYTEHAK	1133.54	2,3	B2RTM0;P62806;Q61667	B2RTM0	137.46
DAVVGRPPADKK	1251.69	2	Q91YH5;E9PYT3	Q91YH5	59.975
DAWEIPR	885.434	2	F6UND7;P08103;Q3U6Q5;Q8CEI0;Q05DV0;P25911;Q3TCS3	Q3U6Q5	80.18
DAYQVILDGVK	1219.64	2	O35841;Q3UYQ4	O35841	63.908
DCAVIVTQK	1032.53	2	Q9QUM9;E0CXB1	Q9QUM9	52.549
DCCFEICAPDKR	1569.64	2,3	Q3UND0	Q3UND0	51.013
DCDFLEDGEER	1383.52	2	O08692	O08692	158.05
DCDLQEDACYNCGR	1774.63	2	Q3ULK8;Q3U935;D3YYF6	Q3ULK8	51.546
DCEDPNPLIR	1227.56	2	Q5SWR1;Q9DBG3;H3BIY9;H3BJ06;O35643;Q5SVG4;Q5SVG5;Q8CC13;Q3TVN4	Q5SWR1	97.277
DCEECIQLEPTFIK	1780.8	2	Q3THQ5;Q60864	Q3THQ5	119.32
DCEQAENWMAAR	1479.59	2	P16546;A3KGU7;B2RXX6;B9EKJ1;E9Q447;A3KGU5;B7ZWK3	P16546	57.802
DCFGCLR	926.374	2	O54962	O54962	103.29
DCGDEVAQWFTNYLK	1844.8	2	Q922Q1;F6UB20;E0CZH6;F7DFG6	Q922Q1	44.294
DCIGGCSDLISMQQTGELMTR	2371.03	2,3	Q3U6L3;Q9QUH0	Q3U6L3	113.26
DCIPFFR	953.443	2	Q6RFG4;Q571G0;P11247;Q7TMS4;P49290	Q6RFG4	132.94
[truncated: 15,051 more rows]

## Sheet: bacterial peptides
Sequence	Length	Missed cleavages	Mass	Proteins	Leading razor protein	Unique (Groups)	Charges	PEP	Score	Intensity	Intensity CON_1	Intensity CON_2	Intensity CON_3	Intensity PMA_1	Intensity PMA_2	Intensity PMA_3	Intensity S.suis_1	Intensity S. suis_2	Intensity S.suis_3	Contaminant
AAAANIVPNSTGAAK	15	0	1354.72	>tr|A0A0H3MSV3|A0A0H3MSV3_STRS4 Glyceraldehyde-3-phosphate dehydrogenase OS=Streptococcus suis (strain BM407) GN=plr PE=3 SV=1	>tr|A0A0H3MSV3|A0A0H3MSV3_STRS4 Glyceraldehyde-3-phosphate dehydrogenase OS=Streptococcus suis (strain BM407) GN=plr PE=3 SV=1	yes	2	1.1306e-46	145.29	1768000000	0	0	0	0	0	0	595230000	561920000	610820000
AAADWLNTVK	10	0	1087.57	>tr|A0A0H3MWP2|A0A0H3MWP2_STRS4 Putative oligopeptidase OS=Streptococcus suis (strain BM407) GN=SSUBM407_1553 PE=3 SV=1	>tr|A0A0H3MWP2|A0A0H3MWP2_STRS4 Putative oligopeptidase OS=Streptococcus suis (strain BM407) GN=SSUBM407_1553 PE=3 SV=1	yes	2	0.013481	64.841	0	0	0	0	0	0	0	0	0	0
AAADYLEVPLYTYLGGFNTK	20	0	2205.1	>tr|A0A0H3N5B2|A0A0H3N5B2_STRS4 Enolase OS=Streptococcus suis (strain BM407) GN=eno PE=3 SV=1	>tr|A0A0H3N5B2|A0A0H3N5B2_STRS4 Enolase OS=Streptococcus suis (strain BM407) GN=eno PE=3 SV=1	yes	2,3	4.1088e-102	176.46	1787500000	0	0	0	0	0	0	523130000	546210000	718140000
AAAGDFPGGQVLQFSLK	17	0	1704.88	>tr|A0A0H3N3V0|A0A0H3N3V0_STRS4 Putative lipoprotein OS=Streptococcus suis (strain BM407) GN=SSUBM407_0849 PE=4 SV=1	>tr|A0A0H3N3V0|A0A0H3N3V0_STRS4 Putative lipoprotein OS=Streptococcus suis (strain BM407) GN=SSUBM407_0849 PE=4 SV=1	yes	2	1.4685e-22	98.281	142970000	0	0	0	0	0	0	63724000	0	79242000
AADGQTVSGGSILYR	15	0	1493.75	>tr|A0A0H3N4G4|A0A0H3N4G4_STRS4 50S ribosomal protein L27 OS=Streptococcus suis (strain BM407) GN=rpmA PE=3 SV=1	>tr|A0A0H3N4G4|A0A0H3N4G4_STRS4 50S ribosomal protein L27 OS=Streptococcus suis (strain BM407) GN=rpmA PE=3 SV=1	yes	2	6.0823e-60	178.84	186160000	0	0	0	0	0	0	65591000	57333000	63239000
AAEQAGLEGLAELFVGPSAVAFSNDAVAPAK	31	0	2999.52	>tr|A0A0H3MZE4|A0A0H3MZE4_STRS4 50S ribosomal protein L10 OS=Streptococcus suis (strain BM407) GN=rplJ PE=3 SV=1	>tr|A0A0H3MZE4|A0A0H3MZE4_STRS4 50S ribosomal protein L10 OS=Streptococcus suis (strain BM407) GN=rplJ PE=3 SV=1	yes	3	2.6634e-17	58.498	36041000	0	0	0	0	0	0	31316000	0	4724800
AAGASAQVLGQEGK	14	0	1285.66	>tr|A0A0H3MSV6|A0A0H3MSV6_STRS4 50S ribosomal protein L2 OS=Streptococcus suis (strain BM407) GN=rplB PE=3 SV=1	>tr|A0A0H3MSV6|A0A0H3MSV6_STRS4 50S ribosomal protein L2 OS=Streptococcus suis (strain BM407) GN=rplB PE=3 SV=1	yes	2	2.0247e-45	142.39	271130000	0	0	0	0	0	0	94579000	88961000	87589000
AAGIIEGVLNSAIANAENNFGLEK	24	0	2414.24	>tr|A0A0H3MSY5|A0A0H3MSY5_STRS4 50S ribosomal protein L22 OS=Streptococcus suis (strain BM407) GN=rplV PE=3 SV=1	>tr|A0A0H3MSY5|A0A0H3MSY5_STRS4 50S ribosomal protein L22 OS=Streptococcus suis (strain BM407) GN=rplV PE=3 SV=1	yes	2,3	9.1545e-40	109.44	187720000	0	0	0	0	0	0	133030000	46494000	8201600
AAGLEVPATPAAAPQAPK	18	0	1658.9	>tr|A0A0H3MX35|A0A0H3MX35_STRS4 Dihydrolipoyl dehydrogenase OS=Streptococcus suis (strain BM407) GN=acoL PE=3 SV=1	>tr|A0A0H3MX35|A0A0H3MX35_STRS4 Dihydrolipoyl dehydrogenase OS=Streptococcus suis (strain BM407) GN=acoL PE=3 SV=1	yes	2	4.2178e-11	82.707	287620000	0	0	0	0	0	0	97786000	92506000	97327000
AAIDNIVSLGR	11	0	1127.63	>tr|A0A0H3MVG0|A0A0H3MVG0_STRS4 Bifunctional protein PyrR OS=Streptococcus suis (strain BM407) GN=pyrR PE=3 SV=1	>tr|A0A0H3MVG0|A0A0H3MVG0_STRS4 Bifunctional protein PyrR OS=Streptococcus suis (strain BM407) GN=pyrR PE=3 SV=1	yes	2	0.0041804	81.799	112430000	0	0	0	0	0	0	42896000	27666000	41869000
AAIVTDIGGVDDR	13	0	1300.66	>tr|A0A0H3N3V0|A0A0H3N3V0_STRS4 Putative lipoprotein OS=Streptococcus suis (strain BM407) GN=SSUBM407_0849 PE=4 SV=1	>tr|A0A0H3N3V0|A0A0H3N3V0_STRS4 Putative lipoprotein OS=Streptococcus suis (strain BM407) GN=SSUBM407_0849 PE=4 SV=1	yes	2	2.6127e-34	143.42	295980000	0	0	0	0	0	0	63575000	115170000	117240000
AANAGGVAVSALEMSQNSLR	20	0	1944.97	>tr|A0A0H3N1U8|A0A0H3N1U8_STRS4 Glutamate dehydrogenase OS=Streptococcus suis (strain BM407) GN=gdh PE=3 SV=1	>tr|A0A0H3N1U8|A0A0H3N1U8_STRS4 Glutamate dehydrogenase OS=Streptococcus suis (strain BM407) GN=gdh PE=3 SV=1	yes	3	3.3682e-06	68.164	143910000	0	0	0	0	0	0	47064000	36435000	60410000
AANVQNIADLAWNGVK	16	0	1682.87	>tr|A0A0H3MW34|A0A0H3MW34_STRS4 Large-conductance mechanosensitive channel OS=Streptococcus suis (strain BM407) GN=mscL PE=3 SV=1	>tr|A0A0H3MW34|A0A0H3MW34_STRS4 Large-conductance mechanosensitive channel OS=Streptococcus suis (strain BM407) GN=mscL PE=3 SV=1	yes	2	1.9997e-56	143.64	241010000	0	0	0	0	0	41906000	36521000	87823000	74762000
AAVEEGIVAGGGTALVNVIDSVAK	24	0	2239.21	>tr|A0A0H3MSU7|A0A0H3MSU7_STRS4 60 kDa chaperonin OS=Streptococcus suis (strain BM407) GN=groEL PE=3 SV=1	>tr|A0A0H3MSU7|A0A0H3MSU7_STRS4 60 kDa chaperonin OS=Streptococcus suis (strain BM407) GN=groEL PE=3 SV=1	yes	2	0.0030217	26.759	13634000	0	0	0	0	0	0	13634000	0	0
AAYDAYTPEVTAR	13	0	1426.67	>tr|A0A0H3MYQ8|A0A0H3MYQ8_STRS4 Foldase protein PrsA OS=Streptococcus suis (strain BM407) GN=prsA PE=3 SV=1	>tr|A0A0H3MYQ8|A0A0H3MYQ8_STRS4 Foldase protein PrsA OS=Streptococcus suis (strain BM407) GN=prsA PE=3 SV=1	yes	2	0.00011407	80.905	152890000	0	0	0	0	0	0	37687000	74727000	40474000
ACEPGVDYVYK	11	0	1299.58	CON__Q2UVX4	CON__Q2UVX4	yes	2	0.013685	68.536	1006500000	158410000	168620000	205280000	0	0	0	141820000	152990000	179370000	+
ACQLSQEAGADYVK	14	0	1538.7	>tr|A0A0H3MZ72|A0A0H3MZ72_STRS4 Deoxyribose-phosphate aldolase OS=Streptococcus suis (strain BM407) GN=deoC PE=3 SV=1	>tr|A0A0H3MZ72|A0A0H3MZ72_STRS4 Deoxyribose-phosphate aldolase OS=Streptococcus suis (strain BM407) GN=deoC PE=3 SV=1	yes	2	9.4378e-13	104.17	125450000	0	0	0	0	0	0	36999000	47612000	40838000
ADIALPCATQNEINGK	16	0	1713.84	>tr|A0A0H3N1U8|A0A0H3N1U8_STRS4 Glutamate dehydrogenase OS=Streptococcus suis (strain BM407) GN=gdh PE=3 SV=1	>tr|A0A0H3N1U8|A0A0H3N1U8_STRS4 Glutamate dehydrogenase OS=Streptococcus suis (strain BM407) GN=gdh PE=3 SV=1	yes	2	2.314e-07	75.998	111370000	0	0	0	0	0	0	42225000	45183000	23967000
ADIDYAWEEALTTYGK	16	0	1844.85	>tr|A0A0H3MSN4|A0A0H3MSN4_STRS4 30S ribosomal protein S3 OS=Streptococcus suis (strain BM407) GN=rpsC PE=3 SV=1	>tr|A0A0H3MSN4|A0A0H3MSN4_STRS4 30S ribosomal protein S3 OS=Streptococcus suis (strain BM407) GN=rpsC PE=3 SV=1	yes	2	3.2563e-07	74.786	86568000	0	0	0	0	0	0	9942300	28764000	47862000
ADIIDAVTESLR	12	0	1301.68	>tr|A0A0H3N1J7|A0A0H3N1J7_STRS4 Transcription termination/antitermination protein NusA OS=Streptococcus suis (strain BM407) GN=nusA PE=3 SV=1	>tr|A0A0H3N1J7|A0A0H3N1J7_STRS4 Transcription termination/antitermination protein NusA OS=Streptococcus suis (strain BM407) GN=nusA PE=3 SV=1	yes	2	0.0052864	61.375	40947000	0	0	0	0	0	0	12907000	12048000	15992000
ADLELADLNR	10	0	1128.58	>tr|A0A0H3MW25|A0A0H3MW25_STRS4 ATP-dependent 6-phosphofructokinase OS=Streptococcus suis (strain BM407) GN=pfk PE=3 SV=1	>tr|A0A0H3MW25|A0A0H3MW25_STRS4 ATP-dependent 6-phosphofructokinase OS=Streptococcus suis (strain BM407) GN=pfk PE=3 SV=1	yes	2	0.010445	65.5	0	0	0	0	0	0	0	0	0	0
ADLEMQIESLTEELAYLK	18	0	2095.04	CON__P13645	CON__P13645	yes	2,3	1.7164e-23	98.035	84262000	0	0	0	6360200	56441000	6904600	0	9758600	4797700	+
ADVVDADDLETLQEMTIQAVNAALTK	26	0	2773.37	>tr|A0A0H3MT87|A0A0H3MT87_STRS4 Nucleoid-associated protein SSUBM407_0178 OS=Streptococcus suis (strain BM407) GN=SSUBM407_0178 PE=3 SV=1	>tr|A0A0H3MT87|A0A0H3MT87_STRS4 Nucleoid-associated protein SSUBM407_0178 OS=Streptococcus suis (strain BM407) GN=SSUBM407_0178 PE=3 SV=1	yes	3	0.0003252	32.985	13627000	0	0	0	0	0	0	0	13627000	0
AEAESLYQSK	10	0	1124.54	CON__P04264	CON__P04264	yes	2	4.0046e-16	164.97	853050000	0	306040000	33957000	87956000	110390000	145650000	59091000	50424000	59546000	+
AEGYSEGTVPLHTLR	15	0	1628.82	>tr|A0A0H3MSN4|A0A0H3MSN4_STRS4 30S ribosomal protein S3 OS=Streptococcus suis (strain BM407) GN=rpsC PE=3 SV=1	>tr|A0A0H3MSN4|A0A0H3MSN4_STRS4 30S ribosomal protein S3 OS=Streptococcus suis (strain BM407) GN=rpsC PE=3 SV=1	yes	2,3	7.9982e-24	115.91	1411300000	0	0	0	0	0	0	351500000	585920000	473890000
AEIAQVAAVSSR	12	0	1200.65	>tr|A0A0H3MSU7|A0A0H3MSU7_STRS4 60 kDa chaperonin OS=Streptococcus suis (strain BM407) GN=groEL PE=3 SV=1	>tr|A0A0H3MSU7|A0A0H3MSU7_STRS4 60 kDa chaperonin OS=Streptococcus suis (strain BM407) GN=groEL PE=3 SV=1	yes	2	7.9908e-18	71.558	154490000	0	0	0	0	0	0	61177000	50694000	42619000
AELAAEGKPEK	11	1	1141.6	>tr|A0A0H3MXG6|A0A0H3MXG6_STRS4 Elongation factor Ts OS=Streptococcus suis (strain BM407) GN=tsf PE=3 SV=1	>tr|A0A0H3MXG6|A0A0H3MXG6_STRS4 Elongation factor Ts OS=Streptococcus suis (strain BM407) GN=tsf PE=3 SV=1	yes	2	9.6152e-09	112.13	158040000	0	0	0	0	0	0	29954000	43348000	84737000
AENLPANLIQAQR	13	0	1436.77	>tr|A0A0H3N193|A0A0H3N193_STRS4 6-phosphogluconate dehydrogenase, decarboxylating OS=Streptococcus suis (strain BM407) GN=gnd PE=3 SV=1	>tr|A0A0H3N193|A0A0H3N193_STRS4 6-phosphogluconate dehydrogenase, decarboxylating OS=Streptococcus suis (strain BM407) GN=gnd PE=3 SV=1	yes	2	3.9834e-05	85.672	139060000	0	0	0	0	0	0	35539000	63242000	40276000
AEQHIHANGAK	11	0	1174.58	>tr|A0A0H3MSV3|A0A0H3MSV3_STRS4 Glyceraldehyde-3-phosphate dehydrogenase OS=Streptococcus suis (strain BM407) GN=plr PE=3 SV=1	>tr|A0A0H3MSV3|A0A0H3MSV3_STRS4 Glyceraldehyde-3-phosphate dehydrogenase OS=Streptococcus suis (strain BM407) GN=plr PE=3 SV=1	yes	2,3	1.1997e-12	121.68	155800000	0	0	0	0	0	0	61838000	93961000	0
AETECQNTEYQQLLDIK	17	0	2081.96	CON__P13645	CON__P13645	yes	2,3	3.7459e-157	235.88	679160000	29436000	190640000	17476000	43115000	175510000	37090000	92102000	51450000	42342000	+
AFEANPSEELFR	12	0	1408.66	>tr|A0A0H3MUW2|A0A0H3MUW2_STRS4 30S ribosomal protein S20 OS=Streptococcus suis (strain BM407) GN=rpsT PE=3 SV=1	>tr|A0A0H3MUW2|A0A0H3MUW2_STRS4 30S ribosomal protein S20 OS=Streptococcus suis (strain BM407) GN=rpsT PE=3 SV=1	yes	2	6.6861e-47	186.81	563550000	0	0	0	0	0	0	130320000	113050000	320180000
AFFTENVLPNTK	12	0	1379.71	>tr|A0A0H3MUV9|A0A0H3MUV9_STRS4 Ribonucleoside-diphosphate reductase OS=Streptococcus suis (strain BM407) GN=SSUBM407_0742 PE=3 SV=1	>tr|A0A0H3MUV9|A0A0H3MUV9_STRS4 Ribonucleoside-diphosphate reductase OS=Streptococcus suis (strain BM407) GN=SSUBM407_0742 PE=3 SV=1	yes	2	0.022511	51.612	63924000	0	0	0	7111100	6127600	0	0	21684000	29001000
AFVTNIGGR	9	0	933.503	>tr|A0A0H3MUI7|A0A0H3MUI7_STRS4 Phosphoenolpyruvate-protein phosphotransferase OS=Streptococcus suis (strain BM407) GN=pstI PE=3 SV=1	>tr|A0A0H3MUI7|A0A0H3MUI7_STRS4 Phosphoenolpyruvate-protein phosphotransferase OS=Streptococcus suis (strain BM407) GN=pstI PE=3 SV=1	yes	2	4.552e-06	122.52	178870000	0	0	0	0	0	0	71890000	47574000	59409000
AGFAGDDAPR	10	0	975.441	CON__P60712	CON__P60712	yes	2	9.7247e-85	226.59	72173000000	8014300000	10517000000	2276200000	9651800000	4263300000	11292000000	6830400000	7911700000	11416000000	+
AGGALSALSTLSSLLGK	17	0	1544.88	>tr|A0A0H3N5J7|A0A0H3N5J7_STRS4 Putative exported protein OS=Streptococcus suis (strain BM407) GN=SSUBM407_1494 PE=4 SV=1	>tr|A0A0H3N5J7|A0A0H3N5J7_STRS4 Putative exported protein OS=Streptococcus suis (strain BM407) GN=SSUBM407_1494 PE=4 SV=1	yes	2	0.0031682	49.463	16826000	0	0	0	0	0	0	10324000	4208000	2294900
AGIVQALIGK	10	0	968.602	>tr|A0A0H3N305|A0A0H3N305_STRS4 50S ribosomal protein L1 OS=Streptococcus suis (strain BM407) GN=rplA PE=3 SV=1	>tr|A0A0H3N305|A0A0H3N305_STRS4 50S ribosomal protein L1 OS=Streptococcus suis (strain BM407) GN=rplA PE=3 SV=1	yes	2	0.00040045	93.178	178360000	0	0	0	4548600	6784200	8231500	58445000	46197000	54149000
AGNYDIAEMPVDQLDSYK	18	0	2027.91	>tr|A0A0H3N676|A0A0H3N676_STRS4 Putative oligopeptide-binding protein OppA OS=Streptococcus suis (strain BM407) GN=oppA PE=4 SV=1	>tr|A0A0H3N676|A0A0H3N676_STRS4 Putative oligopeptide-binding protein OppA OS=Streptococcus suis (strain BM407) GN=oppA PE=4 SV=1	yes	2	1.0491e-63	74.812	84735000	0	0	0	0	0	0	34884000	23964000	25888000
AGVGMVDGLLSLVPAAK	17	0	1596.89	>tr|A0A0H3MWC5|A0A0H3MWC5_STRS4 Uracil phosphoribosyltransferase OS=Streptococcus suis (strain BM407) GN=upp PE=3 SV=1	>tr|A0A0H3MWC5|A0A0H3MWC5_STRS4 Uracil phosphoribosyltransferase OS=Streptococcus suis (strain BM407) GN=upp PE=3 SV=1	yes	2,3	7.4543e-41	125.5	571390000	0	0	0	0	0	0	207340000	188320000	175730000
AGVIGFTK	8	0	791.454	>tr|A0A0H3MXL9|A0A0H3MXL9_STRS4 3-oxoacyl-[acyl-carrier protein] reductase OS=Streptococcus suis (strain BM407) GN=fabG PE=4 SV=1	>tr|A0A0H3MXL9|A0A0H3MXL9_STRS4 3-oxoacyl-[acyl-carrier protein] reductase OS=Streptococcus suis (strain BM407) GN=fabG PE=4 SV=1	yes	2	0.018646	95.815	268100000	0	57735000	103680000	0	0	58598000	0	20971000	27114000
AGVQVENIVISPLALTR	17	0	1779.03	>tr|A0A0H3MTL7|A0A0H3MTL7_STRS4 Cell division protein FtsA OS=Streptococcus suis (strain BM407) GN=ftsA PE=3 SV=1	>tr|A0A0H3MTL7|A0A0H3MTL7_STRS4 Cell division protein FtsA OS=Streptococcus suis (strain BM407) GN=ftsA PE=3 SV=1	yes	2	0.0016173	55.322	45956000	0	0	0	0	0	0	15547000	11039000	19370000
AGWNAYIDNLMADGTCQDAAIVGYK	25	0	2716.23	CON__P02584	CON__P02584	yes	3	0.011274	24.153	4327900	0	0	0	0	0	4327900	0	0	0	+
AIASNEAHGFVK	12	0	1242.64	>tr|A0A0H3MX35|A0A0H3MX35_STRS4 Dihydrolipoyl dehydrogenase OS=Streptococcus suis (strain BM407) GN=acoL PE=3 SV=1	>tr|A0A0H3MX35|A0A0H3MX35_STRS4 Dihydrolipoyl dehydrogenase OS=Streptococcus suis (strain BM407) GN=acoL PE=3 SV=1	yes	2,3	1.7717e-12	107.34	406830000	0	0	0	0	0	0	156060000	122570000	128210000
AIDALVPIGR	10	0	1023.61	>tr|A0A0H3MYX1|A0A0H3MYX1_STRS4 ATP synthase subunit alpha OS=Streptococcus suis (strain BM407) GN=atpA PE=3 SV=1	>tr|A0A0H3MYX1|A0A0H3MYX1_STRS4 ATP synthase subunit alpha OS=Streptococcus suis (strain BM407) GN=atpA PE=3 SV=1	yes	2	0.049013	75.294	57524000	0	0	0	12209000	17719000	12620000	0	14976000	0
AIDNPFAVELADLEASK	17	0	1801.91	>tr|A0A0H3N036|A0A0H3N036_STRS4 Putative phosphomannomutase OS=Streptococcus suis (strain BM407) GN=pgmA PE=3 SV=1	>tr|A0A0H3N036|A0A0H3N036_STRS4 Putative phosphomannomutase OS=Streptococcus suis (strain BM407) GN=pgmA PE=3 SV=1	yes	2	0.0087196	38.453	25760000	0	0	0	0	0	0	0	13100000	12660000
AIEEEFGVTAAAPVAVAAAGGAAEEAK	27	0	2499.25	>tr|A0A0H3MV29|A0A0H3MV29_STRS4 50S ribosomal protein L7/L12 OS=Streptococcus suis (strain BM407) GN=rplL PE=3 SV=1	>tr|A0A0H3MV29|A0A0H3MV29_STRS4 50S ribosomal protein L7/L12 OS=Streptococcus suis (strain BM407) GN=rplL PE=3 SV=1	yes	3	0.065061	16.601	38178000	0	0	0	0	0	0	13535000	7557900	17085000
AIEIIMPK	8	0	913.531	>tr|A0A0H3MX35|A0A0H3MX35_STRS4 Dihydrolipoyl dehydrogenase OS=Streptococcus suis (strain BM407) GN=acoL PE=3 SV=1;>tr|A0A0H3N1I5|A0A0H3N1I5_STRS4 Dihydrolipoamide acetyltransferase component of pyruvate dehydrogenase complex OS=Streptococcus suis (strain BM407) GN=pdhC PE=3 SV=1	>tr|A0A0H3MX35|A0A0H3MX35_STRS4 Dihydrolipoyl dehydrogenase OS=Streptococcus suis (strain BM407) GN=acoL PE=3 SV=1	no	2	0.11229	63.486	333190000	0	0	0	0	0	0	109640000	116290000	107260000
AIGLVIPELNGK	12	0	1222.73	>tr|A0A0H3MSV3|A0A0H3MSV3_STRS4 Glyceraldehyde-3-phosphate dehydrogenase OS=Streptococcus suis (strain BM407) GN=plr PE=3 SV=1	>tr|A0A0H3MSV3|A0A0H3MSV3_STRS4 Glyceraldehyde-3-phosphate dehydrogenase OS=Streptococcus suis (strain BM407) GN=plr PE=3 SV=1	yes	2	2.4528e-26	155.26	1013500000	0	0	0	0	0	0	328300000	348300000	336880000
AIIQPGGSVR	10	0	996.572	>tr|A0A0H3MSV0|A0A0H3MSV0_STRS4 Bifunctional purine biosynthesis protein PurH OS=Streptococcus suis (strain BM407) GN=purH PE=3 SV=1	>tr|A0A0H3MSV0|A0A0H3MSV0_STRS4 Bifunctional purine biosynthesis protein PurH OS=Streptococcus suis (strain BM407) GN=purH PE=3 SV=1	yes	2	0.014454	81.972	451460000	0	40599000	0	25411000	0	0	132890000	144420000	108140000
AILVDDILNTGR	12	0	1298.72	>tr|A0A0H3MZ88|A0A0H3MZ88_STRS4 Ribose-phosphate pyrophosphokinase OS=Streptococcus suis (strain BM407) GN=prsA2 PE=3 SV=1	>tr|A0A0H3MZ88|A0A0H3MZ88_STRS4 Ribose-phosphate pyrophosphokinase OS=Streptococcus suis (strain BM407) GN=prsA2 PE=3 SV=1	yes	2	2.0941e-07	82.362	34787000	0	0	0	0	0	0	17592000	17195000	0
AIQASVEER	9	0	1001.51	>tr|A0A0H3MXP6|A0A0H3MXP6_STRS4 Fructose-bisphosphate aldolase OS=Streptococcus suis (strain BM407) GN=fba PE=3 SV=1	>tr|A0A0H3MXP6|A0A0H3MXP6_STRS4 Fructose-bisphosphate aldolase OS=Streptococcus suis (strain BM407) GN=fba PE=3 SV=1	yes	2	7.4075e-19	108.3	158710000	0	18079000	0	0	0	0	71023000	69613000	0
AISDAEINLK	10	0	1072.58	>tr|A0A0H3N1Q4|A0A0H3N1Q4_STRS4 Cysteine--tRNA ligase OS=Streptococcus suis (strain BM407) GN=cysS PE=3 SV=1	>tr|A0A0H3N1Q4|A0A0H3N1Q4_STRS4 Cysteine--tRNA ligase OS=Streptococcus suis (strain BM407) GN=cysS PE=3 SV=1	yes	2	0.0072732	55.649	25603000	0	25603000	0	0	0	0	0	0	0
AIVLINPNNPTGALYPK	17	0	1794	>tr|A0A0H3MXQ1|A0A0H3MXQ1_STRS4 Putative aminotransferase OS=Streptococcus suis (strain BM407) GN=SSUBM407_0308 PE=4 SV=1	>tr|A0A0H3MXQ1|A0A0H3MXQ1_STRS4 Putative aminotransferase OS=Streptococcus suis (strain BM407) GN=SSUBM407_0308 PE=4 SV=1	yes	2	0.03792	27.125	38938000	0	0	0	0	0	0	12285000	13620000	13034000
AIYQNITQLVGK	12	0	1346.76	>tr|A0A0H3MTM8|A0A0H3MTM8_STRS4 Cysteine synthase OS=Streptococcus suis (strain BM407) GN=cysM PE=3 SV=1	>tr|A0A0H3MTM8|A0A0H3MTM8_STRS4 Cysteine synthase OS=Streptococcus suis (strain BM407) GN=cysM PE=3 SV=1	yes	2	0.0049971	63.864	297510000	0	0	0	0	0	0	118400000	56955000	122150000
ALDEELPVEEESLDYTR	17	0	2006.93	>tr|A0A0H3MY01|A0A0H3MY01_STRS4 Putative cell-division protein DivIVA OS=Streptococcus suis (strain BM407) GN=SSUBM407_0426 PE=4 SV=1	>tr|A0A0H3MY01|A0A0H3MY01_STRS4 Putative cell-division protein DivIVA OS=Streptococcus suis (strain BM407) GN=SSUBM407_0426 PE=4 SV=1	yes	2	0.074887	30.107	0	0	0	0	0	0	0	0	0	0
ALEEGLVHPAFDYVLK	16	0	1799.95	>tr|A0A0H3MWX1|A0A0H3MWX1_STRS4 Glycine--tRNA ligase alpha subunit OS=Streptococcus suis (strain BM407) GN=glyQ PE=3 SV=1	>tr|A0A0H3MWX1|A0A0H3MWX1_STRS4 Glycine--tRNA ligase alpha subunit OS=Streptococcus suis (strain BM407) GN=glyQ PE=3 SV=1	yes	3	0.058606	28.212	13190000	0	0	0	0	0	0	0	13190000	0
ALGTALGMPDEVVWR	15	0	1613.82	>tr|A0A0H3N498|A0A0H3N498_STRS4 GMP synthase [glutamine-hydrolyzing] OS=Streptococcus suis (strain BM407) GN=guaA PE=3 SV=1	>tr|A0A0H3N498|A0A0H3N498_STRS4 GMP synthase [glutamine-hydrolyzing] OS=Streptococcus suis (strain BM407) GN=guaA PE=3 SV=1	yes	2	0.0012346	47.545	0	0	0	0	0	0	0	0	0	0
ALHDAFGVQK	10	0	1084.57	>tr|A0A0H3MSV3|A0A0H3MSV3_STRS4 Glyceraldehyde-3-phosphate dehydrogenase OS=Streptococcus suis (strain BM407) GN=plr PE=3 SV=1	>tr|A0A0H3MSV3|A0A0H3MSV3_STRS4 Glyceraldehyde-3-phosphate dehydrogenase OS=Streptococcus suis (strain BM407) GN=plr PE=3 SV=1	yes	2,3	1.6766e-11	139.02	2264700000	0	0	0	0	0	0	825450000	802860000	636440000
ALLQVDPDFR	10	0	1172.62	>tr|A0A0H3MX72|A0A0H3MX72_STRS4 30S ribosomal protein S9 OS=Streptococcus suis (strain BM407) GN=rpsI PE=3 SV=1	>tr|A0A0H3MX72|A0A0H3MX72_STRS4 30S ribosomal protein S9 OS=Streptococcus suis (strain BM407) GN=rpsI PE=3 SV=1	yes	2	1.1282e-08	119.68	432030000	0	0	0	0	0	0	146800000	118160000	167060000
ALLTGLGMPFAK	12	0	1217.68	>tr|A0A0H3MX32|A0A0H3MX32_STRS4 50S ribosomal protein L5 OS=Streptococcus suis (strain BM407) GN=rplE PE=3 SV=1	>tr|A0A0H3MX32|A0A0H3MX32_STRS4 50S ribosomal protein L5 OS=Streptococcus suis (strain BM407) GN=rplE PE=3 SV=1	yes	2	0.010707	58.829	0	0	0	0	0	0	0	0	0	0
ALNASDLGLTPQSDGTVIR	19	0	1927	>tr|A0A0H3N309|A0A0H3N309_STRS4 Ribosome-recycling factor OS=Streptococcus suis (strain BM407) GN=rrf PE=3 SV=1	>tr|A0A0H3N309|A0A0H3N309_STRS4 Ribosome-recycling factor OS=Streptococcus suis (strain BM407) GN=rrf PE=3 SV=1	yes	2	7.0485e-34	105.5	103880000	0	0	0	0	0	0	37237000	30635000	36007000
ALNIENIIAEIK	12	0	1339.77	>tr|A0A0H3MV29|A0A0H3MV29_STRS4 50S ribosomal protein L7/L12 OS=Streptococcus suis (strain BM407) GN=rplL PE=3 SV=1	>tr|A0A0H3MV29|A0A0H3MV29_STRS4 50S ribosomal protein L7/L12 OS=Streptococcus suis (strain BM407) GN=rplL PE=3 SV=1	yes	2	6.7339e-39	176.05	954130000	0	185450000	2278300	9097500	27744000	0	220180000	272480000	236900000
ALPFWEDK	8	0	1004.5	>tr|A0A0H3N105|A0A0H3N105_STRS4 2,3-bisphosphoglycerate-dependent phosphoglycerate mutase OS=Streptococcus suis (strain BM407) GN=gpmA PE=3 SV=1	>tr|A0A0H3N105|A0A0H3N105_STRS4 2,3-bisphosphoglycerate-dependent phosphoglycerate mutase OS=Streptococcus suis (strain BM407) GN=gpmA PE=3 SV=1	yes	2	0.051436	84.498	242070000	0	0	0	0	0	0	37504000	99864000	104700000
ALQDAHPDIDIYTAALDEK	19	0	2098.02	>tr|A0A0H3MWC5|A0A0H3MWC5_STRS4 Uracil phosphoribosyltransferase OS=Streptococcus suis (strain BM407) GN=upp PE=3 SV=1	>tr|A0A0H3MWC5|A0A0H3MWC5_STRS4 Uracil phosphoribosyltransferase OS=Streptococcus suis (strain BM407) GN=upp PE=3 SV=1	yes	2,3	7.7804e-49	129.02	349290000	0	0	0	0	0	10030000	98368000	126880000	114010000
ALSGTPQAQNQEK	13	0	1370.68	>tr|A0A0H3MYH3|A0A0H3MYH3_STRS4 Putative endopeptidase O OS=Streptococcus suis (strain BM407) GN=pepO PE=4 SV=1	>tr|A0A0H3MYH3|A0A0H3MYH3_STRS4 Putative endopeptidase O OS=Streptococcus suis (strain BM407) GN=pepO PE=4 SV=1	yes	2	0.00038971	69.03	106470000	0	0	0	0	0	0	18635000	51954000	35877000
ALSQALNPMR	10	0	1099.58	>tr|A0A0H3N6G4|A0A0H3N6G4_STRS4 Aminopeptidase PepS OS=Streptococcus suis (strain BM407) GN=pepS PE=4 SV=1	>tr|A0A0H3N6G4|A0A0H3N6G4_STRS4 Aminopeptidase PepS OS=Streptococcus suis (strain BM407) GN=pepS PE=4 SV=1	yes	2	0.012641	82.749	120650000	0	0	0	0	0	0	50149000	34091000	36410000
ALTDQFPLYEGL	12	0	1365.68	>tr|A0A0H3N4B0|A0A0H3N4B0_STRS4 Serine hydroxymethyltransferase OS=Streptococcus suis (strain BM407) GN=glyA PE=3 SV=1	>tr|A0A0H3N4B0|A0A0H3N4B0_STRS4 Serine hydroxymethyltransferase OS=Streptococcus suis (strain BM407) GN=glyA PE=3 SV=1	yes	2	6.0398e-05	91.701	161010000	0	0	2009100	0	0	0	50390000	56056000	52559000
ALVNTPAIILADEPTGALDTK	21	0	2122.15	>tr|A0A0H3MY21|A0A0H3MY21_STRS4 ABC transporter ATP-binding protein OS=Streptococcus suis (strain BM407) GN=SSUBM407_0453 PE=4 SV=1	>tr|A0A0H3MY21|A0A0H3MY21_STRS4 ABC transporter ATP-binding protein OS=Streptococcus suis (strain BM407) GN=SSUBM407_0453 PE=4 SV=1	yes	2	3.6172e-05	30.652	36981000	0	0	0	0	0	0	10758000	8139900	18083000
ALYDATNEVPANTEAR	16	0	1733.82	>tr|A0A0H3MXU2|A0A0H3MXU2_STRS4 Putative maltose/maltodextrin-binding protein OS=Streptococcus suis (strain BM407) GN=malX PE=4 SV=1	>tr|A0A0H3MXU2|A0A0H3MXU2_STRS4 Putative maltose/maltodextrin-binding protein OS=Streptococcus suis (strain BM407) GN=malX PE=4 SV=1	yes	2	4.5664e-14	91.355	49917000	0	0	0	0	0	0	0	31577000	18339000
AMAEVFLANPNFK	13	0	1450.73	>tr|A0A0H3N4B0|A0A0H3N4B0_STRS4 Serine hydroxymethyltransferase OS=Streptococcus suis (strain BM407) GN=glyA PE=3 SV=1	>tr|A0A0H3N4B0|A0A0H3N4B0_STRS4 Serine hydroxymethyltransferase OS=Streptococcus suis (strain BM407) GN=glyA PE=3 SV=1	yes	2	4.6664e-06	51.454	68794000	0	0	0	0	0	0	37820000	30973000	0
AMIALDGTPNK	11	0	1129.58	>tr|A0A0H3N5B2|A0A0H3N5B2_STRS4 Enolase OS=Streptococcus suis (strain BM407) GN=eno PE=3 SV=1	>tr|A0A0H3N5B2|A0A0H3N5B2_STRS4 Enolase OS=Streptococcus suis (strain BM407) GN=eno PE=3 SV=1	yes	2	6.9871e-85	141.88	1117300000	0	0	0	0	0	0	554200000	0	563050000
AMPNLNVFR	9	0	1060.55	>tr|A0A0H3MYF2|A0A0H3MYF2_STRS4 Transketolase OS=Streptococcus suis (strain BM407) GN=tkt PE=3 SV=1	>tr|A0A0H3MYF2|A0A0H3MYF2_STRS4 Transketolase OS=Streptococcus suis (strain BM407) GN=tkt PE=3 SV=1	yes	2	0.012485	87.181	93257000	0	0	0	0	0	0	43067000	24961000	25230000
ANLEIDGLAISPTAVAK	17	0	1681.93	>tr|A0A0H3MX71|A0A0H3MX71_STRS4 Aldo/keto reductase family protein OS=Streptococcus suis (strain BM407) GN=SSUBM407_1503 PE=4 SV=1	>tr|A0A0H3MX71|A0A0H3MX71_STRS4 Aldo/keto reductase family protein OS=Streptococcus suis (strain BM407) GN=SSUBM407_1503 PE=4 SV=1	yes	2	0.0018443	54.288	66322000	0	0	0	0	0	0	20335000	26295000	19692000
ANLFTGWADVDLSEK	15	0	1664.8	>tr|A0A0H3N105|A0A0H3N105_STRS4 2,3-bisphosphoglycerate-dependent phosphoglycerate mutase OS=Streptococcus suis (strain BM407) GN=gpmA PE=3 SV=1	>tr|A0A0H3N105|A0A0H3N105_STRS4 2,3-bisphosphoglycerate-dependent phosphoglycerate mutase OS=Streptococcus suis (strain BM407) GN=gpmA PE=3 SV=1	yes	2	0.016477	38.613	63139000	0	0	0	7410300	5456700	7539900	6074500	9475500	27183000
ANVLEQVIEYIAGSMTPLIPAMLGGGMIK	29	0	3015.58	>tr|A0A0H3MW96|A0A0H3MW96_STRS4 Beta-glucoside-specific phosphotransferase system (PTS), IIABC component OS=Streptococcus suis (strain BM407) GN=SSUBM407_1386 PE=4 SV=1	>tr|A0A0H3MW96|A0A0H3MW96_STRS4 Beta-glucoside-specific phosphotransferase system (PTS), IIABC component OS=Streptococcus suis (strain BM407) GN=SSUBM407_1386 PE=4 SV=1	yes	3	0.10986	0.72817	357090000	0	0	0	0	222550000	5175400	12266000	14493000	102610000
APAGPTQEELLAEIR	15	0	1593.84	>tr|A0A0H3MW34|A0A0H3MW34_STRS4 Large-conductance mechanosensitive channel OS=Streptococcus suis (strain BM407) GN=mscL PE=3 SV=1	>tr|A0A0H3MW34|A0A0H3MW34_STRS4 Large-conductance mechanosensitive channel OS=Streptococcus suis (strain BM407) GN=mscL PE=3 SV=1	yes	2	2.0886e-101	215	264240000	0	0	0	0	0	0	0	162530000	101710000
AQFTDLTDQLAQASDLETTR	20	0	2223.07	>tr|A0A0H3MWP2|A0A0H3MWP2_STRS4 Putative oligopeptidase OS=Streptococcus suis (strain BM407) GN=SSUBM407_1553 PE=3 SV=1	>tr|A0A0H3MWP2|A0A0H3MWP2_STRS4 Putative oligopeptidase OS=Streptococcus suis (strain BM407) GN=SSUBM407_1553 PE=3 SV=1	yes	2	5.0343e-35	109.66	41493000	0	1666800	1935600	0	0	0	11296000	12938000	13656000
AQFVPLPVSVSVEFAVAATDCIAK	24	0	2518.31	CON__P12763	CON__P12763	yes	2,3	1.1725e-10	59.814	65060000	26558000	15457000	4056600	3938900	0	12210000	0	2839200	0	+
AQLTDEVIAAAEEAIK	16	0	1670.87	>tr|A0A0H3MXG6|A0A0H3MXG6_STRS4 Elongation factor Ts OS=Streptococcus suis (strain BM407) GN=tsf PE=3 SV=1	>tr|A0A0H3MXG6|A0A0H3MXG6_STRS4 Elongation factor Ts OS=Streptococcus suis (strain BM407) GN=tsf PE=3 SV=1	yes	2,3	2.4593e-11	82.007	187680000	0	0	0	0	0	0	30507000	71514000	85661000
AQVQEIAETK	10	0	1115.58	>tr|A0A0H3MU71|A0A0H3MU71_STRS4 50S ribosomal protein L11 OS=Streptococcus suis (strain BM407) GN=rplK PE=3 SV=1	>tr|A0A0H3MU71|A0A0H3MU71_STRS4 50S ribosomal protein L11 OS=Streptococcus suis (strain BM407) GN=rplK PE=3 SV=1	yes	2	5.2554e-05	97.472	431210000	0	0	0	0	0	0	99914000	163890000	167400000
AQYEEIAQR	9	0	1106.54	CON__P35908	CON__P35908	no	2	0.0067537	90.64	295630000	0	221080000	0	0	74553000	0	0	0	0	+
ASATPDILAALVK	13	0	1268.73	>tr|A0A0H3MVX3|A0A0H3MVX3_STRS4 Putative N-acetylneuraminic acid synthase OS=Streptococcus suis (strain BM407) GN=neuB PE=4 SV=1	>tr|A0A0H3MVX3|A0A0H3MVX3_STRS4 Putative N-acetylneuraminic acid synthase OS=Streptococcus suis (strain BM407) GN=neuB PE=4 SV=1	yes	1,2	8.8941e-10	76.282	71549000	0	0	0	0	0	0	20870000	50679000	0
ASNDFEAEVAATMAAALGK	19	0	1865.88	>tr|A0A0H3MXG6|A0A0H3MXG6_STRS4 Elongation factor Ts OS=Streptococcus suis (strain BM407) GN=tsf PE=3 SV=1	>tr|A0A0H3MXG6|A0A0H3MXG6_STRS4 Elongation factor Ts OS=Streptococcus suis (strain BM407) GN=tsf PE=3 SV=1	yes	2,3	0.001043	43.955	55024000	0	0	0	0	0	0	27899000	18168000	8955800
ATLANVGDSVEHLTDQLR	18	0	1937.98	>tr|A0A0H3MVG9|A0A0H3MVG9_STRS4 Carbamoyl-phosphate synthase small chain OS=Streptococcus suis (strain BM407) GN=carA PE=3 SV=1	>tr|A0A0H3MVG9|A0A0H3MVG9_STRS4 Carbamoyl-phosphate synthase small chain OS=Streptococcus suis (strain BM407) GN=carA PE=3 SV=1	yes	3	3.6618e-17	53.773	23926000	0	0	0	0	0	0	0	23926000	0
ATQPGPWDGVEQK	13	0	1411.67	>tr|A0A0H3MZW2|A0A0H3MZW2_STRS4 Putative 30S ribosomal protein S1 OS=Streptococcus suis (strain BM407) GN=SSUBM407_1113 PE=4 SV=1	>tr|A0A0H3MZW2|A0A0H3MZW2_STRS4 Putative 30S ribosomal protein S1 OS=Streptococcus suis (strain BM407) GN=SSUBM407_1113 PE=4 SV=1	yes	2	0.00036441	69.229	225790000	0	0	0	0	0	0	51509000	82975000	91306000
ATSGQIIYEGQDVTNK	16	0	1722.84	>tr|A0A0H3N1L2|A0A0H3N1L2_STRS4 Oligopeptide transport ATP-binding protein OppF OS=Streptococcus suis (strain BM407) GN=oppF PE=3 SV=1	>tr|A0A0H3N1L2|A0A0H3N1L2_STRS4 Oligopeptide transport ATP-binding protein OppF OS=Streptococcus suis (strain BM407) GN=oppF PE=3 SV=1	yes	2	0.00059228	59.502	372480000	0	156620000	102630000	0	72843000	0	0	23618000	16762000
ATSIADIPAGFIDK	14	0	1417.75	>tr|A0A0H3MT92|A0A0H3MT92_STRS4 Formate acetyltransferase OS=Streptococcus suis (strain BM407) GN=pfl PE=4 SV=1	>tr|A0A0H3MT92|A0A0H3MT92_STRS4 Formate acetyltransferase OS=Streptococcus suis (strain BM407) GN=pfl PE=4 SV=1	yes	2	0.0046443	42.947	79777000	0	0	0	0	0	0	10429000	52503000	16844000
ATVGTVGNEQHGLVNLGK	18	0	1792.94	>tr|A0A0H3MSV6|A0A0H3MSV6_STRS4 50S ribosomal protein L2 OS=Streptococcus suis (strain BM407) GN=rplB PE=3 SV=1	>tr|A0A0H3MSV6|A0A0H3MSV6_STRS4 50S ribosomal protein L2 OS=Streptococcus suis (strain BM407) GN=rplB PE=3 SV=1	yes	2,3	3.3621e-28	112.34	531070000	0	0	0	0	0	0	185960000	183080000	162030000
AVCMLSNTTAIAEAWAR	17	0	1863.9	CON__ENSEMBL:ENSBTAP00000016242	CON__ENSEMBL:ENSBTAP00000016242	yes	2,3	6.9824e-76	161.84	2504500000	62060000	47049000	74687000	395610000	281350000	544640000	190930000	355320000	552890000	+
AVDNVNNVIADAIIGFDVR	19	0	2014.05	>tr|A0A0H3N5B2|A0A0H3N5B2_STRS4 Enolase OS=Streptococcus suis (strain BM407) GN=eno PE=3 SV=1	>tr|A0A0H3N5B2|A0A0H3N5B2_STRS4 Enolase OS=Streptococcus suis (strain BM407) GN=eno PE=3 SV=1	yes	2,3	5.5324e-40	89.049	159020000	0	0	0	0	0	0	28308000	86300000	44415000
AVEFVGAQVSAALK	14	0	1388.77	>tr|A0A0H3MTV5|A0A0H3MTV5_STRS4 Triosephosphate isomerase OS=Streptococcus suis (strain BM407) GN=tpi PE=3 SV=1	>tr|A0A0H3MTV5|A0A0H3MTV5_STRS4 Triosephosphate isomerase OS=Streptococcus suis (strain BM407) GN=tpi PE=3 SV=1	yes	2	1.2849e-14	74.769	156480000	0	0	0	0	654580	0	49973000	46511000	59338000
AVEVITSTATVK	12	0	1217.69	>tr|A0A0H3MTB1|A0A0H3MTB1_STRS4 Trigger factor OS=Streptococcus suis (strain BM407) GN=tig PE=3 SV=1	>tr|A0A0H3MTB1|A0A0H3MTB1_STRS4 Trigger factor OS=Streptococcus suis (strain BM407) GN=tig PE=3 SV=1	yes	2	0.0043984	69.602	78236000	0	0	0	0	0	0	38456000	21741000	18040000
AVFPSIVGR	9	0	944.544	CON__P60712	CON__P60712	yes	2	5.2194e-07	146.81	127870000000	14303000000	9832300000	10428000000	12380000000	15083000000	16578000000	16598000000	17484000000	15180000000	+
AVFPSIVGRPR	11	1	1197.7	CON__P60712	CON__P60712	yes	2,3	5.519e-21	147.12	47081000	47081000	0	0	0	0	0	0	0	0	+
AVFVDLEPTVIDEVR	15	0	1700.9	CON__ENSEMBL:ENSBTAP00000016242	CON__ENSEMBL:ENSBTAP00000016242	yes	2,3	3.6386e-50	163.99	2379900000	56423000	0	0	350450000	590570000	439790000	214910000	344380000	383410000	+
AVITATNMLETMTEKPR	17	1	1904.97	>tr|A0A0H3N0F1|A0A0H3N0F1_STRS4 Pyruvate kinase OS=Streptococcus suis (strain BM407) GN=pyk PE=3 SV=1	>tr|A0A0H3N0F1|A0A0H3N0F1_STRS4 Pyruvate kinase OS=Streptococcus suis (strain BM407) GN=pyk PE=3 SV=1	yes	2,3	6.0627e-85	183.6	792550000	0	0	0	0	0	0	261470000	224520000	306550000
AVITVPAYFNDAQR	14	0	1563.8	>tr|A0A0H3MT94|A0A0H3MT94_STRS4 Chaperone protein DnaK OS=Streptococcus suis (strain BM407) GN=dnaK PE=2 SV=1	>tr|A0A0H3MT94|A0A0H3MT94_STRS4 Chaperone protein DnaK OS=Streptococcus suis (strain BM407) GN=dnaK PE=2 SV=1	yes	2	5.2033e-26	68.033	37876000	0	0	0	0	0	0	0	37876000	0
AVLEGMNGKPVVVR	14	1	1467.82	>tr|A0A0H3MUI7|A0A0H3MUI7_STRS4 Phosphoenolpyruvate-protein phosphotransferase OS=Streptococcus suis (strain BM407) GN=pstI PE=3 SV=1	>tr|A0A0H3MUI7|A0A0H3MUI7_STRS4 Phosphoenolpyruvate-protein phosphotransferase OS=Streptococcus suis (strain BM407) GN=pstI PE=3 SV=1	yes	3	1.4105e-05	72.705	101190000	0	0	0	0	0	0	38590000	0	62600000
AVLHVALR	8	0	877.55	CON__Q3ZBD7	CON__Q3ZBD7	yes	2	0.0132	75.189	0	0	0	0	0	0	0	0	0	0	+
AVMAAQGSILTNK	13	0	1302.7	>tr|A0A0H3N4B0|A0A0H3N4B0_STRS4 Serine hydroxymethyltransferase OS=Streptococcus suis (strain BM407) GN=glyA PE=3 SV=1	>tr|A0A0H3N4B0|A0A0H3N4B0_STRS4 Serine hydroxymethyltransferase OS=Streptococcus suis (strain BM407) GN=glyA PE=3 SV=1	yes	2	0.0010315	63.989	249910000	0	0	0	0	0	0	94088000	72123000	83696000
AVVTGVEMFR	10	0	1107.57	>tr|A0A0H3MUB0|A0A0H3MUB0_STRS4 Elongation factor Tu OS=Streptococcus suis (strain BM407) GN=tufA PE=3 SV=1	>tr|A0A0H3MUB0|A0A0H3MUB0_STRS4 Elongation factor Tu OS=Streptococcus suis (strain BM407) GN=tufA PE=3 SV=1	yes	2	8.2513e-13	150.61	1797800000	0	0	0	0	0	0	593370000	486060000	718400000
AYGSPLITNDGVTIAK	16	0	1618.86	>tr|A0A0H3MSU7|A0A0H3MSU7_STRS4 60 kDa chaperonin OS=Streptococcus suis (strain BM407) GN=groEL PE=3 SV=1	>tr|A0A0H3MSU7|A0A0H3MSU7_STRS4 60 kDa chaperonin OS=Streptococcus suis (strain BM407) GN=groEL PE=3 SV=1	yes	2	6.8304e-14	88.768	162730000	0	0	0	0	0	0	49255000	58328000	55147000
AYHEQLSVAEITNACFEPANQMVK	24	0	2749.28	CON__ENSEMBL:ENSBTAP00000016242	CON__ENSEMBL:ENSBTAP00000016242	yes	3	5.5772e-51	60.735	104770000	22330000	0	0	5428700	0	13586000	37462000	7617100	18344000	+
AYIEEQGAPIVVK	13	0	1415.77	>tr|A0A0H3MSI4|A0A0H3MSI4_STRS4 Phosphoribosylamine--glycine ligase OS=Streptococcus suis (strain BM407) GN=purD PE=3 SV=1	>tr|A0A0H3MSI4|A0A0H3MSI4_STRS4 Phosphoribosylamine--glycine ligase OS=Streptococcus suis (strain BM407) GN=purD PE=3 SV=1	yes	2	0.066007	40.287	130540000	0	0	0	0	0	0	39415000	55444000	35682000
AYVPLAEMFGYATVLR	16	0	1799.93	>tr|A0A0H3N1N7|A0A0H3N1N7_STRS4 Elongation factor G OS=Streptococcus suis (strain BM407) GN=fus PE=3 SV=1	>tr|A0A0H3N1N7|A0A0H3N1N7_STRS4 Elongation factor G OS=Streptococcus suis (strain BM407) GN=fus PE=3 SV=1	yes	3	1.3924e-05	69.594	7359700	0	0	0	0	0	0	7359700	0	0
CPEALFQPSFLGMESCGIHETTFNSIMK	28	0	3230.45	CON__P60712	CON__P60712	yes	2,3,4	1.3086e-188	191.71	6934300000	0	0	0	991510000	1175100000	1684200000	773820000	1152800000	1156800000	+
CYEMASHLR	9	0	1165.5	CON__P02584	CON__P02584	yes	2,3	8.5124e-11	160.88	24041000000	1566700000	77228000	76137000	3029600000	3577700000	4806000000	3300900000	3548500000	4058800000	+
DAEAWFNEK	9	0	1108.48	CON__P13645;CON__Q7Z3Y8;CON__Q7Z3Y7;CON__Q148H6;CON__Q7Z3Z0	CON__P13645	yes	2	6.0214e-06	116.3	207060000	12639000	52136000	0	24875000	70892000	26383000	0	20135000	0	+
DATIEALGQAAK	12	0	1186.62	>tr|A0A0H3MSU7|A0A0H3MSU7_STRS4 60 kDa chaperonin OS=Streptococcus suis (strain BM407) GN=groEL PE=3 SV=1	>tr|A0A0H3MSU7|A0A0H3MSU7_STRS4 60 kDa chaperonin OS=Streptococcus suis (strain BM407) GN=groEL PE=3 SV=1	yes	2	0.030237	50.275	0	0	0	0	0	0	0	0	0	0
DDDIAALVVDNGSGMCK	17	0	1778.78	CON__P60712	CON__P60712	yes	2,3	1.8111e-264	279.24	24119000000	3128000000	2093700000	2608500000	2141400000	2127300000	3161800000	2705900000	3018500000	3134000000	+
DDLFNSGIRPAIDAGSSVSR	20	1	2076.02	>tr|A0A0H3MYX1|A0A0H3MYX1_STRS4 ATP synthase subunit alpha OS=Streptococcus suis (strain BM407) GN=atpA PE=3 SV=1	>tr|A0A0H3MYX1|A0A0H3MYX1_STRS4 ATP synthase subunit alpha OS=Streptococcus suis (strain BM407) GN=atpA PE=3 SV=1	yes	3	0.097616	28.202	8822300	0	0	0	0	0	0	8822300	0	0
DDSQADAQHPFGPGPVR	17	0	1792.81	>tr|A0A0H3MW72|A0A0H3MW72_STRS4 Putative Xaa-His dipeptidase OS=Streptococcus suis (strain BM407) GN=pepV PE=4 SV=1	>tr|A0A0H3MW72|A0A0H3MW72_STRS4 Putative Xaa-His dipeptidase OS=Streptococcus suis (strain BM407) GN=pepV PE=4 SV=1	yes	2	0.0010094	58.09	29951000	0	0	0	0	0	0	11727000	18225000	0
DGATIVEGAGNPEAIANR	18	0	1753.86	>tr|A0A0H3MSU7|A0A0H3MSU7_STRS4 60 kDa chaperonin OS=Streptococcus suis (strain BM407) GN=groEL PE=3 SV=1	>tr|A0A0H3MSU7|A0A0H3MSU7_STRS4 60 kDa chaperonin OS=Streptococcus suis (strain BM407) GN=groEL PE=3 SV=1	yes	2	4.112e-09	63.918	0	0	0	0	0	0	0	0	0	0
DGITALQMDIK	11	0	1203.62	>tr|A0A0H3MXB8|A0A0H3MXB8_STRS4 Polyribonucleotide nucleotidyltransferase OS=Streptococcus suis (strain BM407) GN=pnpA PE=3 SV=1	>tr|A0A0H3MXB8|A0A0H3MXB8_STRS4 Polyribonucleotide nucleotidyltransferase OS=Streptococcus suis (strain BM407) GN=pnpA PE=3 SV=1	yes	2	1.2115e-06	96.604	167350000	0	97204000	70146000	0	0	0	0	0	0
DIGLANEGAIK	11	0	1099.59	>tr|A0A0H3MXU2|A0A0H3MXU2_STRS4 Putative maltose/maltodextrin-binding protein OS=Streptococcus suis (strain BM407) GN=malX PE=4 SV=1	>tr|A0A0H3MXU2|A0A0H3MXU2_STRS4 Putative maltose/maltodextrin-binding protein OS=Streptococcus suis (strain BM407) GN=malX PE=4 SV=1	yes	2	0.043246	53.967	56537000	0	11136000	11152000	0	0	0	0	0	34249000
DIIDDAFANPEIAAGVK	17	0	1757.88	>tr|A0A0H3MUX3|A0A0H3MUX3_STRS4 L-lactate dehydrogenase OS=Streptococcus suis (strain BM407) GN=ldh PE=3 SV=1	>tr|A0A0H3MUX3|A0A0H3MUX3_STRS4 L-lactate dehydrogenase OS=Streptococcus suis (strain BM407) GN=ldh PE=3 SV=1	yes	2,3	1.3886e-41	130.56	652550000	0	0	0	0	0	0	200790000	241220000	210540000
DIMANIFNTAK	11	0	1236.62	>tr|A0A0H3N1U8|A0A0H3N1U8_STRS4 Glutamate dehydrogenase OS=Streptococcus suis (strain BM407) GN=gdh PE=3 SV=1	>tr|A0A0H3N1U8|A0A0H3N1U8_STRS4 Glutamate dehydrogenase OS=Streptococcus suis (strain BM407) GN=gdh PE=3 SV=1	yes	1	0.059678	61.593	171160000	0	3766600	0	18877000	0	26661000	64877000	0	56975000
DISPLMADGNAYSYAVR	17	0	1841.86	>tr|A0A0H3MYI9|A0A0H3MYI9_STRS4 Adenine phosphoribosyltransferase OS=Streptococcus suis (strain BM407) GN=apt PE=3 SV=1	>tr|A0A0H3MYI9|A0A0H3MYI9_STRS4 Adenine phosphoribosyltransferase OS=Streptococcus suis (strain BM407) GN=apt PE=3 SV=1	yes	2	0.0014982	55.864	36851000	0	0	0	0	0	5064100	4485500	0	27301000
DIVQNNDASQYATFNEALIDLK	22	0	2481.2	>tr|A0A0H3N513|A0A0H3N513_STRS4 Putative amino acid ABC transporter, extracellular amino acid-binding protein OS=Streptococcus suis (strain BM407) GN=SSUBM407_1311 PE=4 SV=1	>tr|A0A0H3N513|A0A0H3N513_STRS4 Putative amino acid ABC transporter, extracellular amino acid-binding protein OS=Streptococcus suis (strain BM407) GN=SSUBM407_1311 PE=4 SV=1	yes	2	4.0217e-06	47.808	59335000	0	0	0	0	0	0	10150000	22015000	27169000
DIYCADNWELLK	12	0	1538.71	>tr|A0A0H3MYH3|A0A0H3MYH3_STRS4 Putative endopeptidase O OS=Streptococcus suis (strain BM407) GN=pepO PE=4 SV=1	>tr|A0A0H3MYH3|A0A0H3MYH3_STRS4 Putative endopeptidase O OS=Streptococcus suis (strain BM407) GN=pepO PE=4 SV=1	yes	2	0.018689	52.495	150040000	0	0	0	0	19179000	0	31712000	30394000	68753000
DKGVELAETNLSEDASK	17	1	1804.87	>tr|A0A0H3N3V0|A0A0H3N3V0_STRS4 Putative lipoprotein OS=Streptococcus suis (strain BM407) GN=SSUBM407_0849 PE=4 SV=1	>tr|A0A0H3N3V0|A0A0H3N3V0_STRS4 Putative lipoprotein OS=Streptococcus suis (strain BM407) GN=SSUBM407_0849 PE=4 SV=1	yes	2	2.9921e-21	98.175	24572000	0	0	0	0	0	0	10346000	14226000	0
DLAYLGQIPGVTK	13	0	1373.76	>tr|A0A0H3MSW6|A0A0H3MSW6_STRS4 30S ribosomal protein S14 type Z OS=Streptococcus suis (strain BM407) GN=rpsN PE=3 SV=1	>tr|A0A0H3MSW6|A0A0H3MSW6_STRS4 30S ribosomal protein S14 type Z OS=Streptococcus suis (strain BM407) GN=rpsN PE=3 SV=1	yes	2	0.00073924	66.285	61318000	0	0	0	0	0	0	0	61318000	0
DLLIPAGEDPHLYVAK	16	0	1749.93	>tr|A0A0H3MYH9|A0A0H3MYH9_STRS4 Extracellular metal cation-binding protein OS=Streptococcus suis (strain BM407) GN=SSUBM407_1939 PE=3 SV=1	>tr|A0A0H3MYH9|A0A0H3MYH9_STRS4 Extracellular metal cation-binding protein OS=Streptococcus suis (strain BM407) GN=SSUBM407_1939 PE=3 SV=1	yes	2,3	0.0018461	53.491	113120000	0	0	6974200	0	0	0	31568000	28013000	46565000
DLLSEYDFPGDDLPVIQGSALK	22	0	2391.18	>tr|A0A0H3MUB0|A0A0H3MUB0_STRS4 Elongation factor Tu OS=Streptococcus suis (strain BM407) GN=tufA PE=3 SV=1	>tr|A0A0H3MUB0|A0A0H3MUB0_STRS4 Elongation factor Tu OS=Streptococcus suis (strain BM407) GN=tufA PE=3 SV=1	yes	2,3	1.2797e-106	158.08	1695800000	0	0	0	0	0	0	264380000	619150000	812250000
DLMSQFDQSSLR	12	0	1425.66	>tr|A0A0H3MWY3|A0A0H3MWY3_STRS4 Biotin carboxyl carrier protein of acetyl-CoA carboxylase OS=Streptococcus suis (strain BM407) GN=fabE PE=4 SV=1	>tr|A0A0H3MWY3|A0A0H3MWY3_STRS4 Biotin carboxyl carrier protein of acetyl-CoA carboxylase OS=Streptococcus suis (strain BM407) GN=fabE PE=4 SV=1	yes	2	4.4117e-05	93.011	165210000	0	0	0	0	0	0	63641000	43837000	57729000
DLPDTDELNAAIQAFK	16	0	1759.86	>tr|A0A0H3MYX1|A0A0H3MYX1_STRS4 ATP synthase subunit alpha OS=Streptococcus suis (strain BM407) GN=atpA PE=3 SV=1	>tr|A0A0H3MYX1|A0A0H3MYX1_STRS4 ATP synthase subunit alpha OS=Streptococcus suis (strain BM407) GN=atpA PE=3 SV=1	yes	2	5.4315e-14	90.367	27643000	0	0	0	0	0	0	12074000	0	15569000
DLPIYFTAMSPSFR	14	0	1643.8	>tr|A0A0H3N1D7|A0A0H3N1D7_STRS4 Serine--tRNA ligase OS=Streptococcus suis (strain BM407) GN=serS PE=3 SV=1	>tr|A0A0H3N1D7|A0A0H3N1D7_STRS4 Serine--tRNA ligase OS=Streptococcus suis (strain BM407) GN=serS PE=3 SV=1	yes	2	0.00055456	57.328	13576000	0	0	0	0	0	0	5865400	7711100	0
DLPLEDVEIETPITK	15	0	1710.89	>tr|A0A0H3MWC5|A0A0H3MWC5_STRS4 Uracil phosphoribosyltransferase OS=Streptococcus suis (strain BM407) GN=upp PE=3 SV=1	>tr|A0A0H3MWC5|A0A0H3MWC5_STRS4 Uracil phosphoribosyltransferase OS=Streptococcus suis (strain BM407) GN=upp PE=3 SV=1	yes	2	6.1419e-32	125.36	127770000	0	0	0	0	0	0	39272000	46957000	41542000
DLSDLMAK	8	0	891.437	>tr|A0A0H3N4K8|A0A0H3N4K8_STRS4 NADH oxidase OS=Streptococcus suis (strain BM407) GN=nox PE=4 SV=1	>tr|A0A0H3N4K8|A0A0H3N4K8_STRS4 NADH oxidase OS=Streptococcus suis (strain BM407) GN=nox PE=4 SV=1	yes	1,2	6.4336e-235	159.2	213740000	0	0	0	0	0	0	44319000	116930000	52497000
DLTDYLMK	8	0	997.479	CON__P60712	CON__P60712	yes	1,2	0.0013006	151.56	150820000000	9735500000	13496000000	15373000000	14550000000	15025000000	19459000000	20934000000	19381000000	22868000000	+
DLTDYLMKILTER	13	1	1609.84	CON__P60712	CON__P60712	yes	3	0.0039794	56.205	2221400	0	0	0	0	0	0	2221400	0	0	+
DLYANTVLSGGTTMYPGIADR	21	0	2214.06	CON__P60712	CON__P60712	yes	2,3	0	302.16	37961000000	2155800000	3599100000	5014400000	3636000000	3681000000	4936100000	4239200000	4919100000	5780000000	+
DMSGGILQDITK	12	0	1276.63	>tr|A0A0H3MXK0|A0A0H3MXK0_STRS4 Putative mannose-specific phosphotransferase system (PTS), IID component OS=Streptococcus suis (strain BM407) GN=manN PE=4 SV=1	>tr|A0A0H3MXK0|A0A0H3MXK0_STRS4 Putative mannose-specific phosphotransferase system (PTS), IID component OS=Streptococcus suis (strain BM407) GN=manN PE=4 SV=1	yes	2	3.3885e-05	50.897	16476000	0	0	0	0	0	0	0	0	16476000
DNGYAVGGFNTNNLEWTQAILR	22	0	2452.18	>tr|A0A0H3MXP6|A0A0H3MXP6_STRS4 Fructose-bisphosphate aldolase OS=Streptococcus suis (strain BM407) GN=fba PE=3 SV=1	>tr|A0A0H3MXP6|A0A0H3MXP6_STRS4 Fructose-bisphosphate aldolase OS=Streptococcus suis (strain BM407) GN=fba PE=3 SV=1	yes	2	4.4371e-07	54.672	70005000	0	0	0	0	28854000	0	14693000	26457000	0
DQAQAALDELK	11	0	1200.6	>tr|A0A0H3MT94|A0A0H3MT94_STRS4 Chaperone protein DnaK OS=Streptococcus suis (strain BM407) GN=dnaK PE=2 SV=1	>tr|A0A0H3MT94|A0A0H3MT94_STRS4 Chaperone protein DnaK OS=Streptococcus suis (strain BM407) GN=dnaK PE=2 SV=1	yes	2	0.0092574	74.611	53429000	0	0	0	0	0	0	0	53429000	0
DSAAAVDAVFGAVADYLAAGEK	22	0	2110.02	>tr|A0A0H3N5M9|A0A0H3N5M9_STRS4 DNA-binding protein HU OS=Streptococcus suis (strain BM407) GN=hlpA PE=3 SV=1	>tr|A0A0H3N5M9|A0A0H3N5M9_STRS4 DNA-binding protein HU OS=Streptococcus suis (strain BM407) GN=hlpA PE=3 SV=1	yes	2,3	2.0815e-136	196.62	904210000	0	0	0	0	0	0	439660000	279740000	184810000
DSFDVELTSAGDKK	14	1	1510.72	>tr|A0A0H3MV29|A0A0H3MV29_STRS4 50S ribosomal protein L7/L12 OS=Streptococcus suis (strain BM407) GN=rplL PE=3 SV=1	>tr|A0A0H3MV29|A0A0H3MV29_STRS4 50S ribosomal protein L7/L12 OS=Streptococcus suis (strain BM407) GN=rplL PE=3 SV=1	yes	2	2.7369e-40	139.3	111000000	0	6658400	8145500	0	0	0	30793000	0	65399000
DSLLQDGEFTMDLR	14	0	1638.76	CON__P02584	CON__P02584	yes	2,3	0	234.82	5579800000	401410000	260550000	207870000	667750000	747060000	884070000	716690000	754280000	940130000	+
DSPSVWAAVPGK	12	0	1212.61	CON__P02584	CON__P02584	yes	2	6.1311e-33	169.21	16962000000	63579000	3565700000	3391000000	1675700000	2101300000	2742500000	913270000	0	2508500000	+
DSQEEEKTEALTSAK	15	1	1664.77	CON__Q3SX14	CON__Q3SX14	yes	2	4.716e-115	226.65	303410000	0	47389000	18733000	39739000	6899900	79192000	29733000	23286000	58437000	+
DSQGKTLALSSPTK	14	1	1431.76	CON__Q32MB2	CON__Q32MB2	yes	2	3.1962e-06	53.754	128510000	0	0	0	0	0	0	43028000	45501000	39977000	+
DSSFVATVLK	10	0	1065.57	>tr|A0A0H3MYQ8|A0A0H3MYQ8_STRS4 Foldase protein PrsA OS=Streptococcus suis (strain BM407) GN=prsA PE=3 SV=1	>tr|A0A0H3MYQ8|A0A0H3MYQ8_STRS4 Foldase protein PrsA OS=Streptococcus suis (strain BM407) GN=prsA PE=3 SV=1	yes	2	0.057763	48.981	102740000	0	0	0	0	0	0	46130000	0	56613000
DSYVGDEAQSK	11	0	1197.52	CON__P60712	CON__P60712	yes	2	1.5732e-17	133.91	1986500000	191180000	197980000	190930000	188020000	126470000	551260000	194450000	153920000	192280000	+
DSYVGDEAQSKR	12	1	1353.62	CON__P60712	CON__P60712	yes	2,3	2.5456e-51	147.63	1165500000	521700000	155870000	202850000	23804000	8679600	122760000	15955000	50679000	63205000	+
DTDKPLLLPVEDVFSITGR	19	1	2114.13	>tr|A0A0H3MUB0|A0A0H3MUB0_STRS4 Elongation factor Tu OS=Streptococcus suis (strain BM407) GN=tufA PE=3 SV=1	>tr|A0A0H3MUB0|A0A0H3MUB0_STRS4 Elongation factor Tu OS=Streptococcus suis (strain BM407) GN=tufA PE=3 SV=1	yes	2,3	1.3567e-67	142.43	2094300000	0	0	0	0	0	0	762920000	664640000	666710000
DTDTVTYLVSK	11	0	1240.62	>tr|A0A0H3MZW2|A0A0H3MZW2_STRS4 Putative 30S ribosomal protein S1 OS=Streptococcus suis (strain BM407) GN=SSUBM407_1113 PE=4 SV=1	>tr|A0A0H3MZW2|A0A0H3MZW2_STRS4 Putative 30S ribosomal protein S1 OS=Streptococcus suis (strain BM407) GN=SSUBM407_1113 PE=4 SV=1	yes	2	0.017772	62.799	232080000	0	0	0	0	0	0	122320000	50109000	59656000
DVDCAYLR	8	0	1010.45	CON__Q14533;CON__P78385;CON__Q6NT21;CON__O43790;CON__P78386;CON__Q61726	CON__Q14533	yes	2	0.10635	75.243	76636000	0	0	0	0	0	76636000	0	0	0	+
DVEEYIPHADLR	12	0	1455.7	>tr|A0A0H3MX72|A0A0H3MX72_STRS4 30S ribosomal protein S9 OS=Streptococcus suis (strain BM407) GN=rpsI PE=3 SV=1	>tr|A0A0H3MX72|A0A0H3MX72_STRS4 30S ribosomal protein S9 OS=Streptococcus suis (strain BM407) GN=rpsI PE=3 SV=1	yes	2,3	2.0099e-18	98.407	364300000	0	0	0	0	0	0	127090000	149840000	87367000
DVIDFTNPFEQPDSALQGYR	20	0	2311.08	>tr|A0A0H3N0B6|A0A0H3N0B6_STRS4 Putative UDP-N-acetylglucosamine 2-epimerase OS=Streptococcus suis (strain BM407) GN=neuC PE=4 SV=1	>tr|A0A0H3N0B6|A0A0H3N0B6_STRS4 Putative UDP-N-acetylglucosamine 2-epimerase OS=Streptococcus suis (strain BM407) GN=neuC PE=4 SV=1	yes	2	7.2544e-06	65.784	64208000	0	0	0	0	0	0	12010000	23688000	28510000
DVLLEPTR	8	0	941.518	>tr|A0A0H3MSR9|A0A0H3MSR9_STRS4 Phosphoribosylformylglycinamidine cyclo-ligase OS=Streptococcus suis (strain BM407) GN=purM PE=3 SV=1	>tr|A0A0H3MSR9|A0A0H3MSR9_STRS4 Phosphoribosylformylglycinamidine cyclo-ligase OS=Streptococcus suis (strain BM407) GN=purM PE=3 SV=1	yes	2	0.093976	71.223	35921000	0	0	0	0	0	0	0	19506000	16415000
DVLLFPTMK	9	0	1062.58	>tr|A0A0H3MTX8|A0A0H3MTX8_STRS4 Lysine--tRNA ligase OS=Streptococcus suis (strain BM407) GN=lysS PE=3 SV=1	>tr|A0A0H3MTX8|A0A0H3MTX8_STRS4 Lysine--tRNA ligase OS=Streptococcus suis (strain BM407) GN=lysS PE=3 SV=1	yes	2	0.0085281	87.913	47915000	0	0	0	0	0	0	13897000	19491000	14527000
DVMPEVNR	8	0	958.454	CON__Q3ZBD7	CON__Q3ZBD7	yes	2	6.061e-05	135.84	2985400000	316490000	491970000	260780000	345520000	248250000	404300000	234760000	360080000	323230000	+
DVNAAIATIK	10	0	1014.57	CON__ENSEMBL:ENSBTAP00000016242	CON__ENSEMBL:ENSBTAP00000016242	yes	2	2.1334e-08	116.77	3370200000	0	0	941410000	457490000	432810000	561670000	0	438200000	538640000	+
DVVAADFGQEVADK	14	0	1462.69	>tr|A0A0H3MTV5|A0A0H3MTV5_STRS4 Triosephosphate isomerase OS=Streptococcus suis (strain BM407) GN=tpi PE=3 SV=1	>tr|A0A0H3MTV5|A0A0H3MTV5_STRS4 Triosephosphate isomerase OS=Streptococcus suis (strain BM407) GN=tpi PE=3 SV=1	yes	2	5.3643e-12	98.654	65340000	0	0	0	0	0	0	0	65340000	0
DYASIDAAPEER	12	0	1335.59	>tr|A0A0H3MUB0|A0A0H3MUB0_STRS4 Elongation factor Tu OS=Streptococcus suis (strain BM407) GN=tufA PE=3 SV=1	>tr|A0A0H3MUB0|A0A0H3MUB0_STRS4 Elongation factor Tu OS=Streptococcus suis (strain BM407) GN=tufA PE=3 SV=1	yes	2	3.8854e-39	179.6	1014700000	0	0	0	0	0	0	223950000	405780000	385010000
DYFHETDEDINKK	13	1	1652.73	>tr|A0A0H3MTV5|A0A0H3MTV5_STRS4 Triosephosphate isomerase OS=Streptococcus suis (strain BM407) GN=tpi PE=3 SV=1	>tr|A0A0H3MTV5|A0A0H3MTV5_STRS4 Triosephosphate isomerase OS=Streptococcus suis (strain BM407) GN=tpi PE=3 SV=1	yes	2,3	2.7216e-19	117.93	204380000	0	0	0	0	0	0	29378000	79955000	95050000
DYNYLLTGQYR	11	0	1404.67	>tr|A0A0H3MXG1|A0A0H3MXG1_STRS4 Putative transcriptional regulator OS=Streptococcus suis (strain BM407) GN=SSUBM407_1835 PE=4 SV=1	>tr|A0A0H3MXG1|A0A0H3MXG1_STRS4 Putative transcriptional regulator OS=Streptococcus suis (strain BM407) GN=SSUBM407_1835 PE=4 SV=1	yes	2	0.0011913	86.313	53468000	0	0	0	0	0	0	23989000	0	29479000
DYQELMNTK	9	0	1140.51	CON__P04264	CON__P04264	no	2	8.5111e-08	152.28	1030100000	0	375130000	54163000	85013000	188510000	88664000	93387000	88118000	57083000	+
DYQELMNVK	9	0	1138.53	CON__P35908;CON__Q01546;CON__P12035	CON__P35908	no	2	0.00016121	111.61	355360000	0	163660000	12552000	21187000	66142000	19193000	48294000	24330000	0	+
EAGITDLPSTLHNALK	16	0	1678.89	>tr|A0A0H3MT60|A0A0H3MT60_STRS4 Putative glutamine synthetase OS=Streptococcus suis (strain BM407) GN=glnA PE=3 SV=1	>tr|A0A0H3MT60|A0A0H3MT60_STRS4 Putative glutamine synthetase OS=Streptococcus suis (strain BM407) GN=glnA PE=3 SV=1	yes	3	0.085801	25.365	44090000	0	0	0	0	0	0	8209600	20058000	15823000
EAGVNYGVATIPTLVNGK	18	0	1801.96	>tr|A0A0H3MXU2|A0A0H3MXU2_STRS4 Putative maltose/maltodextrin-binding protein OS=Streptococcus suis (strain BM407) GN=malX PE=4 SV=1	>tr|A0A0H3MXU2|A0A0H3MXU2_STRS4 Putative maltose/maltodextrin-binding protein OS=Streptococcus suis (strain BM407) GN=malX PE=4 SV=1	yes	2	0.0016798	49.537	28379000	0	0	0	0	0	0	0	28379000	0
EAGYTAVVSHR	11	0	1188.59	>tr|A0A0H3N5B2|A0A0H3N5B2_STRS4 Enolase OS=Streptococcus suis (strain BM407) GN=eno PE=3 SV=1	>tr|A0A0H3N5B2|A0A0H3N5B2_STRS4 Enolase OS=Streptococcus suis (strain BM407) GN=eno PE=3 SV=1	yes	2,3	3.9892e-62	208.84	719720000	0	0	0	0	0	0	207860000	282390000	229470000
EAINLAQSEEMR	12	0	1389.66	>tr|A0A0H3MX19|A0A0H3MX19_STRS4 Putative pyruvate dehydrogenase E1 component, beta subunit OS=Streptococcus suis (strain BM407) GN=pdhB PE=4 SV=1	>tr|A0A0H3MX19|A0A0H3MX19_STRS4 Putative pyruvate dehydrogenase E1 component, beta subunit OS=Streptococcus suis (strain BM407) GN=pdhB PE=4 SV=1	yes	2	3.9947e-17	101.53	65909000	0	0	5832100	0	0	9034300	24619000	26424000	0
EAIVGGLGQLR	11	0	1111.63	>tr|A0A0H3N0B6|A0A0H3N0B6_STRS4 Putative UDP-N-acetylglucosamine 2-epimerase OS=Streptococcus suis (strain BM407) GN=neuC PE=4 SV=1	>tr|A0A0H3N0B6|A0A0H3N0B6_STRS4 Putative UDP-N-acetylglucosamine 2-epimerase OS=Streptococcus suis (strain BM407) GN=neuC PE=4 SV=1	yes	2	0.061423	48.004	36110000	0	0	0	0	0	0	0	36110000	0
EALETIKAEGEEAR	14	1	1544.77	>tr|A0A0H3MYV5|A0A0H3MYV5_STRS4 Chromosome partition protein Smc OS=Streptococcus suis (strain BM407) GN=smc PE=3 SV=1	>tr|A0A0H3MYV5|A0A0H3MYV5_STRS4 Chromosome partition protein Smc OS=Streptococcus suis (strain BM407) GN=smc PE=3 SV=1	yes	2	0.0016463	61.11	632740000	0	104040000	112670000	60495000	59340000	94139000	50425000	85402000	66231000
EAMTAQIPMK	10	0	1118.55	>tr|A0A0H3MXL9|A0A0H3MXL9_STRS4 3-oxoacyl-[acyl-carrier protein] reductase OS=Streptococcus suis (strain BM407) GN=fabG PE=4 SV=1	>tr|A0A0H3MXL9|A0A0H3MXL9_STRS4 3-oxoacyl-[acyl-carrier protein] reductase OS=Streptococcus suis (strain BM407) GN=fabG PE=4 SV=1	yes	2	0.032241	77.533	103500000	0	0	0	0	0	0	0	103500000	0
EANAFAGYTEVR	12	0	1326.62	>tr|A0A0H3MXA0|A0A0H3MXA0_STRS4 Phosphoglycerate kinase OS=Streptococcus suis (strain BM407) GN=pgk PE=3 SV=1	>tr|A0A0H3MXA0|A0A0H3MXA0_STRS4 Phosphoglycerate kinase OS=Streptococcus suis (strain BM407) GN=pgk PE=3 SV=1	yes	2	0.00074017	85.672	582870000	0	4193100	0	4586100	5621300	0	194100000	174640000	199730000
EAPIHVSNVQVLDK	14	0	1547.83	>tr|A0A0H3MSN7|A0A0H3MSN7_STRS4 50S ribosomal protein L24 OS=Streptococcus suis (strain BM407) GN=rplX PE=3 SV=1	>tr|A0A0H3MSN7|A0A0H3MSN7_STRS4 50S ribosomal protein L24 OS=Streptococcus suis (strain BM407) GN=rplX PE=3 SV=1	yes	2,3	1.3e-23	121.99	259460000	0	0	0	0	0	0	54149000	141540000	63776000
EATILELNDLVK	12	0	1356.75	>tr|A0A0H3MV29|A0A0H3MV29_STRS4 50S ribosomal protein L7/L12 OS=Streptococcus suis (strain BM407) GN=rplL PE=3 SV=1	>tr|A0A0H3MV29|A0A0H3MV29_STRS4 50S ribosomal protein L7/L12 OS=Streptococcus suis (strain BM407) GN=rplL PE=3 SV=1	yes	2	6.097e-25	134.98	2288600000	0	0	0	0	0	0	717470000	697380000	873760000
EAYPGDVFYLHSR	13	0	1552.73	>tr|A0A0H3MYX1|A0A0H3MYX1_STRS4 ATP synthase subunit alpha OS=Streptococcus suis (strain BM407) GN=atpA PE=3 SV=1	>tr|A0A0H3MYX1|A0A0H3MYX1_STRS4 ATP synthase subunit alpha OS=Streptococcus suis (strain BM407) GN=atpA PE=3 SV=1	yes	2,3	2.1775e-34	144.57	831580000	0	0	0	119130000	124710000	196940000	80835000	127120000	182850000
EDAANNYAR	9	0	1022.44	CON__ENSEMBL:ENSBTAP00000016242	CON__ENSEMBL:ENSBTAP00000016242	yes	2	0.0067092	90.709	62074000	0	0	0	0	0	0	37720000	24354000	0	+
EDNPAILGMVNAISHLVTVEEVK	23	0	2477.28	>tr|A0A0H3MT02|A0A0H3MT02_STRS4 50S ribosomal protein L30 OS=Streptococcus suis (strain BM407) GN=rpmD PE=3 SV=1	>tr|A0A0H3MT02|A0A0H3MT02_STRS4 50S ribosomal protein L30 OS=Streptococcus suis (strain BM407) GN=rpmD PE=3 SV=1	yes	3	4.1019e-11	66.871	18099000	0	0	0	0	0	0	11330000	6769200	0
EEAYDLVQPK	10	0	1190.58	>tr|A0A0H3MSJ1|A0A0H3MSJ1_STRS4 Adenylosuccinate lyase OS=Streptococcus suis (strain BM407) GN=purB PE=3 SV=1	>tr|A0A0H3MSJ1|A0A0H3MSJ1_STRS4 Adenylosuccinate lyase OS=Streptococcus suis (strain BM407) GN=purB PE=3 SV=1	yes	2	0.083466	66.92	68765000	0	0	21684000	0	0	0	0	47081000	0
EEIEALATLPNR	12	0	1354.71	>tr|A0A0H3MZE4|A0A0H3MZE4_STRS4 50S ribosomal protein L10 OS=Streptococcus suis (strain BM407) GN=rplJ PE=3 SV=1	>tr|A0A0H3MZE4|A0A0H3MZE4_STRS4 50S ribosomal protein L10 OS=Streptococcus suis (strain BM407) GN=rplJ PE=3 SV=1	yes	2	2.6857e-21	75.088	62205000	0	0	0	0	0	0	22045000	10080000	30081000
EELLYILENSEVK	13	0	1577.82	>tr|A0A0H3MXP1|A0A0H3MXP1_STRS4 Elongation factor P OS=Streptococcus suis (strain BM407) GN=efp PE=3 SV=1	>tr|A0A0H3MXP1|A0A0H3MXP1_STRS4 Elongation factor P OS=Streptococcus suis (strain BM407) GN=efp PE=3 SV=1	yes	2	4.6403e-06	90.926	26309000	0	0	0	0	0	0	0	14060000	12249000
EFLDQYSPEFIIK	13	0	1627.81	>tr|A0A0H3MUV9|A0A0H3MUV9_STRS4 Ribonucleoside-diphosphate reductase OS=Streptococcus suis (strain BM407) GN=SSUBM407_0742 PE=3 SV=1	>tr|A0A0H3MUV9|A0A0H3MUV9_STRS4 Ribonucleoside-diphosphate reductase OS=Streptococcus suis (strain BM407) GN=SSUBM407_0742 PE=3 SV=1	yes	2	0.051531	42.209	64747000	0	0	0	0	0	0	17759000	22588000	24401000
EFPTAIEIR	9	0	1074.57	>tr|A0A0H3MX39|A0A0H3MX39_STRS4 50S ribosomal protein L6 OS=Streptococcus suis (strain BM407) GN=rplF PE=3 SV=1	>tr|A0A0H3MX39|A0A0H3MX39_STRS4 50S ribosomal protein L6 OS=Streptococcus suis (strain BM407) GN=rplF PE=3 SV=1	yes	2	0.091332	77.677	248620000	0	0	0	0	0	0	85292000	66227000	97097000
EFSYSNAGEILHFSK	15	0	1727.82	>tr|A0A0H3MWY3|A0A0H3MWY3_STRS4 Biotin carboxyl carrier protein of acetyl-CoA carboxylase OS=Streptococcus suis (strain BM407) GN=fabE PE=4 SV=1	>tr|A0A0H3MWY3|A0A0H3MWY3_STRS4 Biotin carboxyl carrier protein of acetyl-CoA carboxylase OS=Streptococcus suis (strain BM407) GN=fabE PE=4 SV=1	yes	3	0.027328	34.909	88825000	0	0	0	0	0	0	21806000	27880000	39139000
EGAANSILIK	10	0	1014.57	>tr|A0A0H3N5B2|A0A0H3N5B2_STRS4 Enolase OS=Streptococcus suis (strain BM407) GN=eno PE=3 SV=1	>tr|A0A0H3N5B2|A0A0H3N5B2_STRS4 Enolase OS=Streptococcus suis (strain BM407) GN=eno PE=3 SV=1	yes	2	0.01378	82.261	3340200000	0	0	62793000	445240000	79795000	600980000	635510000	670780000	845070000
EGAIINLSSVSGLIGNAGQANYSASK	26	0	2520.28	>tr|A0A0H3MXL9|A0A0H3MXL9_STRS4 3-oxoacyl-[acyl-carrier protein] reductase OS=Streptococcus suis (strain BM407) GN=fabG PE=4 SV=1	>tr|A0A0H3MXL9|A0A0H3MXL9_STRS4 3-oxoacyl-[acyl-carrier protein] reductase OS=Streptococcus suis (strain BM407) GN=fabG PE=4 SV=1	yes	2	0.00025327	33.548	95671000	0	0	0	0	0	0	24487000	27628000	43556000
EHILLSR	7	0	866.497	>tr|A0A0H3MUB0|A0A0H3MUB0_STRS4 Elongation factor Tu OS=Streptococcus suis (strain BM407) GN=tufA PE=3 SV=1	>tr|A0A0H3MUB0|A0A0H3MUB0_STRS4 Elongation factor Tu OS=Streptococcus suis (strain BM407) GN=tufA PE=3 SV=1	yes	2	0.00014512	154.35	1317500000	0	0	0	11051000	0	15298000	357300000	535690000	398150000
EIETYHNLLEGGQEDFESSGAGK	23	0	2509.12	CON__P35527	CON__P35527	yes	2,3	2.2201e-11	68.42	136260000	0	0	0	0	37469000	16014000	36007000	15524000	31246000	+
EIGNDLLTVENLK	13	0	1456.78	>tr|A0A0H3MY02|A0A0H3MY02_STRS4 ABC transporter, ATP-binding protein OS=Streptococcus suis (strain BM407) GN=SSUBM407_2028 PE=4 SV=1	>tr|A0A0H3MY02|A0A0H3MY02_STRS4 ABC transporter, ATP-binding protein OS=Streptococcus suis (strain BM407) GN=SSUBM407_2028 PE=4 SV=1	yes	2	0.00028436	60.401	48445000	0	0	0	0	0	0	0	48445000	0
EIIDLVLDR	9	0	1084.61	CON__ENSEMBL:ENSBTAP00000016242	CON__ENSEMBL:ENSBTAP00000016242	yes	2	4.3798e-22	177.7	883940000	11178000	0	0	169710000	245590000	198310000	83402000	111090000	64659000	+
EIMDAANNTGAAVK	14	0	1403.67	>tr|A0A0H3MT22|A0A0H3MT22_STRS4 30S ribosomal protein S7 OS=Streptococcus suis (strain BM407) GN=rpsG PE=3 SV=1	>tr|A0A0H3MT22|A0A0H3MT22_STRS4 30S ribosomal protein S7 OS=Streptococcus suis (strain BM407) GN=rpsG PE=3 SV=1	yes	2	5.5985e-31	126.95	281270000	0	0	0	0	0	0	77491000	117060000	86725000
EITALAPSTMK	11	0	1160.61	CON__P60712	CON__P60712	yes	2	5.0962e-18	146.16	138130000000	13713000000	14773000000	16169000000	12824000000	12646000000	18502000000	15381000000	16559000000	17568000000	+
EITGLGLK	8	0	829.491	>tr|A0A0H3MV29|A0A0H3MV29_STRS4 50S ribosomal protein L7/L12 OS=Streptococcus suis (strain BM407) GN=rplL PE=3 SV=1	>tr|A0A0H3MV29|A0A0H3MV29_STRS4 50S ribosomal protein L7/L12 OS=Streptococcus suis (strain BM407) GN=rplL PE=3 SV=1	yes	2	0.043365	86.011	506030000	0	0	0	0	0	0	148470000	159770000	197790000
EKAEQHIHANGAK	13	1	1431.72	>tr|A0A0H3MSV3|A0A0H3MSV3_STRS4 Glyceraldehyde-3-phosphate dehydrogenase OS=Streptococcus suis (strain BM407) GN=plr PE=3 SV=1	>tr|A0A0H3MSV3|A0A0H3MSV3_STRS4 Glyceraldehyde-3-phosphate dehydrogenase OS=Streptococcus suis (strain BM407) GN=plr PE=3 SV=1	yes	2	1.0378e-54	190.1	67993000	0	0	0	0	0	0	10198000	10439000	47355000
ELANSGINFIGTGVSGGEK	19	0	1848.92	>tr|A0A0H3N193|A0A0H3N193_STRS4 6-phosphogluconate dehydrogenase, decarboxylating OS=Streptococcus suis (strain BM407) GN=gnd PE=3 SV=1	>tr|A0A0H3N193|A0A0H3N193_STRS4 6-phosphogluconate dehydrogenase, decarboxylating OS=Streptococcus suis (strain BM407) GN=gnd PE=3 SV=1	yes	2	4.8865e-12	86.838	88808000	0	0	0	0	0	0	29014000	32271000	27523000
ELGIDLGLVPGTGANGR	17	0	1637.87	>tr|A0A0H3N1I5|A0A0H3N1I5_STRS4 Dihydrolipoamide acetyltransferase component of pyruvate dehydrogenase complex OS=Streptococcus suis (strain BM407) GN=pdhC PE=3 SV=1	>tr|A0A0H3N1I5|A0A0H3N1I5_STRS4 Dihydrolipoamide acetyltransferase component of pyruvate dehydrogenase complex OS=Streptococcus suis (strain BM407) GN=pdhC PE=3 SV=1	yes	2	0.010081	35.176	50559000	0	0	0	0	3712000	3491900	13284000	15325000	14745000
ELTHNLQLTSLSSLR	15	0	1710.93	>tr|A0A0H3MSH7|A0A0H3MSH7_STRS4 Putative phosphoribosylformylglycinamidine synthase protein OS=Streptococcus suis (strain BM407) GN=SSUBM407_0026 PE=4 SV=1	>tr|A0A0H3MSH7|A0A0H3MSH7_STRS4 Putative phosphoribosylformylglycinamidine synthase protein OS=Streptococcus suis (strain BM407) GN=SSUBM407_0026 PE=4 SV=1	yes	2,3	2.3189e-18	112.96	116830000	0	0	0	0	0	0	29827000	50434000	36565000
ELTTEIDNNIEQISSYK	17	0	1995.96	CON__P13645	CON__P13645	yes	2,3	5.7013e-102	193.47	492880000	19420000	97748000	0	23887000	150890000	34662000	87692000	44279000	34297000	+
ELTVAANALMHQDMMDNIK	19	0	2144.01	>tr|A0A0H3MTS3|A0A0H3MTS3_STRS4 Putative peptidase OS=Streptococcus suis (strain BM407) GN=SSUBM407_0444 PE=4 SV=1	>tr|A0A0H3MTS3|A0A0H3MTS3_STRS4 Putative peptidase OS=Streptococcus suis (strain BM407) GN=SSUBM407_0444 PE=4 SV=1	yes	3	0.080399	21.676	237450000	237450000	0	0	0	0	0	0	0	0
ELTVAANALMHQDMMDNIKPFMELMR	26	1	3048.44	>tr|A0A0H3MTS3|A0A0H3MTS3_STRS4 Putative peptidase OS=Streptococcus suis (strain BM407) GN=SSUBM407_0444 PE=4 SV=1	>tr|A0A0H3MTS3|A0A0H3MTS3_STRS4 Putative peptidase OS=Streptococcus suis (strain BM407) GN=SSUBM407_0444 PE=4 SV=1	yes	2,3	0.047929	2.6318	44058000	0	0	0	0	3772100	0	0	16538000	23748000
ELVDGAPAMVK	11	0	1128.58	>tr|A0A0H3MV29|A0A0H3MV29_STRS4 50S ribosomal protein L7/L12 OS=Streptococcus suis (strain BM407) GN=rplL PE=3 SV=1	>tr|A0A0H3MV29|A0A0H3MV29_STRS4 50S ribosomal protein L7/L12 OS=Streptococcus suis (strain BM407) GN=rplL PE=3 SV=1	yes	2	0.0049041	80.706	1120100000	0	0	0	34388000	0	0	333840000	345960000	405860000
EMSVIALAQGR	11	0	1173.62	>tr|A0A0H3MX76|A0A0H3MX76_STRS4 Uncharacterized protein OS=Streptococcus suis (strain BM407) GN=SSUBM407_1749 PE=4 SV=1	>tr|A0A0H3MX76|A0A0H3MX76_STRS4 Uncharacterized protein OS=Streptococcus suis (strain BM407) GN=SSUBM407_1749 PE=4 SV=1	yes	2	1.785e-16	130.41	312080000	0	0	0	0	0	0	71743000	94757000	145580000
ENLIRPTDTEPTSTVSVEK	19	1	2115.07	>tr|A0A0H3MXZ7|A0A0H3MXZ7_STRS4 Cell division protein FtsZ OS=Streptococcus suis (strain BM407) GN=ftsZ PE=3 SV=1	>tr|A0A0H3MXZ7|A0A0H3MXZ7_STRS4 Cell division protein FtsZ OS=Streptococcus suis (strain BM407) GN=ftsZ PE=3 SV=1	yes	3	0.00020653	39.349	19910000	0	0	0	0	0	0	19910000	0	0
ENNWNLPFGEIAK	13	0	1530.75	>tr|A0A0H3N193|A0A0H3N193_STRS4 6-phosphogluconate dehydrogenase, decarboxylating OS=Streptococcus suis (strain BM407) GN=gnd PE=3 SV=1	>tr|A0A0H3N193|A0A0H3N193_STRS4 6-phosphogluconate dehydrogenase, decarboxylating OS=Streptococcus suis (strain BM407) GN=gnd PE=3 SV=1	yes	2	0.015752	47.532	0	0	0	0	0	0	0	0	0	0
EPAHLMSLFGGK	12	0	1285.65	CON__Q3SX14	CON__Q3SX14	yes	3	0.067481	42.629	145250000	0	0	0	26017000	45917000	36698000	0	36615000	0	+
EPGLQIWR	8	0	997.535	CON__Q3SX14	CON__Q3SX14	yes	2	0.0015495	129.4	1457500000	38901000	6512900	4511400	162390000	95631000	283340000	138840000	110700000	616680000	+
EPVLVSGTDGVGTK	14	0	1357.71	>tr|A0A0H3MSR9|A0A0H3MSR9_STRS4 Phosphoribosylformylglycinamidine cyclo-ligase OS=Streptococcus suis (strain BM407) GN=purM PE=3 SV=1	>tr|A0A0H3MSR9|A0A0H3MSR9_STRS4 Phosphoribosylformylglycinamidine cyclo-ligase OS=Streptococcus suis (strain BM407) GN=purM PE=3 SV=1	yes	2	7.7309e-07	71.98	114320000	0	0	0	0	0	0	0	66419000	47902000
EQLDEVLDTLTDR	13	0	1545.75	>tr|A0A0H3MW18|A0A0H3MW18_STRS4 RNA polymerase sigma factor SigA OS=Streptococcus suis (strain BM407) GN=rpoD PE=3 SV=1	>tr|A0A0H3MW18|A0A0H3MW18_STRS4 RNA polymerase sigma factor SigA OS=Streptococcus suis (strain BM407) GN=rpoD PE=3 SV=1	yes	2	0.00016399	60.401	26757000	0	0	0	0	0	0	9260800	9604000	7891800
EQLIFPEINFDDVDK	15	0	1820.88	>tr|A0A0H3MX32|A0A0H3MX32_STRS4 50S ribosomal protein L5 OS=Streptococcus suis (strain BM407) GN=rplE PE=3 SV=1	>tr|A0A0H3MX32|A0A0H3MX32_STRS4 50S ribosomal protein L5 OS=Streptococcus suis (strain BM407) GN=rplE PE=3 SV=1	yes	2	2.7885e-09	84.874	372950000	0	0	0	0	5060000	10819000	119910000	101540000	135620000
EQTNILESVWSAK	13	0	1503.76	>tr|A0A0H3N6I2|A0A0H3N6I2_STRS4 Adenylosuccinate synthetase OS=Streptococcus suis (strain BM407) GN=purA PE=3 SV=1	>tr|A0A0H3N6I2|A0A0H3N6I2_STRS4 Adenylosuccinate synthetase OS=Streptococcus suis (strain BM407) GN=purA PE=3 SV=1	yes	2	0.002684	59.607	173970000	0	0	0	0	8532300	0	31419000	71919000	62095000
EQVMNSYYYAYR	12	0	1585.69	>tr|A0A0H3MUB9|A0A0H3MUB9_STRS4 50S ribosomal protein L20 OS=Streptococcus suis (strain BM407) GN=rplT PE=3 SV=1	>tr|A0A0H3MUB9|A0A0H3MUB9_STRS4 50S ribosomal protein L20 OS=Streptococcus suis (strain BM407) GN=rplT PE=3 SV=1	yes	2	6.1971e-17	118.48	92266000	0	0	0	0	0	0	26516000	27273000	38477000
ESHPHDVQITNEAPNYSVQ	19	0	2163.98	>tr|A0A0H3MXY2|A0A0H3MXY2_STRS4 Inosine-5'-monophosphate dehydrogenase OS=Streptococcus suis (strain BM407) GN=guaB PE=3 SV=1	>tr|A0A0H3MXY2|A0A0H3MXY2_STRS4 Inosine-5'-monophosphate dehydrogenase OS=Streptococcus suis (strain BM407) GN=guaB PE=3 SV=1	yes	2	0.00013072	61.096	45176000	0	0	0	0	0	0	12776000	19907000	12493000
ETFDQASQILGYDIR	15	0	1754.85	>tr|A0A0H3MX02|A0A0H3MX02_STRS4 Malonyl CoA-acyl carrier protein transacylase OS=Streptococcus suis (strain BM407) GN=fabD PE=3 SV=1	>tr|A0A0H3MX02|A0A0H3MX02_STRS4 Malonyl CoA-acyl carrier protein transacylase OS=Streptococcus suis (strain BM407) GN=fabD PE=3 SV=1	yes	2	0.001098	53.169	53931000	0	0	0	0	0	0	15120000	19103000	19708000
ETGNDHVQLFAK	12	0	1357.66	>tr|A0A0H3N0F1|A0A0H3N0F1_STRS4 Pyruvate kinase OS=Streptococcus suis (strain BM407) GN=pyk PE=3 SV=1	>tr|A0A0H3N0F1|A0A0H3N0F1_STRS4 Pyruvate kinase OS=Streptococcus suis (strain BM407) GN=pyk PE=3 SV=1	yes	2,3	1.6093e-12	107.97	361650000	0	0	9839900	0	0	0	111930000	164070000	75812000
ETMQFLNDR	9	0	1152.52	CON__Q14525;CON__O76015;CON__Q14532;CON__Q6IFU5;CON__REFSEQ:XP_986630;CON__A2A5Y0;CON__Q15323;CON__Q9UE12;CON__Q9D646;CON__O76013;CON__Q8IUT8;CON__O76009;CON__Q6NTB9;CON__O76011	CON__REFSEQ:XP_986630	no	2	6.0214e-06	116.3	105680000	0	0	0	10393000	0	95291000	0	0	0	+
EVATNSELVQSGK	13	0	1360.68	CON__P02533;CON__Q9QWL7;CON__Q04695	CON__P02533	yes	2	4.7777e-06	90.759	88930000	0	43165000	0	0	39042000	0	0	0	6722700	+
EVLAAAQAEGADFAQLAK	18	0	1801.92	>tr|A0A0H3MYQ8|A0A0H3MYQ8_STRS4 Foldase protein PrsA OS=Streptococcus suis (strain BM407) GN=prsA PE=3 SV=1	>tr|A0A0H3MYQ8|A0A0H3MYQ8_STRS4 Foldase protein PrsA OS=Streptococcus suis (strain BM407) GN=prsA PE=3 SV=1	yes	2,3	1.7592e-23	101.67	206890000	0	0	0	0	0	4051500	60413000	65762000	76662000
EVMAGETVPTVLNALK	16	0	1670.89	>tr|A0A0H3MXM3|A0A0H3MXM3_STRS4 Glutamate--tRNA ligase OS=Streptococcus suis (strain BM407) GN=gltX PE=3 SV=1	>tr|A0A0H3MXM3|A0A0H3MXM3_STRS4 Glutamate--tRNA ligase OS=Streptococcus suis (strain BM407) GN=gltX PE=3 SV=1	yes	2	0.030662	38.116	12583000	0	0	0	0	0	0	12583000	0	0
EVVGQTAAYIR	11	0	1205.64	>tr|A0A0H3MX39|A0A0H3MX39_STRS4 50S ribosomal protein L6 OS=Streptococcus suis (strain BM407) GN=rplF PE=3 SV=1	>tr|A0A0H3MX39|A0A0H3MX39_STRS4 50S ribosomal protein L6 OS=Streptococcus suis (strain BM407) GN=rplF PE=3 SV=1	yes	2	9.2082e-29	105.52	136090000	0	0	0	0	0	0	68646000	0	67446000
EYGNAFTELNDPIDQLER	18	0	2122.98	>tr|A0A0H3MTX8|A0A0H3MTX8_STRS4 Lysine--tRNA ligase OS=Streptococcus suis (strain BM407) GN=lysS PE=3 SV=1	>tr|A0A0H3MTX8|A0A0H3MTX8_STRS4 Lysine--tRNA ligase OS=Streptococcus suis (strain BM407) GN=lysS PE=3 SV=1	yes	2	0.0020466	28.083	12593000	0	0	0	0	0	0	0	12593000	0
EYQEVMNSK	9	0	1126.5	CON__Q14533;CON__P78385;CON__Q6NT21;CON__O43790;CON__P78386;CON__Q61726;CON__Q9NSB4	CON__Q14533	no	2	0.0072447	89.886	78293000	0	0	0	0	0	78293000	0	0	0	+
FAAAYEANEAEYDK	14	0	1590.68	>tr|A0A0H3MXP6|A0A0H3MXP6_STRS4 Fructose-bisphosphate aldolase OS=Streptococcus suis (strain BM407) GN=fba PE=3 SV=1	>tr|A0A0H3MXP6|A0A0H3MXP6_STRS4 Fructose-bisphosphate aldolase OS=Streptococcus suis (strain BM407) GN=fba PE=3 SV=1	yes	2	7.5842e-10	95.264	127690000	0	0	0	0	0	0	39355000	41134000	47204000
FAAAYEANEAEYDKK	15	1	1718.78	>tr|A0A0H3MXP6|A0A0H3MXP6_STRS4 Fructose-bisphosphate aldolase OS=Streptococcus suis (strain BM407) GN=fba PE=3 SV=1	>tr|A0A0H3MXP6|A0A0H3MXP6_STRS4 Fructose-bisphosphate aldolase OS=Streptococcus suis (strain BM407) GN=fba PE=3 SV=1	yes	2,3	4.7479e-31	125.53	210570000	0	0	0	0	0	0	81350000	41345000	87880000
FAAFIDK	7	0	810.428	CON__Q14533;CON__P78385;CON__Q6NT21;CON__O43790;CON__P78386;CON__Q61726	CON__Q14533	yes	2	0.053629	117.93	78700000	0	0	0	8854700	6168100	63677000	0	0	0	+
FAAYFQQGDMESNGK	15	0	1691.72	CON__Q3ZBD7	CON__Q3ZBD7	yes	2	1.5233e-88	206.18	796090000	41018000	0	14357000	95599000	95322000	184080000	120620000	113070000	132020000	+
FANIGDIIVASVK	13	0	1345.76	>tr|A0A0H3MSZ1|A0A0H3MSZ1_STRS4 50S ribosomal protein L14 OS=Streptococcus suis (strain BM407) GN=rplN PE=3 SV=1	>tr|A0A0H3MSZ1|A0A0H3MSZ1_STRS4 50S ribosomal protein L14 OS=Streptococcus suis (strain BM407) GN=rplN PE=3 SV=1	yes	2	0.00017449	76.262	87713000	0	0	0	0	0	0	25229000	25737000	36747000
FASDITLNYK	10	0	1170.59	>tr|A0A0H3MUW5|A0A0H3MUW5_STRS4 Histidine-containing phosphocarrier protein (HPr) OS=Streptococcus suis (strain BM407) GN=ptsH PE=4 SV=1	>tr|A0A0H3MUW5|A0A0H3MUW5_STRS4 Histidine-containing phosphocarrier protein (HPr) OS=Streptococcus suis (strain BM407) GN=ptsH PE=4 SV=1	yes	2	0.0078208	84.817	2350000000	0	0	0	116760000	175380000	354460000	667700000	242370000	793370000
FDCSPVYVR	9	0	1141.52	>tr|A0A0H3MVP2|A0A0H3MVP2_STRS4 Formate--tetrahydrofolate ligase OS=Streptococcus suis (strain BM407) GN=fhs PE=3 SV=1	>tr|A0A0H3MVP2|A0A0H3MVP2_STRS4 Formate--tetrahydrofolate ligase OS=Streptococcus suis (strain BM407) GN=fhs PE=3 SV=1	yes	2	0.00012035	78.264	0	0	0	0	0	0	0	0	0	0
FDGALNVDLTEFQTNLVPYPR	21	0	2408.2	CON__ENSEMBL:ENSBTAP00000016242	CON__ENSEMBL:ENSBTAP00000016242	yes	2,3	5.0215e-36	109.66	296310000	0	0	0	53507000	76331000	33622000	55416000	57047000	20382000	+
FDGTVEVK	8	0	893.449	>tr|A0A0H3MSV3|A0A0H3MSV3_STRS4 Glyceraldehyde-3-phosphate dehydrogenase OS=Streptococcus suis (strain BM407) GN=plr PE=3 SV=1	>tr|A0A0H3MSV3|A0A0H3MSV3_STRS4 Glyceraldehyde-3-phosphate dehydrogenase OS=Streptococcus suis (strain BM407) GN=plr PE=3 SV=1	yes	2	0.043225	69.812	0	0	0	0	0	0	0	0	0	0
FDLMYAK	7	0	886.426	CON__ENSEMBL:ENSBTAP00000016242	CON__ENSEMBL:ENSBTAP00000016242	yes	2	0.031433	105.2	2544600000	0	0	43443000	394980000	378250000	579920000	501340000	0	646720000	+
FDSILTDNGATIVESK	16	0	1708.85	>tr|A0A0H3N1H9|A0A0H3N1H9_STRS4 30S ribosomal protein S6 OS=Streptococcus suis (strain BM407) GN=rpsF PE=3 SV=1	>tr|A0A0H3N1H9|A0A0H3N1H9_STRS4 30S ribosomal protein S6 OS=Streptococcus suis (strain BM407) GN=rpsF PE=3 SV=1	yes	2	9.3762e-05	66.022	159620000	0	0	0	0	0	0	43672000	53800000	62147000
FDSTSTTVPAEVQK	14	0	1508.74	>tr|A0A0H3MYQ8|A0A0H3MYQ8_STRS4 Foldase protein PrsA OS=Streptococcus suis (strain BM407) GN=prsA PE=3 SV=1	>tr|A0A0H3MYQ8|A0A0H3MYQ8_STRS4 Foldase protein PrsA OS=Streptococcus suis (strain BM407) GN=prsA PE=3 SV=1	yes	2	3.0632e-09	91.307	114610000	0	0	0	0	0	0	33265000	49360000	31983000
FDTSEYSVHNAAELK	15	0	1709.79	>tr|A0A0H3N605|A0A0H3N605_STRS4 3-oxoacyl-[acyl-carrier-protein] synthase 2 OS=Streptococcus suis (strain BM407) GN=fabF PE=3 SV=1	>tr|A0A0H3N605|A0A0H3N605_STRS4 3-oxoacyl-[acyl-carrier-protein] synthase 2 OS=Streptococcus suis (strain BM407) GN=fabF PE=3 SV=1	yes	2,3	1.806e-08	78.069	312820000	0	0	0	0	0	0	97288000	105270000	110260000
FEGEGAAVR	9	0	934.451	>tr|A0A0H3N5B2|A0A0H3N5B2_STRS4 Enolase OS=Streptococcus suis (strain BM407) GN=eno PE=3 SV=1	>tr|A0A0H3N5B2|A0A0H3N5B2_STRS4 Enolase OS=Streptococcus suis (strain BM407) GN=eno PE=3 SV=1	yes	2	0.02945	84.615	1308200000	0	0	0	0	0	0	359740000	467460000	480960000
FEMEQNLR	8	0	1065.49	CON__P35527	CON__P35527	yes	2	0.021533	94.302	203310000	0	71838000	0	21036000	45132000	18944000	22793000	23570000	0	+
FFVAPFPEVFGK	12	0	1383.72	CON__P02662	CON__P02662	yes	2	0.0046539	67.153	89136000	0	0	0	0	8492500	0	53287000	2771500	24585000	+
FGDPETQIILPR	12	0	1384.74	>tr|A0A0H3MSI4|A0A0H3MSI4_STRS4 Phosphoribosylamine--glycine ligase OS=Streptococcus suis (strain BM407) GN=purD PE=3 SV=1	>tr|A0A0H3MSI4|A0A0H3MSI4_STRS4 Phosphoribosylamine--glycine ligase OS=Streptococcus suis (strain BM407) GN=purD PE=3 SV=1	yes	2	0.097561	39.006	19714000	0	0	0	0	0	0	0	0	19714000
FGIVDLSLAPTPAVGDSVAR	20	0	1984.06	>tr|A0A0H3MXL6|A0A0H3MXL6_STRS4 UPF0210 protein SSUBM407_0267 OS=Streptococcus suis (strain BM407) GN=SSUBM407_0267 PE=3 SV=1	>tr|A0A0H3MXL6|A0A0H3MXL6_STRS4 UPF0210 protein SSUBM407_0267 OS=Streptococcus suis (strain BM407) GN=SSUBM407_0267 PE=3 SV=1	yes	2	1.5722e-35	112.74	209920000	0	0	0	0	0	0	61239000	81030000	67647000
FHPTVNQSILK	11	0	1282.7	>tr|A0A0H3N1U8|A0A0H3N1U8_STRS4 Glutamate dehydrogenase OS=Streptococcus suis (strain BM407) GN=gdh PE=3 SV=1	>tr|A0A0H3N1U8|A0A0H3N1U8_STRS4 Glutamate dehydrogenase OS=Streptococcus suis (strain BM407) GN=gdh PE=3 SV=1	yes	3	0.038523	55.401	147490000	0	0	0	11202000	7505300	13548000	43268000	34477000	37487000
FIANMPTEEVFTAPDYR	17	0	1999.93	>tr|A0A0H3N6G4|A0A0H3N6G4_STRS4 Aminopeptidase PepS OS=Streptococcus suis (strain BM407) GN=pepS PE=4 SV=1	>tr|A0A0H3N6G4|A0A0H3N6G4_STRS4 Aminopeptidase PepS OS=Streptococcus suis (strain BM407) GN=pepS PE=4 SV=1	yes	2,3	1.5397e-11	85.619	111010000	0	0	0	2139600	0	0	48428000	9435100	51004000
FIETVGTYNPLLAENSVTLK	20	0	2208.17	>tr|A0A0H3MVG4|A0A0H3MVG4_STRS4 30S ribosomal protein S16 OS=Streptococcus suis (strain BM407) GN=rpsP PE=3 SV=1	>tr|A0A0H3MVG4|A0A0H3MVG4_STRS4 30S ribosomal protein S16 OS=Streptococcus suis (strain BM407) GN=rpsP PE=3 SV=1	yes	2	2.7927e-49	123.41	359990000	0	0	0	0	0	0	102780000	108960000	148260000
FLEQQNK	7	0	905.461	CON__O95678;CON__P13647;CON__Q01546;CON__P12035;CON__Q14533;CON__P78385;CON__Q6NT21;CON__O43790;CON__P78386;CON__Q61726	CON__P13647	no	2	0.10985	91.906	3687000000	0	450800000	331390000	524040000	0	863160000	454050000	520550000	543020000	+
FLEQQNQVLETK	12	0	1475.76	CON__Q32MB2;CON__Q7RTS7;CON__Q3SY84;CON__Q6IME9;CON__Q14CN4-1	CON__Q32MB2	yes	2	0.0029737	48.822	13384000	0	13384000	0	0	0	0	0	0	0	+
FLEQQNQVLQTK	12	0	1474.78	CON__P04264;CON__Q6IFZ6;CON__Q7Z794;CON__Q6NXH9;CON__Q9R0H5;CON__P35908	CON__P04264	no	2	9.576e-57	196.11	4586900000	294270000	1240800000	377160000	346660000	924530000	293290000	519350000	355880000	234930000	+
FLGGIADMPR	10	0	1075.55	>tr|A0A0H3N1V7|A0A0H3N1V7_STRS4 30S ribosomal protein S2 OS=Streptococcus suis (strain BM407) GN=rpsB PE=3 SV=1	>tr|A0A0H3N1V7|A0A0H3N1V7_STRS4 30S ribosomal protein S2 OS=Streptococcus suis (strain BM407) GN=rpsB PE=3 SV=1	yes	2	0.010935	57.149	261190000	0	0	0	0	0	0	123030000	0	138160000
FLNIEGMQEFVDGK	14	0	1625.78	>tr|A0A0H3N676|A0A0H3N676_STRS4 Putative oligopeptide-binding protein OppA OS=Streptococcus suis (strain BM407) GN=oppA PE=4 SV=1	>tr|A0A0H3N676|A0A0H3N676_STRS4 Putative oligopeptide-binding protein OppA OS=Streptococcus suis (strain BM407) GN=oppA PE=4 SV=1	yes	2	0.0001364	50.024	17979000	0	0	0	0	0	0	0	17979000	0
FNFSHGDHQEQGDR	14	0	1672.7	>tr|A0A0H3N0F1|A0A0H3N0F1_STRS4 Pyruvate kinase OS=Streptococcus suis (strain BM407) GN=pyk PE=3 SV=1	>tr|A0A0H3N0F1|A0A0H3N0F1_STRS4 Pyruvate kinase OS=Streptococcus suis (strain BM407) GN=pyk PE=3 SV=1	yes	3	5.1379e-09	52.527	75473000	0	0	0	0	0	0	0	48224000	27249000
FPGQLNADLR	10	0	1129.59	CON__ENSEMBL:ENSBTAP00000025008	CON__ENSEMBL:ENSBTAP00000025008	yes	2	4.401e-20	169.76	4135200000	481930000	311910000	424380000	351480000	456900000	508540000	613690000	413310000	573090000	+
FQAAAGQLEQTAR	13	0	1389.7	>tr|A0A0H3MSW0|A0A0H3MSW0_STRS4 50S ribosomal protein L29 OS=Streptococcus suis (strain BM407) GN=rpmC PE=3 SV=1	>tr|A0A0H3MSW0|A0A0H3MSW0_STRS4 50S ribosomal protein L29 OS=Streptococcus suis (strain BM407) GN=rpmC PE=3 SV=1	yes	2	6.8908e-39	166.24	424270000	0	0	0	0	0	0	131110000	183400000	109750000
FQLTDIPAAPR	11	0	1227.66	>tr|A0A0H3MT94|A0A0H3MT94_STRS4 Chaperone protein DnaK OS=Streptococcus suis (strain BM407) GN=dnaK PE=2 SV=1	>tr|A0A0H3MT94|A0A0H3MT94_STRS4 Chaperone protein DnaK OS=Streptococcus suis (strain BM407) GN=dnaK PE=2 SV=1	yes	2	1.0377e-15	123.51	324230000	0	0	0	0	2585500	0	106670000	106010000	108960000
FSSCGGGGGSFGAGGGFGSR	20	0	1764.73	CON__P04264	CON__P04264	yes	2	5.6405e-08	71.535	47378000	0	35898000	11480000	0	0	0	0	0	0	+
FSSSSGYGGGSSR	13	0	1234.52	CON__P35527	CON__P35527	yes	2	3.6423e-21	122.39	652910000	0	145190000	87714000	46462000	142640000	59195000	47461000	90342000	33914000	+
FTAETNYNPSSPYSSTK	17	0	1892.84	>tr|A0A0H3MU92|A0A0H3MU92_STRS4 dTDP-glucose 4,6-dehydratase OS=Streptococcus suis (strain BM407) GN=rmlB PE=3 SV=1	>tr|A0A0H3MU92|A0A0H3MU92_STRS4 dTDP-glucose 4,6-dehydratase OS=Streptococcus suis (strain BM407) GN=rmlB PE=3 SV=1	yes	2	0.010004	35.304	39881000	0	0	0	0	0	0	14279000	11953000	13649000
FTMDQDEDELDTPPFFR	17	0	2101.89	>tr|A0A0H3MXZ7|A0A0H3MXZ7_STRS4 Cell division protein FtsZ OS=Streptococcus suis (strain BM407) GN=ftsZ PE=3 SV=1	>tr|A0A0H3MXZ7|A0A0H3MXZ7_STRS4 Cell division protein FtsZ OS=Streptococcus suis (strain BM407) GN=ftsZ PE=3 SV=1	yes	2	6.9041e-17	87.932	48321000	0	0	0	0	0	0	15068000	11908000	21344000
FTQAGSEVSALLGR	14	0	1434.75	>tr|A0A0H3N3J8|A0A0H3N3J8_STRS4 ATP synthase subunit beta OS=Streptococcus suis (strain BM407) GN=atpD PE=3 SV=1	>tr|A0A0H3N3J8|A0A0H3N3J8_STRS4 ATP synthase subunit beta OS=Streptococcus suis (strain BM407) GN=atpD PE=3 SV=1	yes	2,3	1.0959e-66	189.3	3192200000	184440000	99604000	46139000	300880000	333440000	425440000	671230000	505230000	625790000
FVALVSAPEGVK	12	0	1215.69	>tr|A0A0H3MWC5|A0A0H3MWC5_STRS4 Uracil phosphoribosyltransferase OS=Streptococcus suis (strain BM407) GN=upp PE=3 SV=1	>tr|A0A0H3MWC5|A0A0H3MWC5_STRS4 Uracil phosphoribosyltransferase OS=Streptococcus suis (strain BM407) GN=upp PE=3 SV=1	yes	2	0.0032571	51.875	237200000	0	0	0	0	0	0	62696000	90402000	84098000
FVAVNSLEFTAPK	13	0	1421.76	>tr|A0A0H3MSM9|A0A0H3MSM9_STRS4 50S ribosomal protein L4 OS=Streptococcus suis (strain BM407) GN=rplD PE=3 SV=1	>tr|A0A0H3MSM9|A0A0H3MSM9_STRS4 50S ribosomal protein L4 OS=Streptococcus suis (strain BM407) GN=rplD PE=3 SV=1	yes	2	0.00017449	76.262	234700000	0	0	0	0	0	0	65669000	50561000	118470000
FVGLMNDYLPTPDVK	15	0	1707.85	>tr|A0A0H3N624|A0A0H3N624_STRS4 Fructokinase OS=Streptococcus suis (strain BM407) GN=scrK PE=4 SV=1	>tr|A0A0H3N624|A0A0H3N624_STRS4 Fructokinase OS=Streptococcus suis (strain BM407) GN=scrK PE=4 SV=1	yes	2	2.2754e-10	91.812	39989000	0	0	0	5029200	5629600	0	29330000	0	0
FVIEPLER	8	0	1001.55	>tr|A0A0H3MSY2|A0A0H3MSY2_STRS4 DNA-directed RNA polymerase subunit alpha OS=Streptococcus suis (strain BM407) GN=rpoA PE=3 SV=1	>tr|A0A0H3MSY2|A0A0H3MSY2_STRS4 DNA-directed RNA polymerase subunit alpha OS=Streptococcus suis (strain BM407) GN=rpoA PE=3 SV=1	yes	2	0.016242	78.334	0	0	0	0	0	0	0	0	0	0
FVMLLAGEDNIR	12	0	1376.71	>tr|A0A0H3MXW5|A0A0H3MXW5_STRS4 Aspartate--tRNA ligase OS=Streptococcus suis (strain BM407) GN=aspS PE=3 SV=1	>tr|A0A0H3MXW5|A0A0H3MXW5_STRS4 Aspartate--tRNA ligase OS=Streptococcus suis (strain BM407) GN=aspS PE=3 SV=1	yes	2	0.048764	39.266	2545000000	323640000	92564000	95835000	261300000	333030000	359520000	342440000	330290000	406380000
GALDTAGVNDR	11	0	1087.53	>tr|A0A0H3MX95|A0A0H3MX95_STRS4 30S ribosomal protein S12 OS=Streptococcus suis (strain BM407) GN=rpsL PE=3 SV=1	>tr|A0A0H3MX95|A0A0H3MX95_STRS4 30S ribosomal protein S12 OS=Streptococcus suis (strain BM407) GN=rpsL PE=3 SV=1	yes	2	0.015305	66.262	187700000	0	0	0	0	0	0	57554000	62049000	68097000
GDMGIEVPFEMVPVYQK	17	0	1937.93	>tr|A0A0H3N0F1|A0A0H3N0F1_STRS4 Pyruvate kinase OS=Streptococcus suis (strain BM407) GN=pyk PE=3 SV=1	>tr|A0A0H3N0F1|A0A0H3N0F1_STRS4 Pyruvate kinase OS=Streptococcus suis (strain BM407) GN=pyk PE=3 SV=1	yes	2	1.5637e-22	97.823	585210000	0	0	0	0	0	0	176970000	210180000	198060000
GDSLTNAVGLLK	12	0	1186.66	>tr|A0A0H3MVV3|A0A0H3MVV3_STRS4 Methylenetetrahydrofolate--tRNA-(uracil-5-)-methyltransferase TrmFO OS=Streptococcus suis (strain BM407) GN=trmFO PE=3 SV=1	>tr|A0A0H3MVV3|A0A0H3MVV3_STRS4 Methylenetetrahydrofolate--tRNA-(uracil-5-)-methyltransferase TrmFO OS=Streptococcus suis (strain BM407) GN=trmFO PE=3 SV=1	yes	2	0.035906	48.513	145200000	0	10256000	17146000	0	0	0	39019000	41897000	36883000
GEQHGSSSGSSSSYGQHGSGSR	22	0	2121.87	CON__Q86YZ3	CON__Q86YZ3	yes	2,3	8.4184e-20	89.511	23632000	0	13445000	0	0	0	10187000	0	0	0	+
GESQAIVSVFGK	12	0	1220.64	>tr|A0A0H3N605|A0A0H3N605_STRS4 3-oxoacyl-[acyl-carrier-protein] synthase 2 OS=Streptococcus suis (strain BM407) GN=fabF PE=3 SV=1	>tr|A0A0H3N605|A0A0H3N605_STRS4 3-oxoacyl-[acyl-carrier-protein] synthase 2 OS=Streptococcus suis (strain BM407) GN=fabF PE=3 SV=1	yes	2	0.0045529	68.121	242560000	0	0	0	0	0	0	67564000	54944000	120050000
GFDVSDEEGDSVTNDIFNVAK	21	0	2257	>tr|A0A0H3N154|A0A0H3N154_STRS4 Dps-like peroxide resistance protein Dpr OS=Streptococcus suis (strain BM407) GN=dpr PE=3 SV=1	>tr|A0A0H3N154|A0A0H3N154_STRS4 Dps-like peroxide resistance protein Dpr OS=Streptococcus suis (strain BM407) GN=dpr PE=3 SV=1	yes	2	0.0039403	30.587	53229000	0	0	0	0	0	0	22855000	22530000	7844600
GFEFENAIVGGVVPR	15	0	1589.82	>tr|A0A0H3N1N7|A0A0H3N1N7_STRS4 Elongation factor G OS=Streptococcus suis (strain BM407) GN=fus PE=3 SV=1	>tr|A0A0H3N1N7|A0A0H3N1N7_STRS4 Elongation factor G OS=Streptococcus suis (strain BM407) GN=fus PE=3 SV=1	yes	2	0.040796	28.546	3722200	0	0	0	0	0	0	3722200	0	0
GFGVEEAR	8	0	863.414	>tr|A0A0H3N4B0|A0A0H3N4B0_STRS4 Serine hydroxymethyltransferase OS=Streptococcus suis (strain BM407) GN=glyA PE=3 SV=1	>tr|A0A0H3N4B0|A0A0H3N4B0_STRS4 Serine hydroxymethyltransferase OS=Streptococcus suis (strain BM407) GN=glyA PE=3 SV=1	yes	2	0.01252	74.486	0	0	0	0	0	0	0	0	0	0
GFIPASMIDSR	11	0	1192.59	>tr|A0A0H3MZW2|A0A0H3MZW2_STRS4 Putative 30S ribosomal protein S1 OS=Streptococcus suis (strain BM407) GN=SSUBM407_1113 PE=4 SV=1	>tr|A0A0H3MZW2|A0A0H3MZW2_STRS4 Putative 30S ribosomal protein S1 OS=Streptococcus suis (strain BM407) GN=SSUBM407_1113 PE=4 SV=1	yes	2	2.7048e-11	72.34	591310000	0	0	0	0	0	0	210860000	168570000	211880000
GFSSGSAVVSGGSR	14	0	1253.6	CON__P35908	CON__P35908	no	2	1.0474e-22	115.37	546460000	0	83928000	0	48949000	64113000	68989000	73433000	137200000	69845000	+
GGGGGGYGSGGSSYGSGGGSYGSGGGGGGGR	31	0	2382.94	CON__P04264	CON__P04264	yes	2	1.3847e-29	74.838	101080000	0	23328000	14540000	6602800	27214000	9046700	11820000	8533400	0	+
GGQIPAPIHSFK	12	0	1250.68	>tr|A0A0H3MXL6|A0A0H3MXL6_STRS4 UPF0210 protein SSUBM407_0267 OS=Streptococcus suis (strain BM407) GN=SSUBM407_0267 PE=3 SV=1	>tr|A0A0H3MXL6|A0A0H3MXL6_STRS4 UPF0210 protein SSUBM407_0267 OS=Streptococcus suis (strain BM407) GN=SSUBM407_0267 PE=3 SV=1	yes	2	0.089564	44.614	19792000	0	0	0	0	0	0	0	19792000	0
GGSGGSYGGGGSGGGYGGGSGSR	23	0	1790.72	CON__P35527	CON__P35527	yes	2	5.5676e-50	116.94	77446000	0	9242600	14215000	0	31362000	7186600	0	15440000	0	+
GGSMHLANVEK	11	0	1141.56	>tr|A0A0H3N648|A0A0H3N648_STRS4 Putative pyruvate dehydrogenase E1 component, alpha subunit OS=Streptococcus suis (strain BM407) GN=pdhA PE=4 SV=1	>tr|A0A0H3N648|A0A0H3N648_STRS4 Putative pyruvate dehydrogenase E1 component, alpha subunit OS=Streptococcus suis (strain BM407) GN=pdhA PE=4 SV=1	yes	2	0.066833	46.063	178570000	0	0	0	16278000	0	0	60672000	72971000	28648000
GGYFDLAPTDLADNTR	16	0	1724.8	>tr|A0A0H3MT60|A0A0H3MT60_STRS4 Putative glutamine synthetase OS=Streptococcus suis (strain BM407) GN=glnA PE=3 SV=1	>tr|A0A0H3MT60|A0A0H3MT60_STRS4 Putative glutamine synthetase OS=Streptococcus suis (strain BM407) GN=glnA PE=3 SV=1	yes	2	2.8998e-05	68.919	94161000	0	0	0	0	0	0	30262000	31056000	32843000
GHEQVIGGGTFGR	13	0	1313.65	>tr|A0A0H3MW72|A0A0H3MW72_STRS4 Putative Xaa-His dipeptidase OS=Streptococcus suis (strain BM407) GN=pepV PE=4 SV=1	>tr|A0A0H3MW72|A0A0H3MW72_STRS4 Putative Xaa-His dipeptidase OS=Streptococcus suis (strain BM407) GN=pepV PE=4 SV=1	yes	2	0.10356	35.3	481160000	0	75653000	32996000	55240000	49583000	66242000	54169000	82318000	64961000
GHGHVIAK	8	0	817.456	>tr|A0A0H3N648|A0A0H3N648_STRS4 Putative pyruvate dehydrogenase E1 component, alpha subunit OS=Streptococcus suis (strain BM407) GN=pdhA PE=4 SV=1	>tr|A0A0H3N648|A0A0H3N648_STRS4 Putative pyruvate dehydrogenase E1 component, alpha subunit OS=Streptococcus suis (strain BM407) GN=pdhA PE=4 SV=1	yes	2	0.1084	60.799	30986000	0	0	0	0	0	11294000	7003500	12689000	0
GIAASDGVAVAK	12	0	1057.58	>tr|A0A0H3MUI7|A0A0H3MUI7_STRS4 Phosphoenolpyruvate-protein phosphotransferase OS=Streptococcus suis (strain BM407) GN=pstI PE=3 SV=1	>tr|A0A0H3MUI7|A0A0H3MUI7_STRS4 Phosphoenolpyruvate-protein phosphotransferase OS=Streptococcus suis (strain BM407) GN=pstI PE=3 SV=1	yes	2	1.0928e-23	111.5	203080000	0	0	0	0	0	0	0	113170000	89911000
GIANLYSDAALR	12	0	1262.66	>tr|A0A0H3MYL1|A0A0H3MYL1_STRS4 Putative membrane protein OS=Streptococcus suis (strain BM407) GN=SSUBM407_1977 PE=4 SV=1	>tr|A0A0H3MYL1|A0A0H3MYL1_STRS4 Putative membrane protein OS=Streptococcus suis (strain BM407) GN=SSUBM407_1977 PE=4 SV=1	yes	2	0.0036797	73.848	64222000	0	0	0	0	0	0	0	34173000	30049000
GIDINGMMAELAGK	14	0	1418.69	>tr|A0A0H3N648|A0A0H3N648_STRS4 Putative pyruvate dehydrogenase E1 component, alpha subunit OS=Streptococcus suis (strain BM407) GN=pdhA PE=4 SV=1	>tr|A0A0H3N648|A0A0H3N648_STRS4 Putative pyruvate dehydrogenase E1 component, alpha subunit OS=Streptococcus suis (strain BM407) GN=pdhA PE=4 SV=1	yes	2	3.2828e-32	114.74	86283000	0	0	0	0	0	0	0	0	86283000
GIDVTLPFPR	10	0	1113.62	>tr|A0A0H3MXW5|A0A0H3MXW5_STRS4 Aspartate--tRNA ligase OS=Streptococcus suis (strain BM407) GN=aspS PE=3 SV=1	>tr|A0A0H3MXW5|A0A0H3MXW5_STRS4 Aspartate--tRNA ligase OS=Streptococcus suis (strain BM407) GN=aspS PE=3 SV=1	yes	2	0.077467	61.353	41179000	0	0	0	0	0	0	10877000	10085000	20217000
GIEAAVATAVEALK	14	0	1341.75	>tr|A0A0H3MSU7|A0A0H3MSU7_STRS4 60 kDa chaperonin OS=Streptococcus suis (strain BM407) GN=groEL PE=3 SV=1	>tr|A0A0H3MSU7|A0A0H3MSU7_STRS4 60 kDa chaperonin OS=Streptococcus suis (strain BM407) GN=groEL PE=3 SV=1	yes	2	1.7352e-31	130.24	242030000	0	0	0	0	0	0	81526000	75257000	85247000
GINLASTNYTVDMDK	15	0	1640.77	>tr|A0A0H3MX35|A0A0H3MX35_STRS4 Dihydrolipoyl dehydrogenase OS=Streptococcus suis (strain BM407) GN=acoL PE=3 SV=1	>tr|A0A0H3MX35|A0A0H3MX35_STRS4 Dihydrolipoyl dehydrogenase OS=Streptococcus suis (strain BM407) GN=acoL PE=3 SV=1	yes	2	2.3904e-08	77.562	290290000	0	0	0	0	3197100	8885800	84568000	112030000	81603000
GINPTSANFSTDLHSLGQFIQEGNR	25	0	2702.3	>tr|A0A0H3N254|A0A0H3N254_STRS4 Glucose-6-phosphate isomerase OS=Streptococcus suis (strain BM407) GN=pgi PE=3 SV=1	>tr|A0A0H3N254|A0A0H3N254_STRS4 Glucose-6-phosphate isomerase OS=Streptococcus suis (strain BM407) GN=pgi PE=3 SV=1	yes	3	2.0125e-43	108.4	49462000	0	0	0	0	0	0	14785000	34677000	0
GISEVVFDR	9	0	1020.52	>tr|A0A0H3MSX0|A0A0H3MSX0_STRS4 50S ribosomal protein L18 OS=Streptococcus suis (strain BM407) GN=rplR PE=3 SV=1	>tr|A0A0H3MSX0|A0A0H3MSX0_STRS4 50S ribosomal protein L18 OS=Streptococcus suis (strain BM407) GN=rplR PE=3 SV=1	yes	2	6.518e-05	113.18	195900000	0	0	0	0	0	0	43566000	85649000	66691000
GITINTAHVEYETEK	15	0	1703.84	>tr|A0A0H3MUB0|A0A0H3MUB0_STRS4 Elongation factor Tu OS=Streptococcus suis (strain BM407) GN=tufA PE=3 SV=1	>tr|A0A0H3MUB0|A0A0H3MUB0_STRS4 Elongation factor Tu OS=Streptococcus suis (strain BM407) GN=tufA PE=3 SV=1	yes	2	1.5681e-46	142.91	346850000	0	0	0	0	0	0	105670000	91521000	149660000
GITINTAHVEYETEKR	16	1	1859.94	>tr|A0A0H3MUB0|A0A0H3MUB0_STRS4 Elongation factor Tu OS=Streptococcus suis (strain BM407) GN=tufA PE=3 SV=1	>tr|A0A0H3MUB0|A0A0H3MUB0_STRS4 Elongation factor Tu OS=Streptococcus suis (strain BM407) GN=tufA PE=3 SV=1	yes	3	5.1414e-50	86.548	69707000	0	0	0	0	0	0	0	0	69707000
GITITSAATTAQWNNHR	17	0	1840.92	>tr|A0A0H3N1N7|A0A0H3N1N7_STRS4 Elongation factor G OS=Streptococcus suis (strain BM407) GN=fus PE=3 SV=1	>tr|A0A0H3N1N7|A0A0H3N1N7_STRS4 Elongation factor G OS=Streptococcus suis (strain BM407) GN=fus PE=3 SV=1	yes	2,3	0.0011347	57.52	52056000	0	0	0	0	0	0	0	27301000	24755000
GLEMVQESLIQALK	14	0	1557.84	>tr|A0A0H3MTK5|A0A0H3MTK5_STRS4 Protein GrpE OS=Streptococcus suis (strain BM407) GN=grpE PE=3 SV=1	>tr|A0A0H3MTK5|A0A0H3MTK5_STRS4 Protein GrpE OS=Streptococcus suis (strain BM407) GN=grpE PE=3 SV=1	yes	2	1.4383e-16	108.17	74411000	0	0	0	0	0	0	29706000	20905000	23800000
GLGEVALVPDK	11	0	1096.61	>tr|A0A0H3N6G4|A0A0H3N6G4_STRS4 Aminopeptidase PepS OS=Streptococcus suis (strain BM407) GN=pepS PE=4 SV=1	>tr|A0A0H3N6G4|A0A0H3N6G4_STRS4 Aminopeptidase PepS OS=Streptococcus suis (strain BM407) GN=pepS PE=4 SV=1	yes	2	0.028392	58.476	153740000	0	0	7480900	0	0	0	28164000	63974000	54125000
GLLSGSEGVNGLLDK	15	0	1457.77	>tr|A0A0H3MWW8|A0A0H3MWW8_STRS4 Uncharacterized protein OS=Streptococcus suis (strain BM407) GN=SSUBM407_1393 PE=4 SV=1	>tr|A0A0H3MWW8|A0A0H3MWW8_STRS4 Uncharacterized protein OS=Streptococcus suis (strain BM407) GN=SSUBM407_1393 PE=4 SV=1	yes	2	7.2148e-31	77.746	211480000	0	0	0	0	0	0	50199000	119600000	41678000
GLNSFYNLK	9	0	1054.54	>tr|A0A0H3N5B2|A0A0H3N5B2_STRS4 Enolase OS=Streptococcus suis (strain BM407) GN=eno PE=3 SV=1	>tr|A0A0H3N5B2|A0A0H3N5B2_STRS4 Enolase OS=Streptococcus suis (strain BM407) GN=eno PE=3 SV=1	yes	2	0.00044273	107.01	1076200000	0	0	0	0	0	0	384910000	326760000	364520000
GLVTAVGDEGGFAPK	15	0	1416.72	>tr|A0A0H3N5B2|A0A0H3N5B2_STRS4 Enolase OS=Streptococcus suis (strain BM407) GN=eno PE=3 SV=1	>tr|A0A0H3N5B2|A0A0H3N5B2_STRS4 Enolase OS=Streptococcus suis (strain BM407) GN=eno PE=3 SV=1	yes	2	7.1579e-50	161.21	3227300000	0	0	20625000	8893400	0	0	1156700000	945450000	1095600000
GMTLADGIDEIFK	13	0	1408.69	>tr|A0A0H3N036|A0A0H3N036_STRS4 Putative phosphomannomutase OS=Streptococcus suis (strain BM407) GN=pgmA PE=3 SV=1	>tr|A0A0H3N036|A0A0H3N036_STRS4 Putative phosphomannomutase OS=Streptococcus suis (strain BM407) GN=pgmA PE=3 SV=1	yes	2	0.013145	51.135	11955000	0	0	0	0	0	0	0	6630100	5325400
GMVPSGASTGEHEAVELR	18	0	1825.86	>tr|A0A0H3N5B2|A0A0H3N5B2_STRS4 Enolase OS=Streptococcus suis (strain BM407) GN=eno PE=3 SV=1	>tr|A0A0H3N5B2|A0A0H3N5B2_STRS4 Enolase OS=Streptococcus suis (strain BM407) GN=eno PE=3 SV=1	yes	2,3	3.4664e-42	130.39	568080000	0	0	0	0	0	0	160910000	146120000	261040000
GNFAIEGIEGLR	12	0	1274.66	>tr|A0A0H3MXZ7|A0A0H3MXZ7_STRS4 Cell division protein FtsZ OS=Streptococcus suis (strain BM407) GN=ftsZ PE=3 SV=1	>tr|A0A0H3MXZ7|A0A0H3MXZ7_STRS4 Cell division protein FtsZ OS=Streptococcus suis (strain BM407) GN=ftsZ PE=3 SV=1	yes	2	4.9346e-08	98.105	149440000	0	0	0	0	0	0	75186000	0	74258000
GNPTLEVEVYTESGAFGR	18	0	1924.92	>tr|A0A0H3N5B2|A0A0H3N5B2_STRS4 Enolase OS=Streptococcus suis (strain BM407) GN=eno PE=3 SV=1	>tr|A0A0H3N5B2|A0A0H3N5B2_STRS4 Enolase OS=Streptococcus suis (strain BM407) GN=eno PE=3 SV=1	yes	2	0.0019764	47.204	14955000	0	0	1475100	0	0	0	10134000	1548600	1797500
GPAMVEVESYR	11	0	1236.58	>tr|A0A0H3N648|A0A0H3N648_STRS4 Putative pyruvate dehydrogenase E1 component, alpha subunit OS=Streptococcus suis (strain BM407) GN=pdhA PE=4 SV=1	>tr|A0A0H3N648|A0A0H3N648_STRS4 Putative pyruvate dehydrogenase E1 component, alpha subunit OS=Streptococcus suis (strain BM407) GN=pdhA PE=4 SV=1	yes	2	0.055239	44.614	1141400000	0	0	0	0	0	0	489920000	0	651430000
GPGHLVR	7	0	734.419	>tr|A0A0H3N697|A0A0H3N697_STRS4 Ketol-acid reductoisomerase (NADP(+)) OS=Streptococcus suis (strain BM407) GN=ilvC PE=3 SV=1	>tr|A0A0H3N697|A0A0H3N697_STRS4 Ketol-acid reductoisomerase (NADP(+)) OS=Streptococcus suis (strain BM407) GN=ilvC PE=3 SV=1	yes	2	0.062418	103.28	150210000	0	0	0	0	0	0	42603000	42486000	65117000
GPYESGSGHSSGLGHR	16	0	1583.71	CON__Q86YZ3	CON__Q86YZ3	yes	2,3	1.7953e-27	118.52	207460000	0	0	0	0	71230000	34288000	29694000	60066000	12183000	+
GQLGQDLLDSFADYGVK	17	0	1824.89	>tr|A0A0H3MXL9|A0A0H3MXL9_STRS4 3-oxoacyl-[acyl-carrier protein] reductase OS=Streptococcus suis (strain BM407) GN=fabG PE=4 SV=1	>tr|A0A0H3MXL9|A0A0H3MXL9_STRS4 3-oxoacyl-[acyl-carrier protein] reductase OS=Streptococcus suis (strain BM407) GN=fabG PE=4 SV=1	yes	2,3	4.601e-23	103.13	195640000	0	0	0	0	6763100	0	45961000	67949000	74966000
GSGGGSSGGSIGGR	14	0	1091.5	CON__P04264	CON__P04264	yes	2	2.2599e-45	141.34	174330000	0	40799000	23166000	0	0	0	0	110360000	0	+
GSLGGGFSSGGFSGGSFSR	19	0	1706.76	CON__P13645	CON__P13645	yes	2	0.00010843	61.767	8992800	0	8992800	0	0	0	0	0	0	0	+
GSSGGGCFGGSSGGYGGLGGFGGGSFR	27	0	2341.98	CON__P13645	CON__P13645	yes	2	3.1409e-120	71.528	115300000	0	3617800	0	0	56179000	15702000	0	39800000	0	+
GSSSGGGYSSGSSSYGSGGR	20	0	1739.7	CON__P35908	CON__P35908	yes	2	1.481e-25	99.508	32958000	0	14733000	0	0	18225000	0	0	0	0	+
GSVMNPNDHPHGGGEGK	17	0	1688.73	>tr|A0A0H3MSV6|A0A0H3MSV6_STRS4 50S ribosomal protein L2 OS=Streptococcus suis (strain BM407) GN=rplB PE=3 SV=1	>tr|A0A0H3MSV6|A0A0H3MSV6_STRS4 50S ribosomal protein L2 OS=Streptococcus suis (strain BM407) GN=rplB PE=3 SV=1	yes	3	2.0626e-18	75.463	0	0	0	0	0	0	0	0	0	0
GTAASIVYGAFDQIK	15	0	1539.79	>tr|A0A0H3MT22|A0A0H3MT22_STRS4 30S ribosomal protein S7 OS=Streptococcus suis (strain BM407) GN=rpsG PE=3 SV=1	>tr|A0A0H3MT22|A0A0H3MT22_STRS4 30S ribosomal protein S7 OS=Streptococcus suis (strain BM407) GN=rpsG PE=3 SV=1	yes	2	3.7321e-10	88.768	394340000	0	0	0	0	0	0	151330000	81757000	161250000
GTQQAIDAGK	10	0	987.499	>tr|A0A0H3N105|A0A0H3N105_STRS4 2,3-bisphosphoglycerate-dependent phosphoglycerate mutase OS=Streptococcus suis (strain BM407) GN=gpmA PE=3 SV=1	>tr|A0A0H3N105|A0A0H3N105_STRS4 2,3-bisphosphoglycerate-dependent phosphoglycerate mutase OS=Streptococcus suis (strain BM407) GN=gpmA PE=3 SV=1	yes	2	0.016914	80.916	384520000	0	74069000	35017000	37870000	32680000	13367000	75435000	116080000	0
GTSQNDPNWVVR	12	0	1371.65	CON__Q28194	CON__Q28194	yes	2	0.00010409	88.187	88912000	42295000	0	28989000	0	0	0	0	17627000	0	+
GVDILADTVK	10	0	1029.57	>tr|A0A0H3MSU7|A0A0H3MSU7_STRS4 60 kDa chaperonin OS=Streptococcus suis (strain BM407) GN=groEL PE=3 SV=1	>tr|A0A0H3MSU7|A0A0H3MSU7_STRS4 60 kDa chaperonin OS=Streptococcus suis (strain BM407) GN=groEL PE=3 SV=1	yes	1	9.3429e-09	102.07	142250000	0	0	0	0	0	0	55172000	33156000	53920000
GVEAVVVTALPK	12	0	1181.7	>tr|A0A0H3MSN7|A0A0H3MSN7_STRS4 50S ribosomal protein L24 OS=Streptococcus suis (strain BM407) GN=rplX PE=3 SV=1	>tr|A0A0H3MSN7|A0A0H3MSN7_STRS4 50S ribosomal protein L24 OS=Streptococcus suis (strain BM407) GN=rplX PE=3 SV=1	yes	2	0.049549	45.357	269770000	0	22798000	34542000	0	0	0	55630000	46987000	109810000
GYDADEVDDFLDIVTR	16	0	1841.83	>tr|A0A0H3MY01|A0A0H3MY01_STRS4 Putative cell-division protein DivIVA OS=Streptococcus suis (strain BM407) GN=SSUBM407_0426 PE=4 SV=1	>tr|A0A0H3MY01|A0A0H3MY01_STRS4 Putative cell-division protein DivIVA OS=Streptococcus suis (strain BM407) GN=SSUBM407_0426 PE=4 SV=1	yes	2	0.10607	26.146	16940000	0	0	0	0	0	0	0	16940000	0
GYIVPGLGDAGDR	13	0	1288.64	>tr|A0A0H3MWC5|A0A0H3MWC5_STRS4 Uracil phosphoribosyltransferase OS=Streptococcus suis (strain BM407) GN=upp PE=3 SV=1	>tr|A0A0H3MWC5|A0A0H3MWC5_STRS4 Uracil phosphoribosyltransferase OS=Streptococcus suis (strain BM407) GN=upp PE=3 SV=1	yes	2	0.0035121	58.487	72373000	0	0	0	0	0	0	0	43757000	28617000
GYLSQYMVTDNEK	13	0	1546.7	>tr|A0A0H3MSU7|A0A0H3MSU7_STRS4 60 kDa chaperonin OS=Streptococcus suis (strain BM407) GN=groEL PE=3 SV=1	>tr|A0A0H3MSU7|A0A0H3MSU7_STRS4 60 kDa chaperonin OS=Streptococcus suis (strain BM407) GN=groEL PE=3 SV=1	yes	2	0.0075655	53.001	20782000	0	0	0	0	0	0	13905000	6877100	0
GYSFTTTAER	10	0	1131.52	CON__P60712	CON__P60712	yes	1,2	1.2883e-26	179.8	64007000000	6355200000	5596300000	7706100000	7664200000	4941500000	6892800000	9366400000	6164900000	9319200000	+
HASDEEPFAALAFK	14	0	1531.73	>tr|A0A0H3N1N7|A0A0H3N1N7_STRS4 Elongation factor G OS=Streptococcus suis (strain BM407) GN=fus PE=3 SV=1	>tr|A0A0H3N1N7|A0A0H3N1N7_STRS4 Elongation factor G OS=Streptococcus suis (strain BM407) GN=fus PE=3 SV=1	yes	2,3	8.1375e-53	168.76	333140000	0	0	0	0	0	0	110750000	116350000	106040000
HEVLEVPASNIK	12	0	1334.72	>tr|A0A0H3MSZ6|A0A0H3MSZ6_STRS4 30S ribosomal protein S8 OS=Streptococcus suis (strain BM407) GN=rpsH PE=3 SV=1	>tr|A0A0H3MSZ6|A0A0H3MSZ6_STRS4 30S ribosomal protein S8 OS=Streptococcus suis (strain BM407) GN=rpsH PE=3 SV=1	yes	2	2.8135e-21	88.275	107730000	0	0	0	0	0	0	49871000	57861000	0
HFVALSTNTAK	11	0	1187.63	CON__Q3ZBD7	CON__Q3ZBD7	yes	2	4.4846e-273	293.8	3710900000	225800000	57532000	30385000	364160000	612640000	495660000	812660000	406330000	705750000	+
HGEEELGEFQIPTFGK	16	0	1816.86	>tr|A0A0H3MWT5|A0A0H3MWT5_STRS4 UDP-N-acetylmuramate--L-alanine ligase OS=Streptococcus suis (strain BM407) GN=murC PE=3 SV=1	>tr|A0A0H3MWT5|A0A0H3MWT5_STRS4 UDP-N-acetylmuramate--L-alanine ligase OS=Streptococcus suis (strain BM407) GN=murC PE=3 SV=1	yes	3	0.061166	28.032	4291600	0	0	0	0	0	0	4291600	0	0
HGESEWNK	8	0	985.425	>tr|A0A0H3N105|A0A0H3N105_STRS4 2,3-bisphosphoglycerate-dependent phosphoglycerate mutase OS=Streptococcus suis (strain BM407) GN=gpmA PE=3 SV=1	>tr|A0A0H3N105|A0A0H3N105_STRS4 2,3-bisphosphoglycerate-dependent phosphoglycerate mutase OS=Streptococcus suis (strain BM407) GN=gpmA PE=3 SV=1	yes	2	0.0024807	113.89	81899000	0	0	0	0	0	0	0	24197000	57702000
HGGGGGGFGGGGFGSR	16	0	1319.58	CON__P35908	CON__P35908	yes	2	2.4298e-21	110.35	160870000	0	0	0	19731000	61752000	21017000	20522000	37850000	0	+
HGSSSGSSSSYGQHGSGSR	19	0	1807.75	CON__Q86YZ3	CON__Q86YZ3	yes	3	2.0126e-07	75.55	27729000	0	7053000	0	0	0	0	5953300	14722000	0	+
HIFTEQVTDK	10	0	1216.61	>tr|A0A0H3MSH7|A0A0H3MSH7_STRS4 Putative phosphoribosylformylglycinamidine synthase protein OS=Streptococcus suis (strain BM407) GN=SSUBM407_0026 PE=4 SV=1	>tr|A0A0H3MSH7|A0A0H3MSH7_STRS4 Putative phosphoribosylformylglycinamidine synthase protein OS=Streptococcus suis (strain BM407) GN=SSUBM407_0026 PE=4 SV=1	yes	2	0.077659	61.932	91152000	0	0	0	0	0	0	28454000	38016000	24681000
HIGPSLDVPAGDIGVGGR	18	0	1715.9	>tr|A0A0H3N1U8|A0A0H3N1U8_STRS4 Glutamate dehydrogenase OS=Streptococcus suis (strain BM407) GN=gdh PE=3 SV=1	>tr|A0A0H3N1U8|A0A0H3N1U8_STRS4 Glutamate dehydrogenase OS=Streptococcus suis (strain BM407) GN=gdh PE=3 SV=1	yes	2,3	1.8952e-41	124.5	763970000	0	0	0	0	0	0	203790000	142570000	417610000
HLVDEPQNLIK	11	0	1304.71	CON__P02769	CON__P02769	yes	2	0.040831	54.7	49290000	0	0	0	7491700	0	0	18604000	0	23194000	+
HQGVMVGMGQK	11	0	1170.56	CON__P60712	CON__P60712	yes	2,3	0	213.8	143440000000	13991000000	8275400000	8456200000	18990000000	9225300000	18962000000	21194000000	23232000000	21112000000	+
HSSIQYEGVTTMAK	14	0	1550.74	>tr|A0A0H3MT92|A0A0H3MT92_STRS4 Formate acetyltransferase OS=Streptococcus suis (strain BM407) GN=pfl PE=4 SV=1	>tr|A0A0H3MT92|A0A0H3MT92_STRS4 Formate acetyltransferase OS=Streptococcus suis (strain BM407) GN=pfl PE=4 SV=1	yes	2	0.0040237	51.317	51419000	0	5323000	0	0	0	0	20337000	12944000	12815000
HSVYGNDILK	10	0	1144.59	>tr|A0A0H3N498|A0A0H3N498_STRS4 GMP synthase [glutamine-hydrolyzing] OS=Streptococcus suis (strain BM407) GN=guaA PE=3 SV=1	>tr|A0A0H3N498|A0A0H3N498_STRS4 GMP synthase [glutamine-hydrolyzing] OS=Streptococcus suis (strain BM407) GN=guaA PE=3 SV=1	yes	3	0.038935	12.213	83115000	0	0	0	0	83115000	0	0	0	0
HVVPNEVVVQR	11	0	1274.71	CON__Q3SX14	CON__Q3SX14	yes	2,3	7.0688e-26	167.12	2883300000	336620000	81253000	164120000	301880000	398360000	415890000	449470000	452420000	283290000	+
HYAHIDAPGHADYVK	15	0	1692.8	>tr|A0A0H3MUB0|A0A0H3MUB0_STRS4 Elongation factor Tu OS=Streptococcus suis (strain BM407) GN=tufA PE=3 SV=1	>tr|A0A0H3MUB0|A0A0H3MUB0_STRS4 Elongation factor Tu OS=Streptococcus suis (strain BM407) GN=tufA PE=3 SV=1	yes	2,3,4	6.0681e-54	169.4	3010100000	0	0	0	0	0	0	600280000	1094700000	1315100000
HYGGLTGLNK	10	0	1058.55	>tr|A0A0H3N105|A0A0H3N105_STRS4 2,3-bisphosphoglycerate-dependent phosphoglycerate mutase OS=Streptococcus suis (strain BM407) GN=gpmA PE=3 SV=1	>tr|A0A0H3N105|A0A0H3N105_STRS4 2,3-bisphosphoglycerate-dependent phosphoglycerate mutase OS=Streptococcus suis (strain BM407) GN=gpmA PE=3 SV=1	yes	1,2,3	3.4567e-236	174.86	3500600000	12109000	32095000	38019000	477050000	472050000	736880000	529850000	757510000	444990000
IAALITEGANVFR	13	0	1373.77	>tr|A0A0H3N0F1|A0A0H3N0F1_STRS4 Pyruvate kinase OS=Streptococcus suis (strain BM407) GN=pyk PE=3 SV=1	>tr|A0A0H3N0F1|A0A0H3N0F1_STRS4 Pyruvate kinase OS=Streptococcus suis (strain BM407) GN=pyk PE=3 SV=1	yes	2	1.594e-19	101.6	35508000	0	0	0	0	0	0	0	35508000	0
IAEQNLSTADILEAIK	16	0	1727.93	>tr|A0A0H3MWI4|A0A0H3MWI4_STRS4 Putative exported protein OS=Streptococcus suis (strain BM407) GN=SSUBM407_1493 PE=4 SV=1	>tr|A0A0H3MWI4|A0A0H3MWI4_STRS4 Putative exported protein OS=Streptococcus suis (strain BM407) GN=SSUBM407_1493 PE=4 SV=1	yes	2	0.0086335	43.37	73516000	0	0	0	0	0	0	24654000	23694000	25169000
IAGVDIPNDKR	11	1	1196.65	>tr|A0A0H3MSQ3|A0A0H3MSQ3_STRS4 30S ribosomal protein S13 OS=Streptococcus suis (strain BM407) GN=rpsM PE=3 SV=1	>tr|A0A0H3MSQ3|A0A0H3MSQ3_STRS4 30S ribosomal protein S13 OS=Streptococcus suis (strain BM407) GN=rpsM PE=3 SV=1	yes	2	0.0039033	54.343	39449000	0	0	0	0	0	0	22860000	0	16590000
IALAMIEDAEK	11	0	1202.62	>tr|A0A0H3MTM8|A0A0H3MTM8_STRS4 Cysteine synthase OS=Streptococcus suis (strain BM407) GN=cysM PE=3 SV=1	>tr|A0A0H3MTM8|A0A0H3MTM8_STRS4 Cysteine synthase OS=Streptococcus suis (strain BM407) GN=cysM PE=3 SV=1	yes	2	0.0054907	79.82	204700000	0	8010400	0	0	0	0	57196000	41116000	98379000
IALAPSTPGQVIALELGAEQYR	22	0	2296.24	>tr|A0A0H3MYD2|A0A0H3MYD2_STRS4 Uncharacterized protein OS=Streptococcus suis (strain BM407) GN=SSUBM407_1889 PE=4 SV=1	>tr|A0A0H3MYD2|A0A0H3MYD2_STRS4 Uncharacterized protein OS=Streptococcus suis (strain BM407) GN=SSUBM407_1889 PE=4 SV=1	yes	3	4.8731e-19	73.672	85755000	0	0	0	0	0	0	23972000	36035000	25747000
IANVNSPWLAGVQVGDIHAIPVSHGEGK	28	0	2864.49	>tr|A0A0H3MSH7|A0A0H3MSH7_STRS4 Putative phosphoribosylformylglycinamidine synthase protein OS=Streptococcus suis (strain BM407) GN=SSUBM407_0026 PE=4 SV=1	>tr|A0A0H3MSH7|A0A0H3MSH7_STRS4 Putative phosphoribosylformylglycinamidine synthase protein OS=Streptococcus suis (strain BM407) GN=SSUBM407_0026 PE=4 SV=1	yes	4	0.03207	14.523	23993000	0	0	0	0	0	0	0	23993000	0
IAPSILAADYANFEK	15	0	1621.84	>tr|A0A0H3MXH9|A0A0H3MXH9_STRS4 Ribulose-phosphate 3-epimerase OS=Streptococcus suis (strain BM407) GN=rpe PE=3 SV=1	>tr|A0A0H3MXH9|A0A0H3MXH9_STRS4 Ribulose-phosphate 3-epimerase OS=Streptococcus suis (strain BM407) GN=rpe PE=3 SV=1	yes	2	2.8366e-36	77.42	18869000	0	0	0	0	0	0	9431800	9436900	0
IASDDVPVPYANILENAVLPNVEK	24	0	2579.35	>tr|A0A0H3MX19|A0A0H3MX19_STRS4 Putative pyruvate dehydrogenase E1 component, beta subunit OS=Streptococcus suis (strain BM407) GN=pdhB PE=4 SV=1	>tr|A0A0H3MX19|A0A0H3MX19_STRS4 Putative pyruvate dehydrogenase E1 component, beta subunit OS=Streptococcus suis (strain BM407) GN=pdhB PE=4 SV=1	yes	2,3	3.2535e-05	42.806	153380000	0	0	0	0	0	0	13307000	65449000	74622000
IATLLDKPEGR	11	1	1211.69	>tr|A0A0H3N1D8|A0A0H3N1D8_STRS4 Hypoxanthine phosphoribosyltransferase OS=Streptococcus suis (strain BM407) GN=hpt PE=3 SV=1	>tr|A0A0H3N1D8|A0A0H3N1D8_STRS4 Hypoxanthine phosphoribosyltransferase OS=Streptococcus suis (strain BM407) GN=hpt PE=3 SV=1	yes	2	7.0511e-07	64.55	72604000	0	0	0	0	0	0	21362000	22159000	29083000
IAVLTSGGDAPGMNAAIR	18	0	1712.89	>tr|A0A0H3MW25|A0A0H3MW25_STRS4 ATP-dependent 6-phosphofructokinase OS=Streptococcus suis (strain BM407) GN=pfk PE=3 SV=1	>tr|A0A0H3MW25|A0A0H3MW25_STRS4 ATP-dependent 6-phosphofructokinase OS=Streptococcus suis (strain BM407) GN=pfk PE=3 SV=1	yes	2	1.3076e-22	95.761	265900000	0	0	0	0	0	0	52481000	109730000	103680000
IDGVLHEFDTVPGVR	15	0	1652.85	>tr|A0A0H3MSY2|A0A0H3MSY2_STRS4 DNA-directed RNA polymerase subunit alpha OS=Streptococcus suis (strain BM407) GN=rpoA PE=3 SV=1	>tr|A0A0H3MSY2|A0A0H3MSY2_STRS4 DNA-directed RNA polymerase subunit alpha OS=Streptococcus suis (strain BM407) GN=rpoA PE=3 SV=1	yes	3	0.00074774	55.841	54907000	0	0	0	0	0	0	5190600	29552000	20165000
IDIVSPDTIVSEMK	14	0	1545.8	>tr|A0A0H3N676|A0A0H3N676_STRS4 Putative oligopeptide-binding protein OppA OS=Streptococcus suis (strain BM407) GN=oppA PE=4 SV=1	>tr|A0A0H3N676|A0A0H3N676_STRS4 Putative oligopeptide-binding protein OppA OS=Streptococcus suis (strain BM407) GN=oppA PE=4 SV=1	yes	2	3.6991e-08	84.566	73248000	0	0	0	0	0	0	23963000	23408000	25876000
IDVFGSANK	9	0	949.487	>tr|A0A0H3MXP6|A0A0H3MXP6_STRS4 Fructose-bisphosphate aldolase OS=Streptococcus suis (strain BM407) GN=fba PE=3 SV=1	>tr|A0A0H3MXP6|A0A0H3MXP6_STRS4 Fructose-bisphosphate aldolase OS=Streptococcus suis (strain BM407) GN=fba PE=3 SV=1	yes	2	0.00011557	83.647	0	0	0	0	0	0	0	0	0	0
IDVFGSANKA	10	1	1020.52	>tr|A0A0H3MXP6|A0A0H3MXP6_STRS4 Fructose-bisphosphate aldolase OS=Streptococcus suis (strain BM407) GN=fba PE=3 SV=1	>tr|A0A0H3MXP6|A0A0H3MXP6_STRS4 Fructose-bisphosphate aldolase OS=Streptococcus suis (strain BM407) GN=fba PE=3 SV=1	yes	2	0.098826	32.034	78929000	0	0	0	0	0	0	78929000	0	0
IEDQLGEVAVYK	12	0	1362.7	>tr|A0A0H3N5B2|A0A0H3N5B2_STRS4 Enolase OS=Streptococcus suis (strain BM407) GN=eno PE=3 SV=1	>tr|A0A0H3N5B2|A0A0H3N5B2_STRS4 Enolase OS=Streptococcus suis (strain BM407) GN=eno PE=3 SV=1	yes	2	4.1186e-23	131.69	534840000	0	0	0	0	0	0	214720000	320120000	0
IEISELNR	8	0	972.524	CON__P04264;CON__P35908	CON__P04264	no	2	2.1638e-20	183.26	1221900000	85670000	188770000	40535000	124070000	341730000	125170000	186710000	0	129250000	+
IETDGLGGIFGIK	13	0	1318.71	>tr|A0A0H3MX84|A0A0H3MX84_STRS4 Putative glutamyl-aminopeptidase OS=Streptococcus suis (strain BM407) GN=pepA PE=3 SV=1	>tr|A0A0H3MX84|A0A0H3MX84_STRS4 Putative glutamyl-aminopeptidase OS=Streptococcus suis (strain BM407) GN=pepA PE=3 SV=1	yes	2	0.00023141	71.176	69167000	0	0	0	0	0	0	18224000	18100000	32843000
IGVIENLLEK	10	0	1126.66	>tr|A0A0H3MXA0|A0A0H3MXA0_STRS4 Phosphoglycerate kinase OS=Streptococcus suis (strain BM407) GN=pgk PE=3 SV=1	>tr|A0A0H3MXA0|A0A0H3MXA0_STRS4 Phosphoglycerate kinase OS=Streptococcus suis (strain BM407) GN=pgk PE=3 SV=1	yes	2	0.00086498	88.596	671770000	0	0	0	0	0	0	206280000	259910000	205580000
IGVISVVDGGDETLAK	16	0	1571.84	>tr|A0A0H3MXG6|A0A0H3MXG6_STRS4 Elongation factor Ts OS=Streptococcus suis (strain BM407) GN=tsf PE=3 SV=1	>tr|A0A0H3MXG6|A0A0H3MXG6_STRS4 Elongation factor Ts OS=Streptococcus suis (strain BM407) GN=tsf PE=3 SV=1	yes	2	0.085131	27.025	14576000	0	0	0	0	0	0	0	14576000	0
IGYEDTLASVEESMQK	16	0	1798.83	>tr|A0A0H3MX71|A0A0H3MX71_STRS4 Aldo/keto reductase family protein OS=Streptococcus suis (strain BM407) GN=SSUBM407_1503 PE=4 SV=1	>tr|A0A0H3MX71|A0A0H3MX71_STRS4 Aldo/keto reductase family protein OS=Streptococcus suis (strain BM407) GN=SSUBM407_1503 PE=4 SV=1	yes	2	0.02923	33.893	0	0	0	0	0	0	0	0	0	0
IHFPLATYAPVISAEK	16	0	1755.96	CON__ENSEMBL:ENSBTAP00000016242	CON__ENSEMBL:ENSBTAP00000016242	yes	2,3	5.7444e-79	185.67	4009300000	100880000	19124000	25844000	528970000	670740000	744150000	643620000	670810000	605120000	+
IIANPEGNR	9	0	982.52	>tr|A0A0H3MT94|A0A0H3MT94_STRS4 Chaperone protein DnaK OS=Streptococcus suis (strain BM407) GN=dnaK PE=2 SV=1	>tr|A0A0H3MT94|A0A0H3MT94_STRS4 Chaperone protein DnaK OS=Streptococcus suis (strain BM407) GN=dnaK PE=2 SV=1	yes	2	0.033858	83.948	77110000	0	0	0	0	0	0	0	77110000	0
IIAPPER	7	0	794.465	CON__P60712	CON__P60712	yes	2	3.6922e-06	157.99	99688000000	11207000000	13338000000	9563400000	9449800000	12001000000	9738700000	11903000000	12406000000	10080000000	+
IIAPPERK	8	1	922.56	CON__P60712	CON__P60712	yes	3	0.059203	104.75	359080000	0	64925000	180610000	0	24443000	18429000	24948000	19385000	26342000	+
IIINQDLTGFK	11	0	1260.71	>tr|A0A0H3MVC6|A0A0H3MVC6_STRS4 Uncharacterized protein OS=Streptococcus suis (strain BM407) GN=SSUBM407_0861 PE=4 SV=1	>tr|A0A0H3MVC6|A0A0H3MVC6_STRS4 Uncharacterized protein OS=Streptococcus suis (strain BM407) GN=SSUBM407_0861 PE=4 SV=1	yes	2	0.00015432	90.653	141340000	0	0	0	0	0	0	55462000	35782000	50093000
IILLDEPTSALDPISAGK	18	0	1852.02	>tr|A0A0H3MUV7|A0A0H3MUV7_STRS4 Phosphate import ATP-binding protein PstB OS=Streptococcus suis (strain BM407) GN=pstB1 PE=3 SV=1	>tr|A0A0H3MUV7|A0A0H3MUV7_STRS4 Phosphate import ATP-binding protein PstB OS=Streptococcus suis (strain BM407) GN=pstB1 PE=3 SV=1	yes	2	3.0219e-05	47.754	0	0	0	0	0	0	0	0	0	0
IITHPNFNGNTLDNDIMLIK	20	0	2282.17	CON__P00761	CON__P00761	yes	2,3,4	1.1225e-109	189.82	5739000000	53240000	0	0	787380000	1372400000	755160000	747050000	1095600000	928180000	+
IIVASDTVAK	10	0	1015.59	>tr|A0A0H3MWW6|A0A0H3MWW6_STRS4 Putative mannose-specific phosphotransferase system (PTS), IIAB component OS=Streptococcus suis (strain BM407) GN=manL PE=4 SV=1	>tr|A0A0H3MWW6|A0A0H3MWW6_STRS4 Putative mannose-specific phosphotransferase system (PTS), IIAB component OS=Streptococcus suis (strain BM407) GN=manL PE=4 SV=1	yes	2	0.10734	39.657	44880000	0	0	0	0	0	0	44880000	0	0
ILAGDIEPSTGHISLGPDER	20	0	2076.05	>tr|A0A0H3MY02|A0A0H3MY02_STRS4 ABC transporter, ATP-binding protein OS=Streptococcus suis (strain BM407) GN=SSUBM407_2028 PE=4 SV=1	>tr|A0A0H3MY02|A0A0H3MY02_STRS4 ABC transporter, ATP-binding protein OS=Streptococcus suis (strain BM407) GN=SSUBM407_2028 PE=4 SV=1	yes	3	4.8688e-05	56.719	35407000	0	0	0	0	0	0	0	22084000	13323000
ILDELTLCK	9	0	1103.59	CON__REFSEQ:XP_986630;CON__A2A5Y0;CON__Q15323;CON__Q9UE12;CON__Q9D646;CON__O76013;CON__Q8IUT8;CON__O76011	CON__REFSEQ:XP_986630	yes	2	0.0063472	91.265	108520000	0	0	0	15027000	0	93490000	0	0	0	+
ILDIIAEPIR	10	0	1151.69	>tr|A0A0H3N1L2|A0A0H3N1L2_STRS4 Oligopeptide transport ATP-binding protein OppF OS=Streptococcus suis (strain BM407) GN=oppF PE=3 SV=1	>tr|A0A0H3N1L2|A0A0H3N1L2_STRS4 Oligopeptide transport ATP-binding protein OppF OS=Streptococcus suis (strain BM407) GN=oppF PE=3 SV=1	yes	2	0.0064322	55.353	14515000	0	0	0	0	0	0	14515000	0	0
ILGAQAGSSGYSVFESQPAILK	22	0	2222.16	>tr|A0A0H3N513|A0A0H3N513_STRS4 Putative amino acid ABC transporter, extracellular amino acid-binding protein OS=Streptococcus suis (strain BM407) GN=SSUBM407_1311 PE=4 SV=1	>tr|A0A0H3N513|A0A0H3N513_STRS4 Putative amino acid ABC transporter, extracellular amino acid-binding protein OS=Streptococcus suis (strain BM407) GN=SSUBM407_1311 PE=4 SV=1	yes	2	3.4075e-06	48.656	77908000	0	0	0	0	0	0	30868000	27082000	19958000
ILGAQMAAR	9	0	929.512	>tr|A0A0H3N4K8|A0A0H3N4K8_STRS4 NADH oxidase OS=Streptococcus suis (strain BM407) GN=nox PE=4 SV=1	>tr|A0A0H3N4K8|A0A0H3N4K8_STRS4 NADH oxidase OS=Streptococcus suis (strain BM407) GN=nox PE=4 SV=1	yes	2	0.0055833	92.439	590370000	0	0	0	0	0	0	218380000	177520000	194470000
ILSIEDQTIAAQLADFAK	18	0	1946.04	>tr|A0A0H3MWY7|A0A0H3MWY7_STRS4 N5-carboxyaminoimidazole ribonucleotide mutase OS=Streptococcus suis (strain BM407) GN=purE PE=3 SV=1	>tr|A0A0H3MWY7|A0A0H3MWY7_STRS4 N5-carboxyaminoimidazole ribonucleotide mutase OS=Streptococcus suis (strain BM407) GN=purE PE=3 SV=1	yes	2	2.3011e-62	143.14	45774000	0	0	0	0	0	0	7269800	20372000	18133000
ILTGFESIAQDLEK	14	0	1562.82	>tr|A0A0H3MTE1|A0A0H3MTE1_STRS4 Phosphoglycerate mutase family protein OS=Streptococcus suis (strain BM407) GN=SSUBM407_0268 PE=4 SV=1	>tr|A0A0H3MTE1|A0A0H3MTE1_STRS4 Phosphoglycerate mutase family protein OS=Streptococcus suis (strain BM407) GN=SSUBM407_0268 PE=4 SV=1	yes	2	1.0709e-09	94.728	34444000	0	0	3078900	0	0	0	0	15267000	16099000
IMADSGPIYDK	11	0	1208.57	CON__Q28194	CON__Q28194	yes	2	0.043246	53.967	20575000	20575000	0	0	0	0	0	0	0	0	+
IMEVPVGSALIGR	13	0	1340.75	>tr|A0A0H3MYX1|A0A0H3MYX1_STRS4 ATP synthase subunit alpha OS=Streptococcus suis (strain BM407) GN=atpA PE=3 SV=1	>tr|A0A0H3MYX1|A0A0H3MYX1_STRS4 ATP synthase subunit alpha OS=Streptococcus suis (strain BM407) GN=atpA PE=3 SV=1	yes	2	0.013999	50.897	48176000	0	0	0	0	0	0	15239000	22048000	10889000
IMSYAQGFAQLR	12	0	1383.7	>tr|A0A0H3N193|A0A0H3N193_STRS4 6-phosphogluconate dehydrogenase, decarboxylating OS=Streptococcus suis (strain BM407) GN=gnd PE=3 SV=1	>tr|A0A0H3N193|A0A0H3N193_STRS4 6-phosphogluconate dehydrogenase, decarboxylating OS=Streptococcus suis (strain BM407) GN=gnd PE=3 SV=1	yes	2	0.011728	57.003	27657000	0	0	0	0	0	0	12446000	15211000	0
INDLTDPVMLAHLLK	15	0	1691.93	>tr|A0A0H3MSV3|A0A0H3MSV3_STRS4 Glyceraldehyde-3-phosphate dehydrogenase OS=Streptococcus suis (strain BM407) GN=plr PE=3 SV=1	>tr|A0A0H3MSV3|A0A0H3MSV3_STRS4 Glyceraldehyde-3-phosphate dehydrogenase OS=Streptococcus suis (strain BM407) GN=plr PE=3 SV=1	yes	2,3	0.00034866	58.885	416960000	0	0	0	0	0	0	106610000	119970000	190390000
INPAQPNWVNR	11	0	1307.67	>tr|A0A0H3MYF2|A0A0H3MYF2_STRS4 Transketolase OS=Streptococcus suis (strain BM407) GN=tkt PE=3 SV=1	>tr|A0A0H3MYF2|A0A0H3MYF2_STRS4 Transketolase OS=Streptococcus suis (strain BM407) GN=tkt PE=3 SV=1	yes	2	5.504e-09	90.149	18100000	0	0	0	0	0	0	0	0	18100000
INSAIFPGIQGGPLEHVIAAK	21	0	2131.18	>tr|A0A0H3N4B0|A0A0H3N4B0_STRS4 Serine hydroxymethyltransferase OS=Streptococcus suis (strain BM407) GN=glyA PE=3 SV=1	>tr|A0A0H3N4B0|A0A0H3N4B0_STRS4 Serine hydroxymethyltransferase OS=Streptococcus suis (strain BM407) GN=glyA PE=3 SV=1	yes	2,3	5.1176e-20	95.957	196530000	0	0	0	0	0	0	64657000	76349000	55528000
IPAGVLLEGPPGTGK	15	0	1404.8	>tr|A0A0H3MST3|A0A0H3MST3_STRS4 ATP-dependent zinc metalloprotease FtsH OS=Streptococcus suis (strain BM407) GN=ftsH PE=3 SV=1	>tr|A0A0H3MST3|A0A0H3MST3_STRS4 ATP-dependent zinc metalloprotease FtsH OS=Streptococcus suis (strain BM407) GN=ftsH PE=3 SV=1	yes	2	3.7158e-54	68.751	86256000	0	0	0	0	0	0	51918000	34338000	0
IPFPALAER	9	0	1012.57	>tr|A0A0H3N0F1|A0A0H3N0F1_STRS4 Pyruvate kinase OS=Streptococcus suis (strain BM407) GN=pyk PE=3 SV=1	>tr|A0A0H3N0F1|A0A0H3N0F1_STRS4 Pyruvate kinase OS=Streptococcus suis (strain BM407) GN=pyk PE=3 SV=1	yes	2	9.1549e-07	134.05	1030200000	0	0	0	7880000	9540100	7686700	377600000	298180000	329350000
IPLSNDLDDWR	11	0	1342.65	>tr|A0A0H3MUI9|A0A0H3MUI9_STRS4 Ribonucleoside-diphosphate reductase subunit beta OS=Streptococcus suis (strain BM407) GN=SSUBM407_0740 PE=3 SV=1	>tr|A0A0H3MUI9|A0A0H3MUI9_STRS4 Ribonucleoside-diphosphate reductase subunit beta OS=Streptococcus suis (strain BM407) GN=SSUBM407_0740 PE=3 SV=1	yes	2	0.070382	44.847	10877000	0	0	0	0	0	0	0	0	10877000
IPSGEITNLPYLEK	14	0	1572.84	>tr|A0A0H3MVX3|A0A0H3MVX3_STRS4 Putative N-acetylneuraminic acid synthase OS=Streptococcus suis (strain BM407) GN=neuB PE=4 SV=1	>tr|A0A0H3MVX3|A0A0H3MVX3_STRS4 Putative N-acetylneuraminic acid synthase OS=Streptococcus suis (strain BM407) GN=neuB PE=4 SV=1	yes	2	1.0319e-30	122.93	270870000	0	0	0	0	0	0	95194000	79777000	95904000
IPTNFTYDELR	11	0	1367.67	>tr|A0A0H3MTS3|A0A0H3MTS3_STRS4 Putative peptidase OS=Streptococcus suis (strain BM407) GN=SSUBM407_0444 PE=4 SV=1	>tr|A0A0H3MTS3|A0A0H3MTS3_STRS4 Putative peptidase OS=Streptococcus suis (strain BM407) GN=SSUBM407_0444 PE=4 SV=1	yes	2	0.057021	49.423	36572000	0	4058000	0	0	5667200	0	6971900	8689700	11185000
IQGISAGFIPDTLDTSAYDGIIR	23	0	2422.24	>tr|A0A0H3MTM8|A0A0H3MTM8_STRS4 Cysteine synthase OS=Streptococcus suis (strain BM407) GN=cysM PE=3 SV=1	>tr|A0A0H3MTM8|A0A0H3MTM8_STRS4 Cysteine synthase OS=Streptococcus suis (strain BM407) GN=cysM PE=3 SV=1	yes	2,3	3.3812e-17	84.762	137350000	0	0	0	0	0	0	14426000	40630000	82292000
IQLVEEELDR	10	0	1242.65	CON__Q3SX28	CON__Q3SX28	yes	2	5.0429e-56	204.52	2531800000	197820000	264920000	218010000	211850000	241060000	310900000	317260000	305160000	464800000	+
IQNVEGVEVTR	11	0	1242.66	>tr|A0A0H3MSV3|A0A0H3MSV3_STRS4 Glyceraldehyde-3-phosphate dehydrogenase OS=Streptococcus suis (strain BM407) GN=plr PE=3 SV=1	>tr|A0A0H3MSV3|A0A0H3MSV3_STRS4 Glyceraldehyde-3-phosphate dehydrogenase OS=Streptococcus suis (strain BM407) GN=plr PE=3 SV=1	yes	2	1.4563e-17	136.96	921550000	0	46186000	64223000	0	24490000	0	324760000	330770000	131120000
IREEYPDR	8	1	1076.53	CON__ENSEMBL:ENSBTAP00000025008	CON__ENSEMBL:ENSBTAP00000025008	yes	2,3	1.1162e-26	186.78	2979000000	242300000	183610000	26248000	363680000	495790000	465080000	367960000	506610000	327680000	+
ISADAIEELGAGALR	15	0	1484.78	>tr|A0A0H3N1F3|A0A0H3N1F3_STRS4 Enoyl-ACP reductase OS=Streptococcus suis (strain BM407) GN=fabK PE=4 SV=1	>tr|A0A0H3N1F3|A0A0H3N1F3_STRS4 Enoyl-ACP reductase OS=Streptococcus suis (strain BM407) GN=fabK PE=4 SV=1	yes	2	5.4408e-47	148.48	124760000	0	0	0	0	0	0	52282000	66229000	6244000
ISGAGDITQPLTATR	15	0	1499.79	>tr|A0A0H3MSH7|A0A0H3MSH7_STRS4 Putative phosphoribosylformylglycinamidine synthase protein OS=Streptococcus suis (strain BM407) GN=SSUBM407_0026 PE=4 SV=1	>tr|A0A0H3MSH7|A0A0H3MSH7_STRS4 Putative phosphoribosylformylglycinamidine synthase protein OS=Streptococcus suis (strain BM407) GN=SSUBM407_0026 PE=4 SV=1	yes	2	7.7662e-18	110.22	108240000	0	0	0	0	0	0	42122000	38225000	27897000
ISGAVGNFANIPPFVEEYVCGK	22	0	2367.16	>tr|A0A0H3MSJ1|A0A0H3MSJ1_STRS4 Adenylosuccinate lyase OS=Streptococcus suis (strain BM407) GN=purB PE=3 SV=1	>tr|A0A0H3MSJ1|A0A0H3MSJ1_STRS4 Adenylosuccinate lyase OS=Streptococcus suis (strain BM407) GN=purB PE=3 SV=1	yes	2,3	5.4179e-06	45.88	87394000	0	0	0	0	0	0	28468000	26403000	32523000
ISGVPIVETLENR	13	0	1425.78	>tr|A0A0H3MXY2|A0A0H3MXY2_STRS4 Inosine-5'-monophosphate dehydrogenase OS=Streptococcus suis (strain BM407) GN=guaB PE=3 SV=1	>tr|A0A0H3MXY2|A0A0H3MXY2_STRS4 Inosine-5'-monophosphate dehydrogenase OS=Streptococcus suis (strain BM407) GN=guaB PE=3 SV=1	yes	2	5.2713e-20	115.24	231080000	0	0	0	0	0	0	86320000	51073000	93687000
ISISETGNQMFR	12	0	1381.67	>tr|A0A0H3MUI7|A0A0H3MUI7_STRS4 Phosphoenolpyruvate-protein phosphotransferase OS=Streptococcus suis (strain BM407) GN=pstI PE=3 SV=1	>tr|A0A0H3MUI7|A0A0H3MUI7_STRS4 Phosphoenolpyruvate-protein phosphotransferase OS=Streptococcus suis (strain BM407) GN=pstI PE=3 SV=1	yes	2	8.456e-12	77.597	0	0	0	0	0	0	0	0	0	0
ISIVEDVEGVTR	12	0	1315.7	>tr|A0A0H3MWT8|A0A0H3MWT8_STRS4 GTPase Der OS=Streptococcus suis (strain BM407) GN=engA PE=3 SV=1	>tr|A0A0H3MWT8|A0A0H3MWT8_STRS4 GTPase Der OS=Streptococcus suis (strain BM407) GN=engA PE=3 SV=1	yes	2	0.054123	44.299	814750000	85164000	59696000	100580000	52695000	58193000	81014000	136940000	115560000	124900000
ISQPIQR	7	0	840.482	>tr|A0A0H3MTL7|A0A0H3MTL7_STRS4 Cell division protein FtsA OS=Streptococcus suis (strain BM407) GN=ftsA PE=3 SV=1	>tr|A0A0H3MTL7|A0A0H3MTL7_STRS4 Cell division protein FtsA OS=Streptococcus suis (strain BM407) GN=ftsA PE=3 SV=1	yes	2	0.07569	121.29	141500000	0	0	0	0	0	0	36300000	45335000	59865000
ISTFSVGPGR	10	0	1019.54	>tr|A0A0H3N6I2|A0A0H3N6I2_STRS4 Adenylosuccinate synthetase OS=Streptococcus suis (strain BM407) GN=purA PE=3 SV=1	>tr|A0A0H3N6I2|A0A0H3N6I2_STRS4 Adenylosuccinate synthetase OS=Streptococcus suis (strain BM407) GN=purA PE=3 SV=1	yes	2	0.081014	41.824	24406000	0	0	0	0	0	0	24406000	0	0
ISVEYYGSPTPLNQLAGITVPEAR	24	0	2574.33	>tr|A0A0H3N309|A0A0H3N309_STRS4 Ribosome-recycling factor OS=Streptococcus suis (strain BM407) GN=rrf PE=3 SV=1	>tr|A0A0H3N309|A0A0H3N309_STRS4 Ribosome-recycling factor OS=Streptococcus suis (strain BM407) GN=rrf PE=3 SV=1	yes	2,3	4.3658e-08	52.061	71122000	0	0	0	0	0	0	6439100	21467000	43216000
ISVIGNGVVVNPK	13	0	1294.76	>tr|A0A0H3N6I2|A0A0H3N6I2_STRS4 Adenylosuccinate synthetase OS=Streptococcus suis (strain BM407) GN=purA PE=3 SV=1	>tr|A0A0H3N6I2|A0A0H3N6I2_STRS4 Adenylosuccinate synthetase OS=Streptococcus suis (strain BM407) GN=purA PE=3 SV=1	yes	2	0.0012176	62.528	78344000	0	0	0	0	0	0	48347000	17024000	12973000
ITGEARKLAIDMR	13	2	1472.81	>tr|A0A0H3MU58|A0A0H3MU58_STRS4 Uncharacterized protein OS=Streptococcus suis (strain BM407) GN=SSUBM407_0473 PE=4 SV=1	>tr|A0A0H3MU58|A0A0H3MU58_STRS4 Uncharacterized protein OS=Streptococcus suis (strain BM407) GN=SSUBM407_0473 PE=4 SV=1	yes	2	0.10209	26.541	0	0	0	0	0	0	0	0	0	0
IVATLGPAVEIR	12	0	1237.74	>tr|A0A0H3N0F1|A0A0H3N0F1_STRS4 Pyruvate kinase OS=Streptococcus suis (strain BM407) GN=pyk PE=3 SV=1	>tr|A0A0H3N0F1|A0A0H3N0F1_STRS4 Pyruvate kinase OS=Streptococcus suis (strain BM407) GN=pyk PE=3 SV=1	yes	2	9.4822e-29	161.99	303680000	0	0	0	0	0	0	111040000	92935000	99709000
IVDLESYNLPPALIMK	16	0	1814.99	>tr|A0A0H3MXT7|A0A0H3MXT7_STRS4 Arginine--tRNA ligase OS=Streptococcus suis (strain BM407) GN=argS PE=3 SV=1	>tr|A0A0H3MXT7|A0A0H3MXT7_STRS4 Arginine--tRNA ligase OS=Streptococcus suis (strain BM407) GN=argS PE=3 SV=1	yes	2	0.0062247	46.68	38443000	0	0	0	0	0	0	10763000	13568000	14112000
IVEQSLGK	8	0	872.497	>tr|A0A0H3MVX3|A0A0H3MVX3_STRS4 Putative N-acetylneuraminic acid synthase OS=Streptococcus suis (strain BM407) GN=neuB PE=4 SV=1	>tr|A0A0H3MVX3|A0A0H3MVX3_STRS4 Putative N-acetylneuraminic acid synthase OS=Streptococcus suis (strain BM407) GN=neuB PE=4 SV=1	yes	2	0.011207	101.6	963270000	0	142770000	67818000	104690000	28260000	119130000	139020000	168470000	193130000
IVLPEGEEPR	10	0	1137.6	>tr|A0A0H3MZ94|A0A0H3MZ94_STRS4 Putative phosphate acetyltransferase OS=Streptococcus suis (strain BM407) GN=pta PE=4 SV=1	>tr|A0A0H3MZ94|A0A0H3MZ94_STRS4 Putative phosphate acetyltransferase OS=Streptococcus suis (strain BM407) GN=pta PE=4 SV=1	yes	2	0.095414	59.542	156120000	0	0	0	0	3722000	0	45310000	50286000	56803000
IVNEPTAAALAYGLDK	16	0	1644.87	>tr|A0A0H3MT94|A0A0H3MT94_STRS4 Chaperone protein DnaK OS=Streptococcus suis (strain BM407) GN=dnaK PE=2 SV=1	>tr|A0A0H3MT94|A0A0H3MT94_STRS4 Chaperone protein DnaK OS=Streptococcus suis (strain BM407) GN=dnaK PE=2 SV=1	yes	2,3	1.02e-17	104.78	1177100000	120100000	122110000	134390000	85061000	76785000	122020000	180980000	161610000	174100000
IVVSNPDMMETLVATFDK	18	0	2008.98	>tr|A0A0H3MX38|A0A0H3MX38_STRS4 Dihydroxyacetone kinase family protein OS=Streptococcus suis (strain BM407) GN=SSUBM407_1729 PE=4 SV=1	>tr|A0A0H3MX38|A0A0H3MX38_STRS4 Dihydroxyacetone kinase family protein OS=Streptococcus suis (strain BM407) GN=SSUBM407_1729 PE=4 SV=1	yes	2	0.0012888	52.612	37692000	0	0	0	3325600	2088900	0	8214300	14983000	9080300
IVVVGANHAGTAAIK	15	0	1419.82	>tr|A0A0H3N4K8|A0A0H3N4K8_STRS4 NADH oxidase OS=Streptococcus suis (strain BM407) GN=nox PE=4 SV=1	>tr|A0A0H3N4K8|A0A0H3N4K8_STRS4 NADH oxidase OS=Streptococcus suis (strain BM407) GN=nox PE=4 SV=1	yes	2,3	2.6306e-10	91.07	339330000	0	0	0	0	0	0	161440000	22290000	155600000
IYPGANVGR	9	0	945.503	>tr|A0A0H3N4G4|A0A0H3N4G4_STRS4 50S ribosomal protein L27 OS=Streptococcus suis (strain BM407) GN=rpmA PE=3 SV=1	>tr|A0A0H3N4G4|A0A0H3N4G4_STRS4 50S ribosomal protein L27 OS=Streptococcus suis (strain BM407) GN=rpmA PE=3 SV=1	yes	2	0.00011077	77.318	0	0	0	0	0	0	0	0	0	0
IYVQQVLPLVK	11	0	1298.8	>tr|A0A0H3MSR9|A0A0H3MSR9_STRS4 Phosphoribosylformylglycinamidine cyclo-ligase OS=Streptococcus suis (strain BM407) GN=purM PE=3 SV=1	>tr|A0A0H3MSR9|A0A0H3MSR9_STRS4 Phosphoribosylformylglycinamidine cyclo-ligase OS=Streptococcus suis (strain BM407) GN=purM PE=3 SV=1	yes	2	0.011928	70.977	174940000	0	0	0	0	0	0	75179000	54466000	45298000
IYYPAAGLTTETIPFYK	17	0	1947	>tr|A0A0H3MUV9|A0A0H3MUV9_STRS4 Ribonucleoside-diphosphate reductase OS=Streptococcus suis (strain BM407) GN=SSUBM407_0742 PE=3 SV=1	>tr|A0A0H3MUV9|A0A0H3MUV9_STRS4 Ribonucleoside-diphosphate reductase OS=Streptococcus suis (strain BM407) GN=SSUBM407_0742 PE=3 SV=1	yes	2	6.7434e-17	88.133	73533000	0	0	0	0	0	0	28336000	19057000	26139000
KAELVNAVAEQMK	13	1	1429.76	>tr|A0A0H3MZE4|A0A0H3MZE4_STRS4 50S ribosomal protein L10 OS=Streptococcus suis (strain BM407) GN=rplJ PE=3 SV=1	>tr|A0A0H3MZE4|A0A0H3MZE4_STRS4 50S ribosomal protein L10 OS=Streptococcus suis (strain BM407) GN=rplJ PE=3 SV=1	yes	2	2.3564e-26	127.66	160170000	0	0	0	0	0	0	62662000	40379000	57125000
KDLYANTVLSGGTTMYPGIADR	22	1	2342.16	CON__P60712	CON__P60712	yes	2,3	0	352.87	13022000000	1326800000	72738000	84091000	2309100000	933610000	3959000000	626320000	2863200000	846730000	+
KDSAAAVDAVFGAVADYLAAGEK	23	1	2238.12	>tr|A0A0H3N5M9|A0A0H3N5M9_STRS4 DNA-binding protein HU OS=Streptococcus suis (strain BM407) GN=hlpA PE=3 SV=1	>tr|A0A0H3N5M9|A0A0H3N5M9_STRS4 DNA-binding protein HU OS=Streptococcus suis (strain BM407) GN=hlpA PE=3 SV=1	yes	3	2.7372e-10	67.413	9185900	0	0	0	0	0	0	4790000	2775400	1620500
KEEVNLDPDFYIPLGK	16	1	1875.96	>tr|A0A0H3MX19|A0A0H3MX19_STRS4 Putative pyruvate dehydrogenase E1 component, beta subunit OS=Streptococcus suis (strain BM407) GN=pdhB PE=4 SV=1	>tr|A0A0H3MX19|A0A0H3MX19_STRS4 Putative pyruvate dehydrogenase E1 component, beta subunit OS=Streptococcus suis (strain BM407) GN=pdhB PE=4 SV=1	yes	2,3	9.174e-19	72.184	75641000	0	0	0	0	0	0	27496000	19177000	28967000
KELPETFVIAGNVGTPEAVR	20	1	2126.14	>tr|A0A0H3MVF3|A0A0H3MVF3_STRS4 GMP reductase OS=Streptococcus suis (strain BM407) GN=guaC PE=3 SV=1	>tr|A0A0H3MVF3|A0A0H3MVF3_STRS4 GMP reductase OS=Streptococcus suis (strain BM407) GN=guaC PE=3 SV=1	yes	2	0.02221	24.011	10290000	0	0	0	0	0	0	0	0	10290000
KEVALLNK	8	1	913.56	>tr|A0A0H3N1V7|A0A0H3N1V7_STRS4 30S ribosomal protein S2 OS=Streptococcus suis (strain BM407) GN=rpsB PE=3 SV=1	>tr|A0A0H3N1V7|A0A0H3N1V7_STRS4 30S ribosomal protein S2 OS=Streptococcus suis (strain BM407) GN=rpsB PE=3 SV=1	yes	2	0.022567	119.62	346520000	0	0	0	0	0	0	116580000	117980000	111960000
KLTEAVPGFPIVLHGGSGIPDAQIQEAIK	29	1	2984.63	>tr|A0A0H3MXP6|A0A0H3MXP6_STRS4 Fructose-bisphosphate aldolase OS=Streptococcus suis (strain BM407) GN=fba PE=3 SV=1	>tr|A0A0H3MXP6|A0A0H3MXP6_STRS4 Fructose-bisphosphate aldolase OS=Streptococcus suis (strain BM407) GN=fba PE=3 SV=1	yes	4	2.9344e-06	35.106	61759000	0	0	0	0	0	0	8379100	27061000	26319000
KPIIAGNWK	9	1	1025.6	>tr|A0A0H3MTV5|A0A0H3MTV5_STRS4 Triosephosphate isomerase OS=Streptococcus suis (strain BM407) GN=tpi PE=3 SV=1	>tr|A0A0H3MTV5|A0A0H3MTV5_STRS4 Triosephosphate isomerase OS=Streptococcus suis (strain BM407) GN=tpi PE=3 SV=1	yes	2	0.0076167	103.8	335720000	0	0	0	0	0	0	63115000	146300000	126300000
KPVITESSMGQLEAGK	16	1	1673.87	>tr|A0A0H3MX22|A0A0H3MX22_STRS4 50S ribosomal protein L23 OS=Streptococcus suis (strain BM407) GN=rplW PE=3 SV=1	>tr|A0A0H3MX22|A0A0H3MX22_STRS4 50S ribosomal protein L23 OS=Streptococcus suis (strain BM407) GN=rplW PE=3 SV=1	yes	2	3.7068e-20	106.87	41487000	0	0	0	0	0	0	19219000	0	22268000
KVPQVSTPTLVEVSR	15	1	1638.93	CON__P02769	CON__P02769	no	2	0.02325	51.265	33758000	0	0	0	0	0	0	18681000	7388100	7688600	+
KYEDEINKR	9	2	1193.6	CON__P35908;CON__Q01546;CON__P12035	CON__P35908	no	2,3	0.0035168	105.2	239920000	0	0	0	14269000	92343000	24159000	73003000	20250000	15897000	+
LADQAYEFIR	10	0	1224.61	>tr|A0A0H3N1V7|A0A0H3N1V7_STRS4 30S ribosomal protein S2 OS=Streptococcus suis (strain BM407) GN=rpsB PE=3 SV=1	>tr|A0A0H3N1V7|A0A0H3N1V7_STRS4 30S ribosomal protein S2 OS=Streptococcus suis (strain BM407) GN=rpsB PE=3 SV=1	yes	2	2.4855e-65	129.28	402120000	0	0	0	0	0	0	140370000	103600000	158150000
LAEEDPTFR	9	0	1076.51	>tr|A0A0H3N1N7|A0A0H3N1N7_STRS4 Elongation factor G OS=Streptococcus suis (strain BM407) GN=fus PE=3 SV=1	>tr|A0A0H3N1N7|A0A0H3N1N7_STRS4 Elongation factor G OS=Streptococcus suis (strain BM407) GN=fus PE=3 SV=1	yes	2	0.021984	85.744	235670000	0	0	5903100	0	0	0	52038000	81560000	96166000
LAGLEEALQK	10	0	1070.6	CON__Q9NSB4	CON__Q9NSB4	yes	2	0.00046527	92.538	144770000	0	0	0	0	0	144770000	0	0	0	+
LAIVPILR	8	0	893.606	>tr|A0A0H3MWC5|A0A0H3MWC5_STRS4 Uracil phosphoribosyltransferase OS=Streptococcus suis (strain BM407) GN=upp PE=3 SV=1	>tr|A0A0H3MWC5|A0A0H3MWC5_STRS4 Uracil phosphoribosyltransferase OS=Streptococcus suis (strain BM407) GN=upp PE=3 SV=1	yes	2	0.00035254	148.07	237100000	0	0	0	0	0	0	82959000	84542000	69595000
LASYLDK	7	0	808.433	CON__P13645;CON__P08779;CON__A2A4G1;CON__P08730-1;CON__Q99456;CON__P19012;CON__P05784;CON__P08727;CON__P35527;CON__P02533;CON__Q9QWL7;CON__Q04695	CON__P13645	no	2	0.057662	104.21	1448600000	0	582960000	116270000	0	289310000	5468500	184950000	156040000	113600000	+
LATALQK	7	0	743.454	CON__Q3SX28	CON__Q3SX28	yes	2	0.073075	101.21	1436700000	0	964070000	0	8568900	57807000	239200000	0	0	167010000	+
LAVGEVVTGK	10	0	971.565	>tr|A0A0H3MZW2|A0A0H3MZW2_STRS4 Putative 30S ribosomal protein S1 OS=Streptococcus suis (strain BM407) GN=SSUBM407_1113 PE=4 SV=1	>tr|A0A0H3MZW2|A0A0H3MZW2_STRS4 Putative 30S ribosomal protein S1 OS=Streptococcus suis (strain BM407) GN=SSUBM407_1113 PE=4 SV=1	yes	2	0.01209	59.542	377220000	0	0	0	0	0	0	137120000	111000000	129100000
LAVNMVPFPR	10	0	1142.63	CON__ENSEMBL:ENSBTAP00000025008	CON__ENSEMBL:ENSBTAP00000025008	yes	2	1.3865e-34	186.16	6789300000	623360000	283490000	592840000	616840000	369100000	1135700000	1338400000	792690000	1036800000	+
LCNNPTPQFGGK	12	0	1331.63	CON__Q28194	CON__Q28194	yes	2	0.0048544	65.232	135230000	18811000	0	30167000	9276200	12792000	17254000	19280000	0	27651000	+
LCYVALDFEQEMATAASSSSLEK	23	0	2549.17	CON__P60712	CON__P60712	yes	2,3,4	7.5924e-178	217.82	13769000000	1090500000	171410000	188770000	1465800000	1651900000	3352000000	1112500000	1771100000	2965100000	+
LDLPSGVNVEIK	12	0	1282.71	>tr|A0A0H3N1I2|A0A0H3N1I2_STRS4 30S ribosomal protein S10 OS=Streptococcus suis (strain BM407) GN=rpsJ PE=3 SV=1	>tr|A0A0H3N1I2|A0A0H3N1I2_STRS4 30S ribosomal protein S10 OS=Streptococcus suis (strain BM407) GN=rpsJ PE=3 SV=1	yes	2	6.5426e-14	65.295	75642000	0	0	0	0	0	0	0	0	75642000
LDVESSAQK	9	0	975.487	>tr|A0A0H3N0F1|A0A0H3N0F1_STRS4 Pyruvate kinase OS=Streptococcus suis (strain BM407) GN=pyk PE=3 SV=1	>tr|A0A0H3N0F1|A0A0H3N0F1_STRS4 Pyruvate kinase OS=Streptococcus suis (strain BM407) GN=pyk PE=3 SV=1	yes	2	0.0035768	95.523	280030000	0	0	0	0	0	0	82228000	88507000	109300000
LEAFNPGSSVK	11	0	1147.59	>tr|A0A0H3MTM8|A0A0H3MTM8_STRS4 Cysteine synthase OS=Streptococcus suis (strain BM407) GN=cysM PE=3 SV=1	>tr|A0A0H3MTM8|A0A0H3MTM8_STRS4 Cysteine synthase OS=Streptococcus suis (strain BM407) GN=cysM PE=3 SV=1	yes	2	5.5425e-05	94.465	241690000	0	0	0	0	0	13769000	75685000	52381000	99854000
LEEAGASVTLK	11	0	1116.6	>tr|A0A0H3MV29|A0A0H3MV29_STRS4 50S ribosomal protein L7/L12 OS=Streptococcus suis (strain BM407) GN=rplL PE=3 SV=1	>tr|A0A0H3MV29|A0A0H3MV29_STRS4 50S ribosomal protein L7/L12 OS=Streptococcus suis (strain BM407) GN=rplL PE=3 SV=1	yes	2	4.8039e-05	69.864	35853000	0	0	0	0	0	0	0	15491000	20362000
LENEIQTYR	9	0	1164.58	CON__P13645;CON__P02535-1	CON__P13645	no	2	1.4724e-30	189.18	2916900000	164530000	731290000	129640000	259080000	568170000	200160000	303250000	391550000	169220000	+
LEPVGSASSIVYR	13	0	1376.73	>tr|A0A0H3MXB7|A0A0H3MXB7_STRS4 Probable manganese-dependent inorganic pyrophosphatase OS=Streptococcus suis (strain BM407) GN=ppaC PE=3 SV=1	>tr|A0A0H3MXB7|A0A0H3MXB7_STRS4 Probable manganese-dependent inorganic pyrophosphatase OS=Streptococcus suis (strain BM407) GN=ppaC PE=3 SV=1	yes	2	3.9353e-09	100.02	78210000	0	0	0	0	0	0	0	78210000	0
LFPEQAPLTVENFLTHAK	18	0	2054.08	>tr|A0A0H3MYF3|A0A0H3MYF3_STRS4 Peptidyl-prolyl cis-trans isomerase OS=Streptococcus suis (strain BM407) GN=SSUBM407_0612 PE=3 SV=1	>tr|A0A0H3MYF3|A0A0H3MYF3_STRS4 Peptidyl-prolyl cis-trans isomerase OS=Streptococcus suis (strain BM407) GN=SSUBM407_0612 PE=3 SV=1	yes	3	0.001974	47.223	46581000	0	0	0	0	0	0	33703000	12878000	0
LFVPNQIGIR	10	0	1155.68	>tr|A0A0H3MTL7|A0A0H3MTL7_STRS4 Cell division protein FtsA OS=Streptococcus suis (strain BM407) GN=ftsA PE=3 SV=1	>tr|A0A0H3MTL7|A0A0H3MTL7_STRS4 Cell division protein FtsA OS=Streptococcus suis (strain BM407) GN=ftsA PE=3 SV=1	yes	2	3.5938e-06	83.948	318050000	0	0	0	0	0	0	66441000	119190000	132420000
LGAGESQIDNLSQLSEK	17	0	1787.89	>tr|A0A0H3MT56|A0A0H3MT56_STRS4 Putative endopeptidase OS=Streptococcus suis (strain BM407) GN=SSUBM407_0147 PE=4 SV=1	>tr|A0A0H3MT56|A0A0H3MT56_STRS4 Putative endopeptidase OS=Streptococcus suis (strain BM407) GN=SSUBM407_0147 PE=4 SV=1	yes	2	6.0047e-06	54.288	0	0	0	0	0	0	0	0	0	0
LGEHNIDVLEGNEQFINAAK	20	0	2210.1	CON__P00761	CON__P00761	yes	2,3	0	327.42	9632400000	405950000	0	0	1203200000	1599500000	1574100000	1305300000	2079700000	1464600000	+
LGEHNIEVLEGNEQFINAAK	20	0	2224.11	CON__P07477	CON__P07477	yes	2	0.00073369	37.552	312250000	0	0	0	36490000	50908000	44252000	49861000	72678000	58062000	+
LGELQTTAGR	10	0	1044.56	CON__Q01546;CON__P12035	CON__Q01546	yes	2	0.07971	63.694	1041000000	0	0	0	0	1041000000	0	0	0	0	+
LGEYGFQNALIVR	13	0	1478.79	CON__P02769	CON__P02769	yes	2	7.6557e-05	83.314	41685000	0	0	0	0	0	0	9907700	12293000	19484000	+
LGIQAFEPVLIDGK	14	0	1498.84	>tr|A0A0H3MT34|A0A0H3MT34_STRS4 DNA-directed RNA polymerase subunit beta' OS=Streptococcus suis (strain BM407) GN=rpoC PE=3 SV=1	>tr|A0A0H3MT34|A0A0H3MT34_STRS4 DNA-directed RNA polymerase subunit beta' OS=Streptococcus suis (strain BM407) GN=rpoC PE=3 SV=1	yes	2	0.046702	38.028	63070000	0	0	0	0	0	0	26782000	26513000	9775800
LGIRPQEISTQVLPR	15	1	1705.98	>tr|A0A0H3MSJ1|A0A0H3MSJ1_STRS4 Adenylosuccinate lyase OS=Streptococcus suis (strain BM407) GN=purB PE=3 SV=1	>tr|A0A0H3MSJ1|A0A0H3MSJ1_STRS4 Adenylosuccinate lyase OS=Streptococcus suis (strain BM407) GN=purB PE=3 SV=1	yes	2,3	6.6074e-36	70.529	135470000	0	0	0	0	0	0	55884000	44538000	35045000
LGLNAAVTEVTDNQKPEFMEHGNFPVTIK	29	1	3198.6	>tr|A0A0H3N4K8|A0A0H3N4K8_STRS4 NADH oxidase OS=Streptococcus suis (strain BM407) GN=nox PE=4 SV=1	>tr|A0A0H3N4K8|A0A0H3N4K8_STRS4 NADH oxidase OS=Streptococcus suis (strain BM407) GN=nox PE=4 SV=1	yes	4	0.0019388	21.566	13478000	0	0	0	0	0	0	13478000	0	0
LGWEIISTGGTK	12	0	1260.67	>tr|A0A0H3MSV0|A0A0H3MSV0_STRS4 Bifunctional purine biosynthesis protein PurH OS=Streptococcus suis (strain BM407) GN=purH PE=3 SV=1	>tr|A0A0H3MSV0|A0A0H3MSV0_STRS4 Bifunctional purine biosynthesis protein PurH OS=Streptococcus suis (strain BM407) GN=purH PE=3 SV=1	yes	2	0.078654	39.394	18164000	0	0	0	0	0	0	0	18164000	0
LHAAGITVIPVVPSVALAK	19	0	1855.13	>tr|A0A0H3N1F3|A0A0H3N1F3_STRS4 Enoyl-ACP reductase OS=Streptococcus suis (strain BM407) GN=fabK PE=4 SV=1	>tr|A0A0H3N1F3|A0A0H3N1F3_STRS4 Enoyl-ACP reductase OS=Streptococcus suis (strain BM407) GN=fabK PE=4 SV=1	yes	3	4.1657e-05	66.977	222520000	0	0	0	0	0	0	76196000	56020000	90302000
LHELQPATGSR	11	0	1207.63	>tr|A0A0H3MSP7|A0A0H3MSP7_STRS4 50S ribosomal protein L15 OS=Streptococcus suis (strain BM407) GN=rplO PE=3 SV=1	>tr|A0A0H3MSP7|A0A0H3MSP7_STRS4 50S ribosomal protein L15 OS=Streptococcus suis (strain BM407) GN=rplO PE=3 SV=1	yes	2,3	2.1014e-32	180.19	508710000	0	0	0	0	0	0	156510000	164660000	187540000
LHVDPENFR	9	0	1125.56	CON__Q3SX09	CON__Q3SX09	yes	2,3	0.00017011	111.74	1021300000	353530000	0	0	0	0	0	255430000	0	412340000	+
LIDIINPTQK	10	0	1153.67	>tr|A0A0H3N1I2|A0A0H3N1I2_STRS4 30S ribosomal protein S10 OS=Streptococcus suis (strain BM407) GN=rpsJ PE=3 SV=1	>tr|A0A0H3N1I2|A0A0H3N1I2_STRS4 30S ribosomal protein S10 OS=Streptococcus suis (strain BM407) GN=rpsJ PE=3 SV=1	yes	2	4.5169e-06	64.906	85962000	0	0	0	0	0	0	0	0	85962000
LIEPLNTLFK	10	0	1186.7	>tr|A0A0H3N498|A0A0H3N498_STRS4 GMP synthase [glutamine-hydrolyzing] OS=Streptococcus suis (strain BM407) GN=guaA PE=3 SV=1	>tr|A0A0H3N498|A0A0H3N498_STRS4 GMP synthase [glutamine-hydrolyzing] OS=Streptococcus suis (strain BM407) GN=guaA PE=3 SV=1	yes	2	0.036036	59.426	0	0	0	0	0	0	0	0	0	0
LILVTAINPTPAGEGK	16	0	1592.91	>tr|A0A0H3MVP2|A0A0H3MVP2_STRS4 Formate--tetrahydrofolate ligase OS=Streptococcus suis (strain BM407) GN=fhs PE=3 SV=1	>tr|A0A0H3MVP2|A0A0H3MVP2_STRS4 Formate--tetrahydrofolate ligase OS=Streptococcus suis (strain BM407) GN=fhs PE=3 SV=1	yes	2	2.1155e-57	148.7	204600000	0	0	0	0	0	0	65012000	77201000	62383000
LISQIVSSITASLR	14	0	1486.87	CON__ENSEMBL:ENSBTAP00000016242	CON__ENSEMBL:ENSBTAP00000016242	yes	2,3	1.1736e-09	94.551	85790000	0	0	3088200	10620000	3605600	4617100	62879000	979150	0	+
LITLGGAPFSTLK	13	0	1316.77	>tr|A0A0H3N154|A0A0H3N154_STRS4 Dps-like peroxide resistance protein Dpr OS=Streptococcus suis (strain BM407) GN=dpr PE=3 SV=1	>tr|A0A0H3N154|A0A0H3N154_STRS4 Dps-like peroxide resistance protein Dpr OS=Streptococcus suis (strain BM407) GN=dpr PE=3 SV=1	yes	2	0.067049	37.793	16241000	0	0	0	0	0	0	0	16241000	0
LKYENEVALR	10	1	1233.67	CON__P13645	CON__P13645	yes	3	7.198e-12	154.84	54663000	0	0	0	0	39251000	3716300	11696000	0	0	+
LLEEIPNSNQGFLLK	15	0	1713.93	>tr|A0A0H3MVC6|A0A0H3MVC6_STRS4 Uncharacterized protein OS=Streptococcus suis (strain BM407) GN=SSUBM407_0861 PE=4 SV=1	>tr|A0A0H3MVC6|A0A0H3MVC6_STRS4 Uncharacterized protein OS=Streptococcus suis (strain BM407) GN=SSUBM407_0861 PE=4 SV=1	yes	2	0.008543	46.964	34107000	0	0	0	0	0	0	18203000	0	15904000
LLELNAPGIIVQNEK	15	0	1649.94	>tr|A0A0H3MT34|A0A0H3MT34_STRS4 DNA-directed RNA polymerase subunit beta' OS=Streptococcus suis (strain BM407) GN=rpoC PE=3 SV=1	>tr|A0A0H3MT34|A0A0H3MT34_STRS4 DNA-directed RNA polymerase subunit beta' OS=Streptococcus suis (strain BM407) GN=rpoC PE=3 SV=1	yes	2	8.2134e-05	60.918	75954000	0	0	0	0	0	0	25387000	25011000	25556000
LLFATGSQPILPPIK	15	0	1593.95	>tr|A0A0H3N4K8|A0A0H3N4K8_STRS4 NADH oxidase OS=Streptococcus suis (strain BM407) GN=nox PE=4 SV=1	>tr|A0A0H3N4K8|A0A0H3N4K8_STRS4 NADH oxidase OS=Streptococcus suis (strain BM407) GN=nox PE=4 SV=1	yes	2	6.6554e-19	113.8	682140000	0	0	0	0	0	0	277140000	163430000	241570000
LLGQEAGLER	10	0	1084.59	>tr|A0A0H3MXQ4|A0A0H3MXQ4_STRS4 Metal cation ABC transporter ATP-binding protein OS=Streptococcus suis (strain BM407) GN=SSUBM407_1937 PE=4 SV=1	>tr|A0A0H3MXQ4|A0A0H3MXQ4_STRS4 Metal cation ABC transporter ATP-binding protein OS=Streptococcus suis (strain BM407) GN=SSUBM407_1937 PE=4 SV=1	yes	2	0.11048	47.361	41151000	0	0	0	0	0	0	41151000	0	0
LLSNATQNGTVK	12	0	1244.67	>tr|A0A0H3MWU9|A0A0H3MWU9_STRS4 DNA polymerase III subunit beta OS=Streptococcus suis (strain BM407) GN=dnaN PE=3 SV=1	>tr|A0A0H3MWU9|A0A0H3MWU9_STRS4 DNA polymerase III subunit beta OS=Streptococcus suis (strain BM407) GN=dnaN PE=3 SV=1	yes	2	9.5122e-22	76.326	24327000	0	0	0	0	0	0	24327000	0	0
LLVTQAAISK	10	0	1042.64	>tr|A0A0H3MSM9|A0A0H3MSM9_STRS4 50S ribosomal protein L4 OS=Streptococcus suis (strain BM407) GN=rplD PE=3 SV=1	>tr|A0A0H3MSM9|A0A0H3MSM9_STRS4 50S ribosomal protein L4 OS=Streptococcus suis (strain BM407) GN=rplD PE=3 SV=1	yes	2	0.077931	69.672	425960000	0	0	0	0	0	0	155910000	104980000	165060000
LLVVYPWTQR	10	0	1273.72	CON__Q3SX09;CON__P02070	CON__Q3SX09	yes	2	9.5563e-49	125.97	0	0	0	0	0	0	0	0	0	0	+
LMFTDIMGVMK	11	0	1284.63	>tr|A0A0H3MT60|A0A0H3MT60_STRS4 Putative glutamine synthetase OS=Streptococcus suis (strain BM407) GN=glnA PE=3 SV=1	>tr|A0A0H3MT60|A0A0H3MT60_STRS4 Putative glutamine synthetase OS=Streptococcus suis (strain BM407) GN=glnA PE=3 SV=1	yes	2	0.038523	55.401	21510000	0	0	0	0	0	0	6238900	6143700	9127500
LNDLEDALQQAK	12	0	1356.69	CON__P04264	CON__P04264	yes	2	2.6136e-81	210.95	1977400000	121770000	606700000	127090000	129310000	356610000	141930000	204530000	144870000	144550000	+
LNDLEEALQQAK	12	0	1370.7	CON__P35908	CON__P35908	yes	2,3	7.9494e-21	127.56	703490000	0	258560000	31508000	80022000	126090000	98258000	73541000	35508000	0	+
LNNIVPEGAAEVYVK	15	0	1614.86	>tr|A0A0H3MTM8|A0A0H3MTM8_STRS4 Cysteine synthase OS=Streptococcus suis (strain BM407) GN=cysM PE=3 SV=1	>tr|A0A0H3MTM8|A0A0H3MTM8_STRS4 Cysteine synthase OS=Streptococcus suis (strain BM407) GN=cysM PE=3 SV=1	yes	2	0.021681	37.913	44009000	0	0	0	0	0	0	0	0	44009000
LNTGNPAEFGFTAPDEVIR	19	0	2047	>tr|A0A0H3MXQ1|A0A0H3MXQ1_STRS4 Putative aminotransferase OS=Streptococcus suis (strain BM407) GN=SSUBM407_0308 PE=4 SV=1	>tr|A0A0H3MXQ1|A0A0H3MXQ1_STRS4 Putative aminotransferase OS=Streptococcus suis (strain BM407) GN=SSUBM407_0308 PE=4 SV=1	yes	2	0.00047377	55.206	123410000	0	0	0	0	0	0	35326000	52363000	35717000
LNVEVDAAPTVDLNR	15	0	1624.84	CON__REFSEQ:XP_986630;CON__A2A5Y0;CON__Q15323;CON__Q9UE12;CON__Q9D646	CON__REFSEQ:XP_986630	yes	2	4.9479e-13	97.836	45595000	0	0	0	0	0	45595000	0	0	0	+
LPQQIISK	8	0	925.56	>tr|A0A0H3MSH7|A0A0H3MSH7_STRS4 Putative phosphoribosylformylglycinamidine synthase protein OS=Streptococcus suis (strain BM407) GN=SSUBM407_0026 PE=4 SV=1	>tr|A0A0H3MSH7|A0A0H3MSH7_STRS4 Putative phosphoribosylformylglycinamidine synthase protein OS=Streptococcus suis (strain BM407) GN=SSUBM407_0026 PE=4 SV=1	yes	2	0.014813	98.582	164010000	0	0	0	0	0	0	59375000	63400000	41230000
LPSSVNQPK	9	0	968.529	>tr|A0A0H3MUB0|A0A0H3MUB0_STRS4 Elongation factor Tu OS=Streptococcus suis (strain BM407) GN=tufA PE=3 SV=1	>tr|A0A0H3MUB0|A0A0H3MUB0_STRS4 Elongation factor Tu OS=Streptococcus suis (strain BM407) GN=tufA PE=3 SV=1	yes	2	1.1236e-06	136.27	1781000000	0	0	0	0	0	0	592050000	612820000	576180000
LPVVPANMQTIIDEDVAEMLAK	22	0	2396.23	>tr|A0A0H3MVF3|A0A0H3MVF3_STRS4 GMP reductase OS=Streptococcus suis (strain BM407) GN=guaC PE=3 SV=1	>tr|A0A0H3MVF3|A0A0H3MVF3_STRS4 GMP reductase OS=Streptococcus suis (strain BM407) GN=guaC PE=3 SV=1	yes	3	4.0173e-06	47.814	6703300	0	0	0	0	0	0	0	4826000	1877300
LQANAHPIQLPIGSEDEFR	19	0	2134.08	>tr|A0A0H3N1N7|A0A0H3N1N7_STRS4 Elongation factor G OS=Streptococcus suis (strain BM407) GN=fus PE=3 SV=1	>tr|A0A0H3N1N7|A0A0H3N1N7_STRS4 Elongation factor G OS=Streptococcus suis (strain BM407) GN=fus PE=3 SV=1	yes	2,3	3.5355e-82	88.283	160220000	0	0	0	0	0	0	45747000	56675000	57797000
LQDLQTALQK	10	0	1156.65	CON__Q01546	CON__Q01546	yes	2	6.0413e-06	105.2	333220000	0	40243000	57673000	0	0	0	117430000	0	117870000	+
LSAVVASVLR	10	0	1013.62	>tr|A0A0H3N6B0|A0A0H3N6B0_STRS4 50S ribosomal protein L13 OS=Streptococcus suis (strain BM407) GN=rplM PE=3 SV=1	>tr|A0A0H3N6B0|A0A0H3N6B0_STRS4 50S ribosomal protein L13 OS=Streptococcus suis (strain BM407) GN=rplM PE=3 SV=1	yes	2	4.3412e-06	72.096	69634000	0	0	0	0	0	0	69634000	0	0
LSGTDAFAIASTVFK	15	0	1526.8	>tr|A0A0H3MWT3|A0A0H3MWT3_STRS4 tRNA modification GTPase MnmE OS=Streptococcus suis (strain BM407) GN=trmE PE=3 SV=1	>tr|A0A0H3MWT3|A0A0H3MWT3_STRS4 tRNA modification GTPase MnmE OS=Streptococcus suis (strain BM407) GN=trmE PE=3 SV=1	yes	2	0.002363	51.695	48776000	0	0	0	0	2118900	0	15703000	13529000	17425000
LSQEEIDELFNPDYYAK	17	0	2072.96	>tr|A0A0H3MSJ1|A0A0H3MSJ1_STRS4 Adenylosuccinate lyase OS=Streptococcus suis (strain BM407) GN=purB PE=3 SV=1	>tr|A0A0H3MSJ1|A0A0H3MSJ1_STRS4 Adenylosuccinate lyase OS=Streptococcus suis (strain BM407) GN=purB PE=3 SV=1	yes	2	0.024508	30.945	42514000	0	0	0	0	0	0	0	14851000	27663000
LSSAYAAAEK	10	0	1009.51	>tr|A0A0H3N1F3|A0A0H3N1F3_STRS4 Enoyl-ACP reductase OS=Streptococcus suis (strain BM407) GN=fabK PE=4 SV=1	>tr|A0A0H3N1F3|A0A0H3N1F3_STRS4 Enoyl-ACP reductase OS=Streptococcus suis (strain BM407) GN=fabK PE=4 SV=1	yes	2	0.041464	76.302	193370000	0	0	0	0	0	0	49741000	68513000	75112000
LSSPATLNSR	10	0	1044.56	CON__P00761	CON__P00761	yes	2	9.4065e-14	157.24	9861100000	947410000	1531800000	1363100000	842190000	1041000000	904750000	1121500000	1224500000	884730000	+
LSSTDPNLQNIPVR	14	0	1552.82	>tr|A0A0H3MTZ7|A0A0H3MTZ7_STRS4 DNA polymerase I OS=Streptococcus suis (strain BM407) GN=polA PE=3 SV=1	>tr|A0A0H3MTZ7|A0A0H3MTZ7_STRS4 DNA polymerase I OS=Streptococcus suis (strain BM407) GN=polA PE=3 SV=1	yes	2	0.0036245	43.761	0	0	0	0	0	0	0	0	0	0
LTAAANLVQQR	11	0	1183.67	>tr|A0A0H3MUY5|A0A0H3MUY5_STRS4 ATP synthase subunit b OS=Streptococcus suis (strain BM407) GN=atpF PE=3 SV=1	>tr|A0A0H3MUY5|A0A0H3MUY5_STRS4 ATP synthase subunit b OS=Streptococcus suis (strain BM407) GN=atpF PE=3 SV=1	yes	2	1.0915e-06	97.472	60533000	0	0	0	0	0	0	30540000	0	29993000
LTAEVENAK	9	0	973.508	CON__Q14533;CON__P78385;CON__Q6NT21;CON__O43790	CON__Q14533	yes	2	0.00050834	105.94	271940000	0	42429000	0	25589000	19090000	184830000	0	0	0	+
LTEAVPGFPIVLHGGSGIPDAQIQEAIK	28	0	2856.54	>tr|A0A0H3MXP6|A0A0H3MXP6_STRS4 Fructose-bisphosphate aldolase OS=Streptococcus suis (strain BM407) GN=fba PE=3 SV=1	>tr|A0A0H3MXP6|A0A0H3MXP6_STRS4 Fructose-bisphosphate aldolase OS=Streptococcus suis (strain BM407) GN=fba PE=3 SV=1	yes	3	8.027e-41	98.967	189820000	0	0	0	0	0	0	74804000	62030000	52990000
LTQLGIYPAVDPLASSSR	18	0	1887.01	>tr|A0A0H3N3J8|A0A0H3N3J8_STRS4 ATP synthase subunit beta OS=Streptococcus suis (strain BM407) GN=atpD PE=3 SV=1	>tr|A0A0H3N3J8|A0A0H3N3J8_STRS4 ATP synthase subunit beta OS=Streptococcus suis (strain BM407) GN=atpD PE=3 SV=1	yes	2	0.039138	36.49	21342000	0	0	0	0	0	0	0	21342000	0
LTSDFAQNIDDILHK	15	0	1728.87	>tr|A0A0H3MSI4|A0A0H3MSI4_STRS4 Phosphoribosylamine--glycine ligase OS=Streptococcus suis (strain BM407) GN=purD PE=3 SV=1	>tr|A0A0H3MSI4|A0A0H3MSI4_STRS4 Phosphoribosylamine--glycine ligase OS=Streptococcus suis (strain BM407) GN=purD PE=3 SV=1	yes	3	0.00064834	56.599	160520000	0	0	0	0	0	0	38145000	79258000	43113000
LTTMTLVR	8	0	933.532	>tr|A0A0H3N1F3|A0A0H3N1F3_STRS4 Enoyl-ACP reductase OS=Streptococcus suis (strain BM407) GN=fabK PE=4 SV=1	>tr|A0A0H3N1F3|A0A0H3N1F3_STRS4 Enoyl-ACP reductase OS=Streptococcus suis (strain BM407) GN=fabK PE=4 SV=1	yes	2	0.0057635	107.29	88013000	0	0	0	0	0	0	25179000	32630000	30205000
LVAGDVIEGK	10	0	999.56	>tr|A0A0H3MZW2|A0A0H3MZW2_STRS4 Putative 30S ribosomal protein S1 OS=Streptococcus suis (strain BM407) GN=SSUBM407_1113 PE=4 SV=1	>tr|A0A0H3MZW2|A0A0H3MZW2_STRS4 Putative 30S ribosomal protein S1 OS=Streptococcus suis (strain BM407) GN=SSUBM407_1113 PE=4 SV=1	yes	2	0.072184	72.2	424180000	0	0	0	0	0	0	121100000	124650000	178430000
LVAQQTPGFVGADLENVLNEAALVAAR	27	0	2765.47	>tr|A0A0H3MST3|A0A0H3MST3_STRS4 ATP-dependent zinc metalloprotease FtsH OS=Streptococcus suis (strain BM407) GN=ftsH PE=3 SV=1	>tr|A0A0H3MST3|A0A0H3MST3_STRS4 ATP-dependent zinc metalloprotease FtsH OS=Streptococcus suis (strain BM407) GN=ftsH PE=3 SV=1	yes	3	0.0010122	17.869	6000700	0	0	0	0	0	0	0	6000700	0
LVLDTSGDDFNVVIPSR	17	0	1845.95	>tr|A0A0H3MWU9|A0A0H3MWU9_STRS4 DNA polymerase III subunit beta OS=Streptococcus suis (strain BM407) GN=dnaN PE=3 SV=1	>tr|A0A0H3MWU9|A0A0H3MWU9_STRS4 DNA polymerase III subunit beta OS=Streptococcus suis (strain BM407) GN=dnaN PE=3 SV=1	yes	2	2.6014e-11	84.14	29180000	0	0	0	0	0	0	11079000	18102000	0
LVNELTEFAK	10	0	1162.62	CON__P02769	CON__P02769	yes	2	2.473e-08	115.78	78291000	0	56639000	21652000	0	0	0	0	0	0	+
LVPGFEAPVYIAWAGK	16	0	1716.92	>tr|A0A0H3MT60|A0A0H3MT60_STRS4 Putative glutamine synthetase OS=Streptococcus suis (strain BM407) GN=glnA PE=3 SV=1	>tr|A0A0H3MT60|A0A0H3MT60_STRS4 Putative glutamine synthetase OS=Streptococcus suis (strain BM407) GN=glnA PE=3 SV=1	yes	2	0.0022804	52.254	24854000	0	0	0	0	0	0	0	12895000	11959000
LVPNPDQK	8	0	909.492	CON__Q28194	CON__Q28194	yes	2	0.051063	84.568	48378000	48378000	0	0	0	0	0	0	0	0	+
LVTVSLPR	8	0	883.549	>tr|A0A0H3MX32|A0A0H3MX32_STRS4 50S ribosomal protein L5 OS=Streptococcus suis (strain BM407) GN=rplE PE=3 SV=1	>tr|A0A0H3MX32|A0A0H3MX32_STRS4 50S ribosomal protein L5 OS=Streptococcus suis (strain BM407) GN=rplE PE=3 SV=1	yes	2	0.004357	110.12	298910000	0	29099000	44942000	20404000	21023000	29208000	56944000	48664000	48628000
LVVQIDNAK	9	0	998.576	CON__Q14525;CON__Q497I4;CON__REFSEQ:XP_986630;CON__A2A5Y0;CON__Q15323;CON__Q9UE12;CON__Q9D646;CON__O76009;CON__Q6NTB9	CON__REFSEQ:XP_986630	no	2	0.00046258	106.68	88347000	0	5614300	10415000	0	0	72318000	0	0	0	+
LYDGSYHDVDSSETAFK	17	0	1932.84	>tr|A0A0H3N1N7|A0A0H3N1N7_STRS4 Elongation factor G OS=Streptococcus suis (strain BM407) GN=fus PE=3 SV=1	>tr|A0A0H3N1N7|A0A0H3N1N7_STRS4 Elongation factor G OS=Streptococcus suis (strain BM407) GN=fus PE=3 SV=1	yes	2	1.1424e-53	76.713	87332000	0	0	0	0	0	0	0	25049000	62283000
LYDWLQDNR	9	0	1221.58	>tr|A0A0H3MUX3|A0A0H3MUX3_STRS4 L-lactate dehydrogenase OS=Streptococcus suis (strain BM407) GN=ldh PE=3 SV=1	>tr|A0A0H3MUX3|A0A0H3MUX3_STRS4 L-lactate dehydrogenase OS=Streptococcus suis (strain BM407) GN=ldh PE=3 SV=1	yes	2	3.1624e-08	100.57	0	0	0	0	0	0	0	0	0	0
LYQNSADVIEK	11	0	1278.65	>tr|A0A0H3N4K8|A0A0H3N4K8_STRS4 NADH oxidase OS=Streptococcus suis (strain BM407) GN=nox PE=4 SV=1	>tr|A0A0H3N4K8|A0A0H3N4K8_STRS4 NADH oxidase OS=Streptococcus suis (strain BM407) GN=nox PE=4 SV=1	yes	2	8.5018e-07	99.215	589100000	0	0	0	0	0	0	188420000	211010000	189670000
LYSVEEAVALAK	12	0	1291.7	>tr|A0A0H3N305|A0A0H3N305_STRS4 50S ribosomal protein L1 OS=Streptococcus suis (strain BM407) GN=rplA PE=3 SV=1	>tr|A0A0H3N305|A0A0H3N305_STRS4 50S ribosomal protein L1 OS=Streptococcus suis (strain BM407) GN=rplA PE=3 SV=1	yes	2	1.9482e-12	106.67	436240000	0	0	0	0	0	0	148110000	130580000	157550000
MDDDIAALVVDNGSGMCK	18	0	1909.82	CON__P60712	CON__P60712	yes	2	6.5971e-28	105.89	218590000	21550000	13827000	10396000	13045000	19443000	18128000	42280000	34354000	45568000	+
MDVDENPNTAR	11	0	1260.54	>tr|A0A0H3MT78|A0A0H3MT78_STRS4 Thioredoxin OS=Streptococcus suis (strain BM407) GN=SSUBM407_0214 PE=3 SV=1	>tr|A0A0H3MT78|A0A0H3MT78_STRS4 Thioredoxin OS=Streptococcus suis (strain BM407) GN=SSUBM407_0214 PE=3 SV=1	yes	2	0.011064	72.152	24954000	0	0	0	0	0	0	0	0	24954000
MEEDGTFEVLPK	12	0	1393.64	>tr|A0A0H3N1V7|A0A0H3N1V7_STRS4 30S ribosomal protein S2 OS=Streptococcus suis (strain BM407) GN=rpsB PE=3 SV=1	>tr|A0A0H3N1V7|A0A0H3N1V7_STRS4 30S ribosomal protein S2 OS=Streptococcus suis (strain BM407) GN=rpsB PE=3 SV=1	yes	2	0.035274	48.659	44563000	0	0	0	0	0	0	0	19210000	25353000
MGAEAIQDLLK	11	0	1187.62	>tr|A0A0H3MT34|A0A0H3MT34_STRS4 DNA-directed RNA polymerase subunit beta' OS=Streptococcus suis (strain BM407) GN=rpoC PE=3 SV=1	>tr|A0A0H3MT34|A0A0H3MT34_STRS4 DNA-directed RNA polymerase subunit beta' OS=Streptococcus suis (strain BM407) GN=rpoC PE=3 SV=1	yes	2	0.061721	45.911	0	0	0	0	0	0	0	0	0	0
MGGFAAVGPVLQGLNQPVNDLSR	23	0	2339.21	>tr|A0A0H3MZ94|A0A0H3MZ94_STRS4 Putative phosphate acetyltransferase OS=Streptococcus suis (strain BM407) GN=pta PE=4 SV=1	>tr|A0A0H3MZ94|A0A0H3MZ94_STRS4 Putative phosphate acetyltransferase OS=Streptococcus suis (strain BM407) GN=pta PE=4 SV=1	yes	2	0.00026091	38.933	35844000	0	0	0	0	0	0	12490000	10579000	12774000
MINAAAGVEEVAANIIK	17	0	1712.91	>tr|A0A0H3MWW6|A0A0H3MWW6_STRS4 Putative mannose-specific phosphotransferase system (PTS), IIAB component OS=Streptococcus suis (strain BM407) GN=manL PE=4 SV=1	>tr|A0A0H3MWW6|A0A0H3MWW6_STRS4 Putative mannose-specific phosphotransferase system (PTS), IIAB component OS=Streptococcus suis (strain BM407) GN=manL PE=4 SV=1	yes	2,3	5.7591e-07	74.12	98260000	0	0	0	0	0	0	27599000	32535000	38127000
MINAQEISALLK	12	0	1329.73	>tr|A0A0H3MYX1|A0A0H3MYX1_STRS4 ATP synthase subunit alpha OS=Streptococcus suis (strain BM407) GN=atpA PE=3 SV=1	>tr|A0A0H3MYX1|A0A0H3MYX1_STRS4 ATP synthase subunit alpha OS=Streptococcus suis (strain BM407) GN=atpA PE=3 SV=1	yes	2	0.0085576	59.155	124320000	0	0	0	0	0	0	41269000	38570000	44486000
MLADLAVNDAAAFTALADAAK	21	0	2062.04	>tr|A0A0H3MUB9|A0A0H3MUB9_STRS4 50S ribosomal protein L20 OS=Streptococcus suis (strain BM407) GN=rplT PE=3 SV=1	>tr|A0A0H3MUB9|A0A0H3MUB9_STRS4 50S ribosomal protein L20 OS=Streptococcus suis (strain BM407) GN=rplT PE=3 SV=1	yes	2	3.0387e-09	72.644	43629000	0	0	0	0	0	0	34998000	3498500	5132500
MLNLNLANLQFMAHKK	16	1	1885.01	>tr|A0A0H3N4G4|A0A0H3N4G4_STRS4 50S ribosomal protein L27 OS=Streptococcus suis (strain BM407) GN=rpmA PE=3 SV=1	>tr|A0A0H3N4G4|A0A0H3N4G4_STRS4 50S ribosomal protein L27 OS=Streptococcus suis (strain BM407) GN=rpmA PE=3 SV=1	yes	3	0.10401	6.8908	10744000	0	0	0	0	0	0	10744000	0	0
MLPLGFPESFFAEGK	15	0	1668.82	>tr|A0A0H3N352|A0A0H3N352_STRS4 Putative dTDP-4-keto-6-deoxyglucose-3,5-epimerase OS=Streptococcus suis (strain BM407) GN=rmlC PE=4 SV=1	>tr|A0A0H3N352|A0A0H3N352_STRS4 Putative dTDP-4-keto-6-deoxyglucose-3,5-epimerase OS=Streptococcus suis (strain BM407) GN=rmlC PE=4 SV=1	yes	2	0.031752	34.191	27373000	0	0	0	0	0	0	0	13146000	14227000
MMNMQNMMRQAQKLQK	16	2	2009.95	>tr|A0A0H3MT87|A0A0H3MT87_STRS4 Nucleoid-associated protein SSUBM407_0178 OS=Streptococcus suis (strain BM407) GN=SSUBM407_0178 PE=3 SV=1	>tr|A0A0H3MT87|A0A0H3MT87_STRS4 Nucleoid-associated protein SSUBM407_0178 OS=Streptococcus suis (strain BM407) GN=SSUBM407_0178 PE=3 SV=1	yes	2	0.013422	6.8908	225940000	0	14540000	12075000	23964000	38869000	34880000	38518000	37006000	26092000
MMTSDIVSRAMMTRER	16	2	1913.89	>tr|A0A0H3N041|A0A0H3N041_STRS4 Putative membrane protein OS=Streptococcus suis (strain BM407) GN=SSUBM407_1193 PE=4 SV=1	>tr|A0A0H3N041|A0A0H3N041_STRS4 Putative membrane protein OS=Streptococcus suis (strain BM407) GN=SSUBM407_1193 PE=4 SV=1	yes	2,4	0.013605	1.9171	17782000	0	1595800	0	2696700	4081200	4118900	0	0	5289100
MNGLSYSQLMHGLK	14	0	1577.77	>tr|A0A0H3MUB9|A0A0H3MUB9_STRS4 50S ribosomal protein L20 OS=Streptococcus suis (strain BM407) GN=rplT PE=3 SV=1	>tr|A0A0H3MUB9|A0A0H3MUB9_STRS4 50S ribosomal protein L20 OS=Streptococcus suis (strain BM407) GN=rplT PE=3 SV=1	yes	3	0.040066	39.509	91977000	0	0	0	0	0	0	40971000	18182000	32824000
MNLYDVIK	8	0	994.516	>tr|A0A0H3MX22|A0A0H3MX22_STRS4 50S ribosomal protein L23 OS=Streptococcus suis (strain BM407) GN=rplW PE=3 SV=1	>tr|A0A0H3MX22|A0A0H3MX22_STRS4 50S ribosomal protein L23 OS=Streptococcus suis (strain BM407) GN=rplW PE=3 SV=1	yes	2	0.10975	2.6794	13333000	0	0	2144600	3279100	0	3678400	4230500	0	0
MNMQNMMRQAQK	12	1	1509.67	>tr|A0A0H3MT87|A0A0H3MT87_STRS4 Nucleoid-associated protein SSUBM407_0178 OS=Streptococcus suis (strain BM407) GN=SSUBM407_0178 PE=3 SV=1	>tr|A0A0H3MT87|A0A0H3MT87_STRS4 Nucleoid-associated protein SSUBM407_0178 OS=Streptococcus suis (strain BM407) GN=SSUBM407_0178 PE=3 SV=1	yes	2	0.10415	0	0	0	0	0	0	0	0	0	0	0
MNMQNMMRQAQKLQK	15	2	1878.9	>tr|A0A0H3MT87|A0A0H3MT87_STRS4 Nucleoid-associated protein SSUBM407_0178 OS=Streptococcus suis (strain BM407) GN=SSUBM407_0178 PE=3 SV=1	>tr|A0A0H3MT87|A0A0H3MT87_STRS4 Nucleoid-associated protein SSUBM407_0178 OS=Streptococcus suis (strain BM407) GN=SSUBM407_0178 PE=3 SV=1	yes	2	0.10163	2.1249	0	0	0	0	0	0	0	0	0	0
MNPLIQSLTEGQLR	14	0	1598.85	>tr|A0A0H3N233|A0A0H3N233_STRS4 50S ribosomal protein L19 OS=Streptococcus suis (strain BM407) GN=rplS PE=3 SV=1	>tr|A0A0H3N233|A0A0H3N233_STRS4 50S ribosomal protein L19 OS=Streptococcus suis (strain BM407) GN=rplS PE=3 SV=1	yes	2,3	5.3041e-07	74.475	384470000	0	0	0	14189000	32786000	27067000	132400000	79242000	98781000
MNQEVLLQMMRATIPRDR	18	2	2201.12	>tr|A0A0H3MU58|A0A0H3MU58_STRS4 Uncharacterized protein OS=Streptococcus suis (strain BM407) GN=SSUBM407_0473 PE=4 SV=1	>tr|A0A0H3MU58|A0A0H3MU58_STRS4 Uncharacterized protein OS=Streptococcus suis (strain BM407) GN=SSUBM407_0473 PE=4 SV=1	yes	2	0.022151	2.5984	0	0	0	0	0	0	0	0	0	0
MNTELASLANEYDLVSAK	18	0	1967.95	>tr|A0A0H3MVM5|A0A0H3MVM5_STRS4 Putative oligopeptidase OS=Streptococcus suis (strain BM407) GN=SSUBM407_1151 PE=3 SV=1	>tr|A0A0H3MVM5|A0A0H3MVM5_STRS4 Putative oligopeptidase OS=Streptococcus suis (strain BM407) GN=SSUBM407_1151 PE=3 SV=1	yes	2	0.00010388	65.808	44110000	0	0	0	0	0	0	14635000	15403000	14071000
MPDLNAASLEAAMR	14	0	1488.71	>tr|A0A0H3MU71|A0A0H3MU71_STRS4 50S ribosomal protein L11 OS=Streptococcus suis (strain BM407) GN=rplK PE=3 SV=1	>tr|A0A0H3MU71|A0A0H3MU71_STRS4 50S ribosomal protein L11 OS=Streptococcus suis (strain BM407) GN=rplK PE=3 SV=1	yes	2,3	7.8061e-53	169.04	336080000	0	2257200	0	0	0	0	119140000	106960000	107730000
MPYVGTNILSSSVAMDK	17	0	1811.88	>tr|A0A0H3MUI1|A0A0H3MUI1_STRS4 D-alanine--D-alanine ligase OS=Streptococcus suis (strain BM407) GN=ddlA PE=3 SV=1	>tr|A0A0H3MUI1|A0A0H3MUI1_STRS4 D-alanine--D-alanine ligase OS=Streptococcus suis (strain BM407) GN=ddlA PE=3 SV=1	yes	2	0.069432	26.548	11937000	0	0	0	0	0	0	11937000	0	0
MQEVIEYVR	9	0	1165.58	>tr|A0A0H3N648|A0A0H3N648_STRS4 Putative pyruvate dehydrogenase E1 component, alpha subunit OS=Streptococcus suis (strain BM407) GN=pdhA PE=4 SV=1	>tr|A0A0H3N648|A0A0H3N648_STRS4 Putative pyruvate dehydrogenase E1 component, alpha subunit OS=Streptococcus suis (strain BM407) GN=pdhA PE=4 SV=1	yes	2	0.065582	79.148	233990000	0	0	0	0	0	0	61125000	86818000	86050000
MSRQSSITFQSGSRR	15	2	1726.85	CON__O95678	CON__O95678	yes	2	0.034316	47.532	22061000	0	0	2748600	0	0	0	0	0	19313000	+
MTALAEQGIDPFGK	14	0	1476.73	>tr|A0A0H3MTX8|A0A0H3MTX8_STRS4 Lysine--tRNA ligase OS=Streptococcus suis (strain BM407) GN=lysS PE=3 SV=1	>tr|A0A0H3MTX8|A0A0H3MTX8_STRS4 Lysine--tRNA ligase OS=Streptococcus suis (strain BM407) GN=lysS PE=3 SV=1	yes	2	0.011083	26.548	0	0	0	0	0	0	0	0	0	0
MTANAENILQK	11	0	1231.62	>tr|A0A0H3N1D7|A0A0H3N1D7_STRS4 Serine--tRNA ligase OS=Streptococcus suis (strain BM407) GN=serS PE=3 SV=1	>tr|A0A0H3N1D7|A0A0H3N1D7_STRS4 Serine--tRNA ligase OS=Streptococcus suis (strain BM407) GN=serS PE=3 SV=1	yes	2	0.045005	42.446	44624000	0	0	0	0	0	0	23050000	0	21574000
MTEEDFDTVLK	11	0	1326.6	>tr|A0A0H3MXL9|A0A0H3MXL9_STRS4 3-oxoacyl-[acyl-carrier protein] reductase OS=Streptococcus suis (strain BM407) GN=fabG PE=4 SV=1	>tr|A0A0H3MXL9|A0A0H3MXL9_STRS4 3-oxoacyl-[acyl-carrier protein] reductase OS=Streptococcus suis (strain BM407) GN=fabG PE=4 SV=1	yes	2	9.6943e-07	98.353	160810000	0	0	0	0	0	0	44792000	54537000	61483000
MTENFFGK	8	0	972.438	>tr|A0A0H3N352|A0A0H3N352_STRS4 Putative dTDP-4-keto-6-deoxyglucose-3,5-epimerase OS=Streptococcus suis (strain BM407) GN=rmlC PE=4 SV=1	>tr|A0A0H3N352|A0A0H3N352_STRS4 Putative dTDP-4-keto-6-deoxyglucose-3,5-epimerase OS=Streptococcus suis (strain BM407) GN=rmlC PE=4 SV=1	yes	2	0.10986	0	105850000	0	0	0	11132000	13093000	12150000	21962000	21053000	26463000
MTKANFGVVGMAVMGR	16	1	1667.83	>tr|A0A0H3N193|A0A0H3N193_STRS4 6-phosphogluconate dehydrogenase, decarboxylating OS=Streptococcus suis (strain BM407) GN=gnd PE=3 SV=1	>tr|A0A0H3N193|A0A0H3N193_STRS4 6-phosphogluconate dehydrogenase, decarboxylating OS=Streptococcus suis (strain BM407) GN=gnd PE=3 SV=1	yes	3	0.10486	3.3269	13941000	0	0	0	7087900	0	0	0	6853000	0
MTLGVGPGQTNR	12	0	1229.62	>tr|A0A0H3MSV0|A0A0H3MSV0_STRS4 Bifunctional purine biosynthesis protein PurH OS=Streptococcus suis (strain BM407) GN=purH PE=3 SV=1	>tr|A0A0H3MSV0|A0A0H3MSV0_STRS4 Bifunctional purine biosynthesis protein PurH OS=Streptococcus suis (strain BM407) GN=purH PE=3 SV=1	yes	2	1.829e-08	102.66	161170000	0	0	0	0	0	0	49128000	58118000	53929000
MTMETLLQDGR	11	0	1293.61	>tr|A0A0H3MTT7|A0A0H3MTT7_STRS4 Ribonuclease Y OS=Streptococcus suis (strain BM407) GN=rny PE=3 SV=1	>tr|A0A0H3MTT7|A0A0H3MTT7_STRS4 Ribonuclease Y OS=Streptococcus suis (strain BM407) GN=rny PE=3 SV=1	yes	2	0.0065369	50.207	17590000	0	0	0	0	0	0	0	0	17590000
MTSDIVSRAMMTR	13	1	1497.71	>tr|A0A0H3N041|A0A0H3N041_STRS4 Putative membrane protein OS=Streptococcus suis (strain BM407) GN=SSUBM407_1193 PE=4 SV=1	>tr|A0A0H3N041|A0A0H3N041_STRS4 Putative membrane protein OS=Streptococcus suis (strain BM407) GN=SSUBM407_1193 PE=4 SV=1	yes	2,3	0.10014	2.6344	16506000	5478800	0	0	11027000	0	0	0	0	0
MTTAEMIKELCEQMNISVSELAR	23	1	2683.27	>tr|A0A0H3N447|A0A0H3N447_STRS4 Putative DNA-binding protein OS=Streptococcus suis (strain BM407) GN=SSUBM407_0960 PE=4 SV=1	>tr|A0A0H3N447|A0A0H3N447_STRS4 Putative DNA-binding protein OS=Streptococcus suis (strain BM407) GN=SSUBM407_0960 PE=4 SV=1	yes	3	0.09531	0.4103	0	0	0	0	0	0	0	0	0	0
MTTAEMIKELCEQMNISVSELARR	24	2	2839.37	>tr|A0A0H3N447|A0A0H3N447_STRS4 Putative DNA-binding protein OS=Streptococcus suis (strain BM407) GN=SSUBM407_0960 PE=4 SV=1	>tr|A0A0H3N447|A0A0H3N447_STRS4 Putative DNA-binding protein OS=Streptococcus suis (strain BM407) GN=SSUBM407_0960 PE=4 SV=1	yes	3	0.01756	0	0	0	0	0	0	0	0	0	0	0
MTTEYQGEIVIAPR	14	0	1606.8	>tr|A0A0H3N630|A0A0H3N630_STRS4 Uncharacterized protein OS=Streptococcus suis (strain BM407) GN=SSUBM407_1695 PE=4 SV=1	>tr|A0A0H3N630|A0A0H3N630_STRS4 Uncharacterized protein OS=Streptococcus suis (strain BM407) GN=SSUBM407_1695 PE=4 SV=1	yes	2	0.095759	18.731	615100000	0	0	0	74990000	159060000	111680000	68291000	110690000	90388000
MTTGSWIAHPGDVVR	15	0	1625.8	>tr|A0A0H3MYM3|A0A0H3MYM3_STRS4 Putative membrane protein OS=Streptococcus suis (strain BM407) GN=SSUBM407_0681 PE=4 SV=1	>tr|A0A0H3MYM3|A0A0H3MYM3_STRS4 Putative membrane protein OS=Streptococcus suis (strain BM407) GN=SSUBM407_0681 PE=4 SV=1	yes	2	1.1133e-06	69.729	30809000	0	0	0	0	0	0	0	17476000	13333000
MVAELENPFILITDK	15	0	1731.91	>tr|A0A0H3MSU7|A0A0H3MSU7_STRS4 60 kDa chaperonin OS=Streptococcus suis (strain BM407) GN=groEL PE=3 SV=1	>tr|A0A0H3MSU7|A0A0H3MSU7_STRS4 60 kDa chaperonin OS=Streptococcus suis (strain BM407) GN=groEL PE=3 SV=1	yes	2	1.8281e-09	83.729	48914000	0	0	0	0	0	0	8584100	34931000	5399200
NADLETIFNLAK	12	0	1347.7	>tr|A0A0H3MXM3|A0A0H3MXM3_STRS4 Glutamate--tRNA ligase OS=Streptococcus suis (strain BM407) GN=gltX PE=3 SV=1	>tr|A0A0H3MXM3|A0A0H3MXM3_STRS4 Glutamate--tRNA ligase OS=Streptococcus suis (strain BM407) GN=gltX PE=3 SV=1	yes	2	0.0014776	83.226	47332000	0	0	0	0	0	0	12530000	21515000	13287000
NAQTLLNEYGR	11	0	1277.64	>tr|A0A0H3N0F1|A0A0H3N0F1_STRS4 Pyruvate kinase OS=Streptococcus suis (strain BM407) GN=pyk PE=3 SV=1	>tr|A0A0H3N0F1|A0A0H3N0F1_STRS4 Pyruvate kinase OS=Streptococcus suis (strain BM407) GN=pyk PE=3 SV=1	yes	2	1.0428e-26	174.4	507500000	0	0	0	0	0	0	172320000	148340000	186830000
NDVLAVLAPVAVETAAPVPK	20	0	1973.12	>tr|A0A0H3N1I5|A0A0H3N1I5_STRS4 Dihydrolipoamide acetyltransferase component of pyruvate dehydrogenase complex OS=Streptococcus suis (strain BM407) GN=pdhC PE=3 SV=1	>tr|A0A0H3N1I5|A0A0H3N1I5_STRS4 Dihydrolipoamide acetyltransferase component of pyruvate dehydrogenase complex OS=Streptococcus suis (strain BM407) GN=pdhC PE=3 SV=1	yes	2,3	5.1338e-18	90.972	171100000	0	0	0	0	0	0	57704000	55765000	57632000
NFENLLATLR	10	0	1189.65	>tr|A0A0H3N0D2|A0A0H3N0D2_STRS4 Tyrosine-protein kinase Wze OS=Streptococcus suis (strain BM407) GN=wze PE=4 SV=1	>tr|A0A0H3N0D2|A0A0H3N0D2_STRS4 Tyrosine-protein kinase Wze OS=Streptococcus suis (strain BM407) GN=wze PE=4 SV=1	yes	2	3.632e-09	121.9	53416000	0	0	0	0	0	0	18482000	16926000	18008000
NGVYCVAEGANMPSDLDAIK	20	0	2122.97	>tr|A0A0H3N1U8|A0A0H3N1U8_STRS4 Glutamate dehydrogenase OS=Streptococcus suis (strain BM407) GN=gdh PE=3 SV=1	>tr|A0A0H3N1U8|A0A0H3N1U8_STRS4 Glutamate dehydrogenase OS=Streptococcus suis (strain BM407) GN=gdh PE=3 SV=1	yes	2	5.336e-05	56.081	74653000	0	0	0	0	0	0	20682000	28585000	25386000
NHEEEMNALR	10	0	1241.55	CON__P02533;CON__Q9QWL7;CON__Q04695;CON__Q6IFX2	CON__P02533	yes	2	0.00028575	94.309	40336000	0	0	0	0	19437000	9980900	0	10918000	0	+
NILIPEMAEDLDGLGYLQGK	20	0	2188.11	>tr|A0A0H3N254|A0A0H3N254_STRS4 Glucose-6-phosphate isomerase OS=Streptococcus suis (strain BM407) GN=pgi PE=3 SV=1	>tr|A0A0H3N254|A0A0H3N254_STRS4 Glucose-6-phosphate isomerase OS=Streptococcus suis (strain BM407) GN=pgi PE=3 SV=1	yes	2	4.5661e-06	67.43	16578000	0	0	0	0	0	0	16578000	0	0
NITDTSFLIGDGTGR	15	0	1565.77	>tr|A0A0H3MWT5|A0A0H3MWT5_STRS4 UDP-N-acetylmuramate--L-alanine ligase OS=Streptococcus suis (strain BM407) GN=murC PE=3 SV=1	>tr|A0A0H3MWT5|A0A0H3MWT5_STRS4 UDP-N-acetylmuramate--L-alanine ligase OS=Streptococcus suis (strain BM407) GN=murC PE=3 SV=1	yes	2	6.6318e-08	50.653	34844000	0	0	0	0	0	0	13298000	12081000	9465300
NKYEDEINKR	10	2	1307.65	CON__P04264;CON__Q6IFZ6;CON__P13647	CON__P04264	no	2	5.8101e-11	145.25	217980000	0	0	0	11058000	82410000	30476000	34722000	34964000	24350000	+
NLDIERPTYTNLNR	14	1	1717.87	CON__ENSEMBL:ENSBTAP00000016242	CON__ENSEMBL:ENSBTAP00000016242	yes	2,3	0	328.3	10575000000	652960000	20582000	10134000	1216000000	1217900000	1983200000	1877300000	1581900000	2014900000	+
NLDLDSIIAEVK	12	0	1328.72	CON__P35908;CON__O95678;CON__P13647	CON__P35908	no	2	3.3865e-08	100.38	182350000	15894000	18627000	0	0	147820000	0	0	0	0	+
NLDNIVLAGIK	11	0	1168.68	>tr|A0A0H3MVG0|A0A0H3MVG0_STRS4 Bifunctional protein PyrR OS=Streptococcus suis (strain BM407) GN=pyrR PE=3 SV=1	>tr|A0A0H3MVG0|A0A0H3MVG0_STRS4 Bifunctional protein PyrR OS=Streptococcus suis (strain BM407) GN=pyrR PE=3 SV=1	yes	2	0.013158	69.276	169560000	0	0	0	0	0	0	69443000	45205000	54914000
NLFVQATK	8	0	919.513	>tr|A0A0H3MXV9|A0A0H3MXV9_STRS4 30S ribosomal protein S4 OS=Streptococcus suis (strain BM407) GN=rpsD PE=3 SV=1	>tr|A0A0H3MXV9|A0A0H3MXV9_STRS4 30S ribosomal protein S4 OS=Streptococcus suis (strain BM407) GN=rpsD PE=3 SV=1	yes	2	0.045204	85.666	318240000	0	0	0	0	0	0	107880000	96205000	114160000
NLVAVGDEIAAELGIPIVNK	20	0	2034.14	>tr|A0A0H3MXL6|A0A0H3MXL6_STRS4 UPF0210 protein SSUBM407_0267 OS=Streptococcus suis (strain BM407) GN=SSUBM407_0267 PE=3 SV=1	>tr|A0A0H3MXL6|A0A0H3MXL6_STRS4 UPF0210 protein SSUBM407_0267 OS=Streptococcus suis (strain BM407) GN=SSUBM407_0267 PE=3 SV=1	yes	3	3.5714e-05	58.49	31661000	0	0	0	0	0	0	21095000	9458800	1107100
NLVPSYDVESFVASIEKPR	19	1	2149.11	>tr|A0A0H3N193|A0A0H3N193_STRS4 6-phosphogluconate dehydrogenase, decarboxylating OS=Streptococcus suis (strain BM407) GN=gnd PE=3 SV=1	>tr|A0A0H3N193|A0A0H3N193_STRS4 6-phosphogluconate dehydrogenase, decarboxylating OS=Streptococcus suis (strain BM407) GN=gnd PE=3 SV=1	yes	3	2.325e-39	114.34	63857000	0	0	0	0	0	0	13030000	23395000	27432000
NMIEVPMVGTTIPHEVR	17	0	1921.98	>tr|A0A0H3N1J8|A0A0H3N1J8_STRS4 30S ribosomal protein S5 OS=Streptococcus suis (strain BM407) GN=rpsE PE=3 SV=1	>tr|A0A0H3N1J8|A0A0H3N1J8_STRS4 30S ribosomal protein S5 OS=Streptococcus suis (strain BM407) GN=rpsE PE=3 SV=1	yes	2,3	2.5898e-38	68.494	497050000	0	0	0	0	0	0	146160000	171190000	179690000
NMQDMVEDYR	10	0	1299.52	CON__P04264	CON__P04264	yes	2	3.8825e-14	157.75	618950000	0	158930000	22506000	60299000	147060000	52729000	71148000	78430000	27846000	+
NPQEAQAFVEAIAGK	15	0	1571.79	>tr|A0A0H3MTV5|A0A0H3MTV5_STRS4 Triosephosphate isomerase OS=Streptococcus suis (strain BM407) GN=tpi PE=3 SV=1	>tr|A0A0H3MTV5|A0A0H3MTV5_STRS4 Triosephosphate isomerase OS=Streptococcus suis (strain BM407) GN=tpi PE=3 SV=1	yes	2,3	3.5825e-101	211.7	797750000	0	0	0	0	0	0	266340000	244760000	286650000
NQILNLTTDNANILLQIDNAR	21	0	2366.26	CON__P13645	CON__P13645	yes	2,3	3.519e-11	76.176	65818000	0	0	0	6479100	26532000	12560000	20247000	0	0	+
NSSQDALNAAAK	12	0	1188.57	>tr|A0A0H3MYF2|A0A0H3MYF2_STRS4 Transketolase OS=Streptococcus suis (strain BM407) GN=tkt PE=3 SV=1	>tr|A0A0H3MYF2|A0A0H3MYF2_STRS4 Transketolase OS=Streptococcus suis (strain BM407) GN=tkt PE=3 SV=1	yes	2	0.0036146	74.21	499810000	0	192240000	53707000	39751000	63082000	51043000	0	48326000	51662000
NSYMDSPNLLEQTFATK	17	0	1957.91	>tr|A0A0H3MVV3|A0A0H3MVV3_STRS4 Methylenetetrahydrofolate--tRNA-(uracil-5-)-methyltransferase TrmFO OS=Streptococcus suis (strain BM407) GN=trmFO PE=3 SV=1	>tr|A0A0H3MVV3|A0A0H3MVV3_STRS4 Methylenetetrahydrofolate--tRNA-(uracil-5-)-methyltransferase TrmFO OS=Streptococcus suis (strain BM407) GN=trmFO PE=3 SV=1	yes	2	1.9745e-12	69.081	17970000	0	0	0	0	0	0	0	17970000	0
NTALAILGAVGGEK	14	0	1312.74	>tr|A0A0H3MW96|A0A0H3MW96_STRS4 Beta-glucoside-specific phosphotransferase system (PTS), IIABC component OS=Streptococcus suis (strain BM407) GN=SSUBM407_1386 PE=4 SV=1	>tr|A0A0H3MW96|A0A0H3MW96_STRS4 Beta-glucoside-specific phosphotransferase system (PTS), IIABC component OS=Streptococcus suis (strain BM407) GN=SSUBM407_1386 PE=4 SV=1	yes	2	1.0093e-26	89.541	203130000	0	0	0	0	0	0	53077000	36930000	113130000
NVAEDIFAQAWEGFK	15	0	1723.82	>tr|A0A0H3MT92|A0A0H3MT92_STRS4 Formate acetyltransferase OS=Streptococcus suis (strain BM407) GN=pfl PE=4 SV=1	>tr|A0A0H3MT92|A0A0H3MT92_STRS4 Formate acetyltransferase OS=Streptococcus suis (strain BM407) GN=pfl PE=4 SV=1	yes	2	0.040077	33.681	10917000	0	0	0	0	0	0	0	5070600	5846000
NVFSPLSGQILPLEK	15	0	1640.91	>tr|A0A0H3MW96|A0A0H3MW96_STRS4 Beta-glucoside-specific phosphotransferase system (PTS), IIABC component OS=Streptococcus suis (strain BM407) GN=SSUBM407_1386 PE=4 SV=1	>tr|A0A0H3MW96|A0A0H3MW96_STRS4 Beta-glucoside-specific phosphotransferase system (PTS), IIABC component OS=Streptococcus suis (strain BM407) GN=SSUBM407_1386 PE=4 SV=1	yes	2	0.039038	31.677	168890000	0	0	0	0	0	0	80773000	0	88113000
NVLTGLPIGGGK	12	0	1124.66	>tr|A0A0H3N1U8|A0A0H3N1U8_STRS4 Glutamate dehydrogenase OS=Streptococcus suis (strain BM407) GN=gdh PE=3 SV=1	>tr|A0A0H3N1U8|A0A0H3N1U8_STRS4 Glutamate dehydrogenase OS=Streptococcus suis (strain BM407) GN=gdh PE=3 SV=1	yes	2	0.0028095	78.692	489620000	0	0	0	0	0	0	193220000	151140000	145260000
NVQALEIELQSQLALK	16	0	1796	CON__P13645	CON__P13645	yes	2,3	7.5834e-15	80.706	216550000	0	0	0	4135000	129080000	23603000	41364000	17431000	938440	+
NVQDAIADAEQR	12	0	1328.63	CON__P35908	CON__P35908	yes	2	5.0232e-25	142.51	113930000	0	113930000	0	0	0	0	0	0	0	+
NVSTGDVNVEMNAAPGVDLTQLLNNMR	27	0	2871.39	CON__P13645	CON__P13645	yes	2,3	5.5971e-41	102.67	289090000	18533000	0	0	25900000	77673000	29915000	41372000	74538000	21156000	+
NVTAGANPIGIR	12	0	1181.65	>tr|A0A0H3MSU7|A0A0H3MSU7_STRS4 60 kDa chaperonin OS=Streptococcus suis (strain BM407) GN=groEL PE=3 SV=1	>tr|A0A0H3MSU7|A0A0H3MSU7_STRS4 60 kDa chaperonin OS=Streptococcus suis (strain BM407) GN=groEL PE=3 SV=1	yes	2	0.001532	83.045	185460000	0	0	0	0	0	0	62608000	58841000	64013000
NYSPYYNTIDDLK	13	0	1604.74	CON__P35527	CON__P35527	yes	2	9.3875e-05	82.202	50885000	0	18655000	0	5381000	15418000	0	11432000	0	0	+
NYSPYYNTIDDLKDQIVDLTVGNNK	25	1	2901.4	CON__P35527	CON__P35527	yes	3	5.7999e-33	96.903	87364000	0	0	0	15589000	25497000	13022000	27967000	0	5289800	+
NYVPGQHGPNNR	12	0	1351.64	>tr|A0A0H3MXV9|A0A0H3MXV9_STRS4 30S ribosomal protein S4 OS=Streptococcus suis (strain BM407) GN=rpsD PE=3 SV=1	>tr|A0A0H3MXV9|A0A0H3MXV9_STRS4 30S ribosomal protein S4 OS=Streptococcus suis (strain BM407) GN=rpsD PE=3 SV=1	yes	2	6.164e-25	136.96	144220000	0	0	0	0	0	0	45732000	60053000	38431000
PAFVSFDAEK	10	0	1109.54	>tr|A0A0H3MXV9|A0A0H3MXV9_STRS4 30S ribosomal protein S4 OS=Streptococcus suis (strain BM407) GN=rpsD PE=3 SV=1	>tr|A0A0H3MXV9|A0A0H3MXV9_STRS4 30S ribosomal protein S4 OS=Streptococcus suis (strain BM407) GN=rpsD PE=3 SV=1	yes	2	2.0919e-05	96.015	64709000	0	0	0	0	0	0	0	0	64709000
PATLLVQTASK	11	0	1127.65	>tr|A0A0H3MUW5|A0A0H3MUW5_STRS4 Histidine-containing phosphocarrier protein (HPr) OS=Streptococcus suis (strain BM407) GN=ptsH PE=4 SV=1	>tr|A0A0H3MUW5|A0A0H3MUW5_STRS4 Histidine-containing phosphocarrier protein (HPr) OS=Streptococcus suis (strain BM407) GN=ptsH PE=4 SV=1	yes	2	7.9977e-217	199.03	1114800000	0	0	0	0	0	0	614290000	500550000	0
PGFEELGAELNAR	13	0	1401.69	>tr|A0A0H3N254|A0A0H3N254_STRS4 Glucose-6-phosphate isomerase OS=Streptococcus suis (strain BM407) GN=pgi PE=3 SV=1	>tr|A0A0H3N254|A0A0H3N254_STRS4 Glucose-6-phosphate isomerase OS=Streptococcus suis (strain BM407) GN=pgi PE=3 SV=1	yes	2	4.7337e-09	98.942	96320000	0	0	0	0	0	0	29785000	33118000	33417000
PGSINPHTK	9	0	949.498	>tr|A0A0H3MUB0|A0A0H3MUB0_STRS4 Elongation factor Tu OS=Streptococcus suis (strain BM407) GN=tufA PE=3 SV=1	>tr|A0A0H3MUB0|A0A0H3MUB0_STRS4 Elongation factor Tu OS=Streptococcus suis (strain BM407) GN=tufA PE=3 SV=1	yes	2	0.00029391	109.44	42534000	0	0	0	0	0	0	0	0	42534000
PINLEPIFQGYIDSLK	16	0	1845.99	CON__P35908	CON__P35908	yes	2,3	7.3584e-16	67.605	27930000	0	0	0	0	22503000	0	5427800	0	0	+
PNTALAGEGIER	12	0	1226.63	>tr|A0A0H3N4K8|A0A0H3N4K8_STRS4 NADH oxidase OS=Streptococcus suis (strain BM407) GN=nox PE=4 SV=1	>tr|A0A0H3N4K8|A0A0H3N4K8_STRS4 NADH oxidase OS=Streptococcus suis (strain BM407) GN=nox PE=4 SV=1	yes	2	0.0095554	59.116	33601000	0	0	0	0	0	0	0	33601000	0
PSPSNIQELYLESLER	16	0	1873.94	>tr|A0A0H3MWX1|A0A0H3MWX1_STRS4 Glycine--tRNA ligase alpha subunit OS=Streptococcus suis (strain BM407) GN=glyQ PE=3 SV=1	>tr|A0A0H3MWX1|A0A0H3MWX1_STRS4 Glycine--tRNA ligase alpha subunit OS=Streptococcus suis (strain BM407) GN=glyQ PE=3 SV=1	yes	2	0.010691	40.962	28642000	0	0	0	0	0	0	6860200	8483400	13298000
PTINQLVR	8	0	939.55	>tr|A0A0H3MX95|A0A0H3MX95_STRS4 30S ribosomal protein S12 OS=Streptococcus suis (strain BM407) GN=rpsL PE=3 SV=1	>tr|A0A0H3MX95|A0A0H3MX95_STRS4 30S ribosomal protein S12 OS=Streptococcus suis (strain BM407) GN=rpsL PE=3 SV=1	yes	2	3.0297e-09	105.04	0	0	0	0	0	0	0	0	0	0
PVNIPLSDAELQK	13	0	1422.77	>tr|A0A0H3MUX3|A0A0H3MUX3_STRS4 L-lactate dehydrogenase OS=Streptococcus suis (strain BM407) GN=ldh PE=3 SV=1	>tr|A0A0H3MUX3|A0A0H3MUX3_STRS4 L-lactate dehydrogenase OS=Streptococcus suis (strain BM407) GN=ldh PE=3 SV=1	yes	2	1.563e-09	103.23	639090000	0	0	0	0	0	0	253470000	185420000	200200000
PVTLVGPQLR	10	0	1078.65	>tr|A0A0H3MTY8|A0A0H3MTY8_STRS4 Thiol peroxidase OS=Streptococcus suis (strain BM407) GN=tpx PE=3 SV=1	>tr|A0A0H3MTY8|A0A0H3MTY8_STRS4 Thiol peroxidase OS=Streptococcus suis (strain BM407) GN=tpx PE=3 SV=1	yes	2	8.1983e-07	77.192	68279000	0	0	0	0	0	0	16646000	28195000	23438000
QAAEAVKDEAIR	12	1	1299.68	>tr|A0A0H3N1V7|A0A0H3N1V7_STRS4 30S ribosomal protein S2 OS=Streptococcus suis (strain BM407) GN=rpsB PE=3 SV=1	>tr|A0A0H3N1V7|A0A0H3N1V7_STRS4 30S ribosomal protein S2 OS=Streptococcus suis (strain BM407) GN=rpsB PE=3 SV=1	yes	2,3	2.2981e-15	114.72	187980000	0	0	0	0	0	0	90767000	35675000	61543000
QAPVLIQTSMGAAK	14	0	1413.77	>tr|A0A0H3MXP6|A0A0H3MXP6_STRS4 Fructose-bisphosphate aldolase OS=Streptococcus suis (strain BM407) GN=fba PE=3 SV=1	>tr|A0A0H3MXP6|A0A0H3MXP6_STRS4 Fructose-bisphosphate aldolase OS=Streptococcus suis (strain BM407) GN=fba PE=3 SV=1	yes	2	3.8117e-07	76.01	357870000	0	0	0	0	0	0	136670000	94855000	126350000
QAVTNPDTIISIK	13	0	1398.77	>tr|A0A0H3MT94|A0A0H3MT94_STRS4 Chaperone protein DnaK OS=Streptococcus suis (strain BM407) GN=dnaK PE=2 SV=1	>tr|A0A0H3MT94|A0A0H3MT94_STRS4 Chaperone protein DnaK OS=Streptococcus suis (strain BM407) GN=dnaK PE=2 SV=1	yes	2	0.10972	34.515	112610000	0	0	0	0	0	0	48058000	12717000	51837000
QDSDSYIFTSLPTR	14	0	1628.77	>tr|A0A0H3N0B6|A0A0H3N0B6_STRS4 Putative UDP-N-acetylglucosamine 2-epimerase OS=Streptococcus suis (strain BM407) GN=neuC PE=4 SV=1	>tr|A0A0H3N0B6|A0A0H3N0B6_STRS4 Putative UDP-N-acetylglucosamine 2-epimerase OS=Streptococcus suis (strain BM407) GN=neuC PE=4 SV=1	yes	2	0.049441	46.156	15608000	0	0	0	0	0	0	0	15608000	0
QEYDESGPSIVHR	13	0	1515.7	CON__P60712	CON__P60712	yes	2,3	0	279.86	75024000000	4577900000	6161100000	6649100000	6867100000	9566300000	10814000000	9002900000	10854000000	10532000000	+
QEYEQLIAK	9	0	1120.58	CON__P35527	CON__P35527	yes	2	9.3381e-07	134.25	554360000	0	311130000	50399000	46518000	87583000	58724000	0	0	0	+
QGVDADINGLR	11	0	1156.58	CON__P35527	CON__P35527	yes	2	6.6169e-106	231.07	698760000	0	229630000	50816000	59077000	94120000	57814000	60174000	87347000	59783000	+
QGVQGITDLITNPGLINLDFADVK	24	0	2540.35	>tr|A0A0H3MXZ7|A0A0H3MXZ7_STRS4 Cell division protein FtsZ OS=Streptococcus suis (strain BM407) GN=ftsZ PE=3 SV=1	>tr|A0A0H3MXZ7|A0A0H3MXZ7_STRS4 Cell division protein FtsZ OS=Streptococcus suis (strain BM407) GN=ftsZ PE=3 SV=1	yes	2,3	5.9482e-05	41.904	54822000	0	0	0	0	0	0	33175000	8399800	13248000
QISNLQQSISDAEQR	15	0	1715.84	CON__P04264	CON__P04264	yes	2,3	9.3087e-267	281.68	1233900000	107410000	224420000	8182500	110680000	264860000	111120000	232730000	36262000	138260000	+
QLDEGLAGDNVGVLLR	16	0	1667.88	>tr|A0A0H3MUB0|A0A0H3MUB0_STRS4 Elongation factor Tu OS=Streptococcus suis (strain BM407) GN=tufA PE=3 SV=1	>tr|A0A0H3MUB0|A0A0H3MUB0_STRS4 Elongation factor Tu OS=Streptococcus suis (strain BM407) GN=tufA PE=3 SV=1	yes	2,3	0	229.23	1678600000	0	0	0	0	0	0	92485000	781440000	804630000
QLFHPEQLITGK	12	0	1409.77	CON__ENSEMBL:ENSBTAP00000016242	CON__ENSEMBL:ENSBTAP00000016242	yes	2,3	9.5075e-250	282.92	4671500000	406470000	0	0	555860000	670890000	769600000	650970000	716080000	901670000	+
QLVESDINSLR	11	0	1272.67	CON__Q14525	CON__Q14525	yes	2	2.4207e-06	62.924	59938000	0	0	0	0	0	59938000	0	0	0	+
QLVESDLNGLR	11	0	1242.66	CON__REFSEQ:XP_986630	CON__REFSEQ:XP_986630	yes	2	3.9137e-07	102.53	61937000	0	0	0	6973100	0	54964000	0	0	0	+
QNLEPLFEQYINNLR	15	0	1889.96	CON__P13647	CON__P13647	no	2,3	5.2198e-09	81.904	46548000	0	0	0	4350300	25476000	0	0	16722000	0	+
QPDLDAHLVGESIAR	15	0	1619.83	>tr|A0A0H3MSN4|A0A0H3MSN4_STRS4 30S ribosomal protein S3 OS=Streptococcus suis (strain BM407) GN=rpsC PE=3 SV=1	>tr|A0A0H3MSN4|A0A0H3MSN4_STRS4 30S ribosomal protein S3 OS=Streptococcus suis (strain BM407) GN=rpsC PE=3 SV=1	yes	3	0.028842	29.341	19024000	0	0	0	0	0	0	0	19024000	0
QSLEASLAETEGR	13	0	1389.67	CON__P13645;CON__P02535-1	CON__P13645	no	2	7.0121e-77	208.51	480750000	0	106190000	21604000	32111000	113200000	47268000	92947000	44859000	22582000	+
QSVEADINGLR	11	0	1200.61	CON__P13645;CON__Q7Z3Y8;CON__P08730-1;CON__Q2M2I5;CON__P13646-1;CON__ENSEMBL:ENSP00000377550;CON__P02535-1	CON__P13645	no	2	4.9969e-19	150.94	1432000000	77219000	268390000	0	114800000	272670000	122880000	202380000	203880000	169760000	+
QTQVSVLPEGGETPLFK	17	0	1828.96	CON__Q3SX14	CON__Q3SX14	yes	2	7.8597e-52	104.26	4601200000	561700000	210460000	331890000	522820000	284010000	965520000	430920000	806130000	487770000	+
QVDFGQYGLQATTSSWITNR	20	0	2271.09	>tr|A0A0H3MX29|A0A0H3MX29_STRS4 50S ribosomal protein L16 OS=Streptococcus suis (strain BM407) GN=rplP PE=3 SV=1	>tr|A0A0H3MX29|A0A0H3MX29_STRS4 50S ribosomal protein L16 OS=Streptococcus suis (strain BM407) GN=rplP PE=3 SV=1	yes	3	0.0058198	30.094	333700000	0	0	0	31412000	37884000	124640000	29039000	48280000	62440000
QVTQSYWDTNPTR	13	0	1594.74	CON__Q28194	CON__Q28194	yes	2	0.062853	38.028	18981000	18981000	0	0	0	0	0	0	0	0	+
RDVDSHLQAAK	11	1	1238.64	>tr|A0A0H3MSV0|A0A0H3MSV0_STRS4 Bifunctional purine biosynthesis protein PurH OS=Streptococcus suis (strain BM407) GN=purH PE=3 SV=1	>tr|A0A0H3MSV0|A0A0H3MSV0_STRS4 Bifunctional purine biosynthesis protein PurH OS=Streptococcus suis (strain BM407) GN=purH PE=3 SV=1	yes	2	1.6406e-08	105.36	67494000	0	0	0	0	0	0	19468000	30078000	17947000
RDVVEAAAAAAR	12	1	1198.64	>tr|A0A0H3MZW2|A0A0H3MZW2_STRS4 Putative 30S ribosomal protein S1 OS=Streptococcus suis (strain BM407) GN=SSUBM407_1113 PE=4 SV=1	>tr|A0A0H3MZW2|A0A0H3MZW2_STRS4 Putative 30S ribosomal protein S1 OS=Streptococcus suis (strain BM407) GN=SSUBM407_1113 PE=4 SV=1	yes	2	0.00028758	93.649	105570000	0	0	0	0	0	0	42031000	29368000	34169000
REVLPDPLYNSK	12	1	1429.76	>tr|A0A0H3MT22|A0A0H3MT22_STRS4 30S ribosomal protein S7 OS=Streptococcus suis (strain BM407) GN=rpsG PE=3 SV=1	>tr|A0A0H3MT22|A0A0H3MT22_STRS4 30S ribosomal protein S7 OS=Streptococcus suis (strain BM407) GN=rpsG PE=3 SV=1	yes	2	0.010174	56.286	40379000	0	0	0	0	0	0	0	40379000	0
RGDAAPMAIIELV	13	1	1354.73	>tr|A0A0H3N1K7|A0A0H3N1K7_STRS4 50S ribosomal protein L17 OS=Streptococcus suis (strain BM407) GN=rplQ PE=3 SV=1	>tr|A0A0H3N1K7|A0A0H3N1K7_STRS4 50S ribosomal protein L17 OS=Streptococcus suis (strain BM407) GN=rplQ PE=3 SV=1	yes	2	0.0093102	62.891	89459000	0	0	0	0	0	0	18621000	43743000	27095000
RLPSSVNQPK	10	1	1124.63	>tr|A0A0H3MUB0|A0A0H3MUB0_STRS4 Elongation factor Tu OS=Streptococcus suis (strain BM407) GN=tufA PE=3 SV=1	>tr|A0A0H3MUB0|A0A0H3MUB0_STRS4 Elongation factor Tu OS=Streptococcus suis (strain BM407) GN=tufA PE=3 SV=1	yes	2,3	1.4565e-10	136.49	5455000000	0	0	0	25637000	14636000	13659000	2262600000	1908700000	1229800000
RPGSMGPVAPNR	12	1	1237.63	>tr|A0A0H3MSY0|A0A0H3MSY0_STRS4 50S ribosomal protein L3 OS=Streptococcus suis (strain BM407) GN=rplC PE=3 SV=1	>tr|A0A0H3MSY0|A0A0H3MSY0_STRS4 50S ribosomal protein L3 OS=Streptococcus suis (strain BM407) GN=rplC PE=3 SV=1	yes	2,3	3.8885e-07	98.167	500180000	0	0	0	0	0	0	349480000	150700000	0
SADKTEDVVASNPGK	15	1	1516.74	>tr|A0A0H3N193|A0A0H3N193_STRS4 6-phosphogluconate dehydrogenase, decarboxylating OS=Streptococcus suis (strain BM407) GN=gnd PE=3 SV=1	>tr|A0A0H3N193|A0A0H3N193_STRS4 6-phosphogluconate dehydrogenase, decarboxylating OS=Streptococcus suis (strain BM407) GN=gnd PE=3 SV=1	yes	2	1.0886e-07	81.656	89345000	0	0	0	0	0	0	18422000	32917000	38006000
SAIIELK	7	0	772.469	>tr|A0A0H3MXQ4|A0A0H3MXQ4_STRS4 Metal cation ABC transporter ATP-binding protein OS=Streptococcus suis (strain BM407) GN=SSUBM407_1937 PE=4 SV=1	>tr|A0A0H3MXQ4|A0A0H3MXQ4_STRS4 Metal cation ABC transporter ATP-binding protein OS=Streptococcus suis (strain BM407) GN=SSUBM407_1937 PE=4 SV=1	yes	2	0.019918	107.32	7340700000	954040000	962440000	757720000	797980000	626200000	965150000	620920000	784140000	872080000
SANIALVHYTDGVK	14	0	1486.78	>tr|A0A0H3MSV6|A0A0H3MSV6_STRS4 50S ribosomal protein L2 OS=Streptococcus suis (strain BM407) GN=rplB PE=3 SV=1	>tr|A0A0H3MSV6|A0A0H3MSV6_STRS4 50S ribosomal protein L2 OS=Streptococcus suis (strain BM407) GN=rplB PE=3 SV=1	yes	2	6.4747e-12	97.268	100770000	0	0	0	0	0	0	47986000	18957000	33831000
SCHTAVDR	8	0	944.413	CON__Q0IIK2;CON__Q29443	CON__Q0IIK2	yes	2,3	1.1763e-19	177.97	873110000	134860000	306530000	270860000	0	17034000	0	15854000	127970000	0	+
SCHTGLGR	8	0	886.408	CON__Q0IIK2;CON__Q29443	CON__Q0IIK2	yes	2	0.00075824	146.27	3798100000	685980000	408830000	549870000	0	29118000	105300000	947450000	1071500000	0	+
SDVILMVINAEEGIR	15	0	1657.87	>tr|A0A0H3MWT8|A0A0H3MWT8_STRS4 GTPase Der OS=Streptococcus suis (strain BM407) GN=engA PE=3 SV=1	>tr|A0A0H3MWT8|A0A0H3MWT8_STRS4 GTPase Der OS=Streptococcus suis (strain BM407) GN=engA PE=3 SV=1	yes	2	0.084619	22.475	163260000	0	0	0	0	0	0	36974000	63422000	62867000
SEDDFSAEEFFTNFAR	16	0	1910.8	>tr|A0A0H3MYH3|A0A0H3MYH3_STRS4 Putative endopeptidase O OS=Streptococcus suis (strain BM407) GN=pepO PE=4 SV=1	>tr|A0A0H3MYH3|A0A0H3MYH3_STRS4 Putative endopeptidase O OS=Streptococcus suis (strain BM407) GN=pepO PE=4 SV=1	yes	2	3.5373e-17	103.39	33078000	0	0	0	0	0	0	2585100	10138000	20355000
SEITELR	7	0	846.445	CON__P13645;CON__P02535-1	CON__P13645	no	2	0.065323	102.72	456080000	0	338360000	0	0	0	0	0	117720000	0	+
SFLQVVEAANLQSPFK	16	0	1776.94	>tr|A0A0H3MWP2|A0A0H3MWP2_STRS4 Putative oligopeptidase OS=Streptococcus suis (strain BM407) GN=SSUBM407_1553 PE=3 SV=1	>tr|A0A0H3MWP2|A0A0H3MWP2_STRS4 Putative oligopeptidase OS=Streptococcus suis (strain BM407) GN=SSUBM407_1553 PE=3 SV=1	yes	2	1.0993e-07	77.562	5652500	0	0	0	0	0	0	0	5652500	0
SFNQSAWEGLQEWGK	15	0	1765.81	>tr|A0A0H3N3V0|A0A0H3N3V0_STRS4 Putative lipoprotein OS=Streptococcus suis (strain BM407) GN=SSUBM407_0849 PE=4 SV=1	>tr|A0A0H3N3V0|A0A0H3N3V0_STRS4 Putative lipoprotein OS=Streptococcus suis (strain BM407) GN=SSUBM407_0849 PE=4 SV=1	yes	2	1.5848e-17	106.14	213810000	0	0	0	0	0	2421900	21222000	92132000	98036000
SFSETHQVALPEGGQN	16	0	1699.78	>tr|A0A0H3N1L2|A0A0H3N1L2_STRS4 Oligopeptide transport ATP-binding protein OppF OS=Streptococcus suis (strain BM407) GN=oppF PE=3 SV=1	>tr|A0A0H3N1L2|A0A0H3N1L2_STRS4 Oligopeptide transport ATP-binding protein OppF OS=Streptococcus suis (strain BM407) GN=oppF PE=3 SV=1	yes	2	0.062915	27.526	20650000	0	0	0	0	0	0	10136000	10514000	0
SFVNDIITPLILNPALK	17	0	1867.08	>tr|A0A0H3MW34|A0A0H3MW34_STRS4 Large-conductance mechanosensitive channel OS=Streptococcus suis (strain BM407) GN=mscL PE=3 SV=1	>tr|A0A0H3MW34|A0A0H3MW34_STRS4 Large-conductance mechanosensitive channel OS=Streptococcus suis (strain BM407) GN=mscL PE=3 SV=1	yes	2,3	6.2996e-05	68.257	162520000	0	0	0	0	0	0	80186000	45329000	37008000
SGETEDSTIADIAVATNAGQIK	22	0	2190.07	>tr|A0A0H3N5B2|A0A0H3N5B2_STRS4 Enolase OS=Streptococcus suis (strain BM407) GN=eno PE=3 SV=1	>tr|A0A0H3N5B2|A0A0H3N5B2_STRS4 Enolase OS=Streptococcus suis (strain BM407) GN=eno PE=3 SV=1	yes	2	8.9647e-115	169.39	271530000	0	0	0	0	0	0	51946000	148370000	71212000
SGGGFSSGSAGIINYQR	17	0	1656.79	CON__P04264	CON__P04264	yes	2	1.9593e-07	77.324	57453000	0	7480100	0	0	15170000	13257000	10471000	11075000	0	+
SGGGVRPGFEGGQTPLFR	18	1	1817.92	>tr|A0A0H3MSP7|A0A0H3MSP7_STRS4 50S ribosomal protein L15 OS=Streptococcus suis (strain BM407) GN=rplO PE=3 SV=1	>tr|A0A0H3MSP7|A0A0H3MSP7_STRS4 50S ribosomal protein L15 OS=Streptococcus suis (strain BM407) GN=rplO PE=3 SV=1	yes	2	0.010587	46.131	21960000	0	0	0	0	0	0	21960000	0	0
SHPDEVVAPEGITFEVPTPTQIVVSGINK	29	0	3059.58	>tr|A0A0H3MX39|A0A0H3MX39_STRS4 50S ribosomal protein L6 OS=Streptococcus suis (strain BM407) GN=rplF PE=3 SV=1	>tr|A0A0H3MX39|A0A0H3MX39_STRS4 50S ribosomal protein L6 OS=Streptococcus suis (strain BM407) GN=rplF PE=3 SV=1	yes	3	0.00012842	31.37	20573000	0	0	0	0	0	0	0	20573000	0
SIIGGGDSAAAAINLGR	17	0	1541.82	>tr|A0A0H3MXA0|A0A0H3MXA0_STRS4 Phosphoglycerate kinase OS=Streptococcus suis (strain BM407) GN=pgk PE=3 SV=1	>tr|A0A0H3MXA0|A0A0H3MXA0_STRS4 Phosphoglycerate kinase OS=Streptococcus suis (strain BM407) GN=pgk PE=3 SV=1	yes	2	6.3815e-25	105.31	72105000	0	0	0	0	0	0	47231000	20378000	4495900
SIITDVYAR	9	0	1036.56	>tr|A0A0H3N5B2|A0A0H3N5B2_STRS4 Enolase OS=Streptococcus suis (strain BM407) GN=eno PE=3 SV=1	>tr|A0A0H3N5B2|A0A0H3N5B2_STRS4 Enolase OS=Streptococcus suis (strain BM407) GN=eno PE=3 SV=1	yes	2	0.00012335	92.062	489120000	0	0	0	0	0	0	0	489120000	0
SIQFVDWCPTGFK	13	0	1583.74	CON__ENSEMBL:ENSBTAP00000016242	CON__ENSEMBL:ENSBTAP00000016242	yes	2	9.5469e-56	187.44	1154100000	12894000	0	0	194480000	250040000	255090000	47325000	179200000	215060000	+
SISGVIGIMK	10	0	1003.57	>tr|A0A0H3MW96|A0A0H3MW96_STRS4 Beta-glucoside-specific phosphotransferase system (PTS), IIABC component OS=Streptococcus suis (strain BM407) GN=SSUBM407_1386 PE=4 SV=1	>tr|A0A0H3MW96|A0A0H3MW96_STRS4 Beta-glucoside-specific phosphotransferase system (PTS), IIABC component OS=Streptococcus suis (strain BM407) GN=SSUBM407_1386 PE=4 SV=1	yes	2	0.11019	50.978	44634000	0	0	0	0	0	0	0	0	44634000
SKAEAESLYQSK	12	1	1339.66	CON__P04264	CON__P04264	yes	2	4.112e-56	200.76	654810000	54974000	194120000	38457000	35590000	96898000	72832000	61472000	56497000	43971000	+
SKEEAEALYHSK	12	1	1390.67	CON__P35908	CON__P35908	yes	2	2.381e-24	148.62	159620000	0	9971500	0	11561000	51352000	28083000	33076000	14169000	11412000	+
SKPHVNIGTIGHVDHGK	17	1	1794.95	>tr|A0A0H3MUB0|A0A0H3MUB0_STRS4 Elongation factor Tu OS=Streptococcus suis (strain BM407) GN=tufA PE=3 SV=1	>tr|A0A0H3MUB0|A0A0H3MUB0_STRS4 Elongation factor Tu OS=Streptococcus suis (strain BM407) GN=tufA PE=3 SV=1	yes	2,4	1.9461e-39	123.63	299430000	0	0	0	0	0	0	0	9990100	289440000
SLAPVAADLAAK	12	0	1125.64	>tr|A0A0H3MXA0|A0A0H3MXA0_STRS4 Phosphoglycerate kinase OS=Streptococcus suis (strain BM407) GN=pgk PE=3 SV=1	>tr|A0A0H3MXA0|A0A0H3MXA0_STRS4 Phosphoglycerate kinase OS=Streptococcus suis (strain BM407) GN=pgk PE=3 SV=1	yes	2	0.03156	49.31	0	0	0	0	0	0	0	0	0	0
SLDLDSIIAEVK	12	0	1301.71	CON__P04264	CON__P04264	no	2,3	1.3363e-28	159.99	1350800000	59786000	0	0	153280000	416710000	178180000	237590000	143820000	161480000	+
SLGSNTPINIVR	12	0	1269.7	>tr|A0A0H3N1J8|A0A0H3N1J8_STRS4 30S ribosomal protein S5 OS=Streptococcus suis (strain BM407) GN=rpsE PE=3 SV=1	>tr|A0A0H3N1J8|A0A0H3N1J8_STRS4 30S ribosomal protein S5 OS=Streptococcus suis (strain BM407) GN=rpsE PE=3 SV=1	yes	2	1.6441e-28	158.41	516870000	0	0	0	0	0	0	200060000	148410000	168400000
SLLEGEGSSGGGGR	14	0	1261.59	CON__P13645	CON__P13645	yes	2	4.5888e-32	131.32	554950000	37513000	154640000	32951000	54743000	101890000	61866000	46504000	64835000	0	+
SLLSNAGVLK	10	0	1000.59	>tr|A0A0H3MVG4|A0A0H3MVG4_STRS4 30S ribosomal protein S16 OS=Streptococcus suis (strain BM407) GN=rpsP PE=3 SV=1	>tr|A0A0H3MVG4|A0A0H3MVG4_STRS4 30S ribosomal protein S16 OS=Streptococcus suis (strain BM407) GN=rpsP PE=3 SV=1	yes	2	0.00040728	93.111	698990000	0	6998200	0	13388000	11105000	24549000	271670000	148740000	222530000
SLNNQFASFIDK	12	0	1382.68	CON__P04264	CON__P04264	no	2	2.2794e-29	165.7	1937800000	143860000	249100000	23991000	139170000	509300000	210750000	328620000	156520000	176520000	+
SLTESGTYVGVPAR	14	0	1435.73	>tr|A0A0H3MVX8|A0A0H3MVX8_STRS4 Putative transferase OS=Streptococcus suis (strain BM407) GN=SSUBM407_1278 PE=4 SV=1	>tr|A0A0H3MVX8|A0A0H3MVX8_STRS4 Putative transferase OS=Streptococcus suis (strain BM407) GN=SSUBM407_1278 PE=4 SV=1	yes	2	5.3361e-32	131.26	47241000	0	0	0	0	0	0	24929000	0	22312000
SNETVEFEGETYPLIR	16	0	1882.89	>tr|A0A0H3N0Q3|A0A0H3N0Q3_STRS4 50S ribosomal protein L31 type B OS=Streptococcus suis (strain BM407) GN=rpmE PE=3 SV=1	>tr|A0A0H3N0Q3|A0A0H3N0Q3_STRS4 50S ribosomal protein L31 type B OS=Streptococcus suis (strain BM407) GN=rpmE PE=3 SV=1	yes	2	5.0994e-21	106.19	60268000	0	0	0	0	6512600	9046300	37029000	7680200	0
SNTGIYAQVIDDVAGVTLASASTLDK	26	0	2608.32	>tr|A0A0H3MSX0|A0A0H3MSX0_STRS4 50S ribosomal protein L18 OS=Streptococcus suis (strain BM407) GN=rplR PE=3 SV=1	>tr|A0A0H3MSX0|A0A0H3MSX0_STRS4 50S ribosomal protein L18 OS=Streptococcus suis (strain BM407) GN=rplR PE=3 SV=1	yes	2,3	2.379e-18	74.274	180090000	0	0	0	0	0	0	127010000	30252000	22830000
SPALNVGYNSR	11	0	1176.59	>tr|A0A0H3MX95|A0A0H3MX95_STRS4 30S ribosomal protein S12 OS=Streptococcus suis (strain BM407) GN=rpsL PE=3 SV=1	>tr|A0A0H3MX95|A0A0H3MX95_STRS4 30S ribosomal protein S12 OS=Streptococcus suis (strain BM407) GN=rpsL PE=3 SV=1	yes	2	0.0013225	86.114	103020000	0	0	0	0	0	0	33530000	42302000	27191000
SQYEQLAEQNR	11	0	1364.63	CON__P13645	CON__P13645	yes	2	1.1893e-75	218.55	2045500000	86233000	437910000	75654000	162330000	436290000	180740000	164620000	286260000	215520000	+
SQYEQLAEQNRK	12	1	1492.73	CON__P13645	CON__P13645	yes	3	0.011744	83.226	285110000	0	89059000	32079000	23429000	26389000	25625000	40304000	28152000	20071000	+
SSFFVNGLTLGGQK	14	0	1453.76	CON__P02584	CON__P02584	yes	2,3	0	219.42	5925500000	26758000	299410000	288910000	1741300000	20463000	36839000	22008000	1853400000	1636400000	+
SSILDNNPVIFLEPK	15	0	1684.9	>tr|A0A0H3MX19|A0A0H3MX19_STRS4 Putative pyruvate dehydrogenase E1 component, beta subunit OS=Streptococcus suis (strain BM407) GN=pdhB PE=4 SV=1	>tr|A0A0H3MX19|A0A0H3MX19_STRS4 Putative pyruvate dehydrogenase E1 component, beta subunit OS=Streptococcus suis (strain BM407) GN=pdhB PE=4 SV=1	yes	2	6.1278e-14	104.41	297380000	0	0	0	0	0	0	92684000	96601000	108090000
SSNFVLASTLK	11	0	1165.63	>tr|A0A0H3N3V0|A0A0H3N3V0_STRS4 Putative lipoprotein OS=Streptococcus suis (strain BM407) GN=SSUBM407_0849 PE=4 SV=1	>tr|A0A0H3N3V0|A0A0H3N3V0_STRS4 Putative lipoprotein OS=Streptococcus suis (strain BM407) GN=SSUBM407_0849 PE=4 SV=1	yes	2	0.04688	52.863	111410000	0	0	0	0	0	0	27444000	47832000	36135000
SSNISQVSDMK	11	0	1194.56	>tr|A0A0H3N513|A0A0H3N513_STRS4 Putative amino acid ABC transporter, extracellular amino acid-binding protein OS=Streptococcus suis (strain BM407) GN=SSUBM407_1311 PE=4 SV=1	>tr|A0A0H3N513|A0A0H3N513_STRS4 Putative amino acid ABC transporter, extracellular amino acid-binding protein OS=Streptococcus suis (strain BM407) GN=SSUBM407_1311 PE=4 SV=1	yes	2	0.034925	56.493	137900000	0	0	0	0	12383000	0	34072000	51750000	39698000
SSVAVPYVIVPLK	13	0	1370.82	CON__Q2UVX4	CON__Q2UVX4	yes	2,3	1.952e-06	94.191	1451200000	278010000	178370000	317230000	0	0	0	229130000	199700000	248750000	+
STEALLAAAAEGK	13	0	1230.65	>tr|A0A0H3MXI4|A0A0H3MXI4_STRS4 Putative lipoprotein OS=Streptococcus suis (strain BM407) GN=SSUBM407_1634 PE=4 SV=1	>tr|A0A0H3MXI4|A0A0H3MXI4_STRS4 Putative lipoprotein OS=Streptococcus suis (strain BM407) GN=SSUBM407_1634 PE=4 SV=1	yes	2	2.4346e-32	102.33	335340000	0	0	0	0	0	0	91975000	128680000	114680000
STITIGLADALSK	13	0	1288.72	>tr|A0A0H3MVP2|A0A0H3MVP2_STRS4 Formate--tetrahydrofolate ligase OS=Streptococcus suis (strain BM407) GN=fhs PE=3 SV=1	>tr|A0A0H3MVP2|A0A0H3MVP2_STRS4 Formate--tetrahydrofolate ligase OS=Streptococcus suis (strain BM407) GN=fhs PE=3 SV=1	yes	2	0.0054671	55.841	30604000	0	0	0	0	0	0	14116000	16489000	0
STLATTIMGLHNPLNTK	17	0	1810.96	>tr|A0A0H3MX43|A0A0H3MX43_STRS4 Oligopeptide transport ATP-binding protein OppD OS=Streptococcus suis (strain BM407) GN=oppD PE=4 SV=1	>tr|A0A0H3MX43|A0A0H3MX43_STRS4 Oligopeptide transport ATP-binding protein OppD OS=Streptococcus suis (strain BM407) GN=oppD PE=4 SV=1	yes	3	7.7594e-07	72.433	52358000	0	0	0	0	0	0	18880000	12741000	20737000
STMQELNSR	9	0	1064.49	CON__P35527	CON__P35527	yes	2	4.9134e-06	120.99	532150000	0	185310000	41288000	46892000	68038000	62397000	43310000	49085000	35831000	+
STPFAAQMASEAAAK	15	0	1479.7	>tr|A0A0H3MX49|A0A0H3MX49_STRS4 30S ribosomal protein S11 OS=Streptococcus suis (strain BM407) GN=rpsK PE=3 SV=1	>tr|A0A0H3MX49|A0A0H3MX49_STRS4 30S ribosomal protein S11 OS=Streptococcus suis (strain BM407) GN=rpsK PE=3 SV=1	yes	2	0.00093749	54.393	165070000	0	0	0	0	0	0	46233000	54857000	63983000
STSSFSCLSR	10	0	1130.5	CON__P35908	CON__P35908	yes	2	2.3306e-11	130.98	250310000	12060000	74410000	13076000	25075000	34791000	13585000	22118000	55197000	0	+
STVIGDALANIHEK	14	0	1466.77	>tr|A0A0H3MXT7|A0A0H3MXT7_STRS4 Arginine--tRNA ligase OS=Streptococcus suis (strain BM407) GN=argS PE=3 SV=1	>tr|A0A0H3MXT7|A0A0H3MXT7_STRS4 Arginine--tRNA ligase OS=Streptococcus suis (strain BM407) GN=argS PE=3 SV=1	yes	2	0.039717	39.587	67525000	0	0	0	0	0	0	24190000	17869000	25467000
SVADAIAILK	10	0	999.596	>tr|A0A0H3MSY5|A0A0H3MSY5_STRS4 50S ribosomal protein L22 OS=Streptococcus suis (strain BM407) GN=rplV PE=3 SV=1	>tr|A0A0H3MSY5|A0A0H3MSY5_STRS4 50S ribosomal protein L22 OS=Streptococcus suis (strain BM407) GN=rplV PE=3 SV=1	yes	2	0.10377	58.699	346260000	0	0	0	0	0	0	119640000	104040000	122570000
SVASFEEIPEDVLEAFK	17	0	1908.94	>tr|A0A0H3N6H5|A0A0H3N6H5_STRS4 Proline--tRNA ligase OS=Streptococcus suis (strain BM407) GN=proS PE=3 SV=1	>tr|A0A0H3N6H5|A0A0H3N6H5_STRS4 Proline--tRNA ligase OS=Streptococcus suis (strain BM407) GN=proS PE=3 SV=1	yes	2	0.016212	33.308	5648500	0	0	0	0	0	0	0	4108400	1540100
SVLLAQDTAEK	11	0	1173.62	>tr|A0A0H3MY01|A0A0H3MY01_STRS4 Putative cell-division protein DivIVA OS=Streptococcus suis (strain BM407) GN=SSUBM407_0426 PE=4 SV=1	>tr|A0A0H3MY01|A0A0H3MY01_STRS4 Putative cell-division protein DivIVA OS=Streptococcus suis (strain BM407) GN=SSUBM407_0426 PE=4 SV=1	yes	2	0.015803	65.563	261030000	0	52840000	0	0	18188000	0	30537000	84517000	74947000
SYDTLPPEMAK	11	0	1250.59	>tr|A0A0H3N105|A0A0H3N105_STRS4 2,3-bisphosphoglycerate-dependent phosphoglycerate mutase OS=Streptococcus suis (strain BM407) GN=gpmA PE=3 SV=1	>tr|A0A0H3N105|A0A0H3N105_STRS4 2,3-bisphosphoglycerate-dependent phosphoglycerate mutase OS=Streptococcus suis (strain BM407) GN=gpmA PE=3 SV=1	yes	2	0.075666	40.861	70384000	0	0	0	0	0	0	0	70384000	0
SYEDAIAFIEAGASR	15	0	1598.76	>tr|A0A0H3MZ72|A0A0H3MZ72_STRS4 Deoxyribose-phosphate aldolase OS=Streptococcus suis (strain BM407) GN=deoC PE=3 SV=1	>tr|A0A0H3MZ72|A0A0H3MZ72_STRS4 Deoxyribose-phosphate aldolase OS=Streptococcus suis (strain BM407) GN=deoC PE=3 SV=1	yes	2	0.00085658	55.011	33931000	0	0	0	0	0	0	5003300	8566800	20361000
SYELPDGQVITIGNER	16	0	1789.88	CON__P60712	CON__P60712	yes	2,3	0	302.35	78074000000	7138700000	4076500000	4116000000	7477200000	9000600000	11451000000	9790400000	11496000000	13528000000	+
SYSSIFSTLNTK	12	0	1346.67	>tr|A0A0H3MUI9|A0A0H3MUI9_STRS4 Ribonucleoside-diphosphate reductase subunit beta OS=Streptococcus suis (strain BM407) GN=SSUBM407_0740 PE=3 SV=1	>tr|A0A0H3MUI9|A0A0H3MUI9_STRS4 Ribonucleoside-diphosphate reductase subunit beta OS=Streptococcus suis (strain BM407) GN=SSUBM407_0740 PE=3 SV=1	yes	2	0.0044811	68.809	101550000	0	7931200	6246600	2916100	15814000	0	28077000	21876000	18692000
TAAENDFVTLK	11	0	1207.61	CON__P35908	CON__P35908	yes	2	3.0462e-12	119.76	443240000	0	233530000	0	84565000	74493000	0	0	50654000	0	+
TAAENEFVALK	11	0	1191.61	CON__O95678	CON__O95678	yes	2	0.022368	60.305	346480000	0	0	6454100	42274000	45438000	99472000	50757000	54918000	47171000	+
TADQAGMIIPVVISVYEDK	19	0	2048.05	>tr|A0A0H3MU71|A0A0H3MU71_STRS4 50S ribosomal protein L11 OS=Streptococcus suis (strain BM407) GN=rplK PE=3 SV=1	>tr|A0A0H3MU71|A0A0H3MU71_STRS4 50S ribosomal protein L11 OS=Streptococcus suis (strain BM407) GN=rplK PE=3 SV=1	yes	2,3	1.4461e-06	70.114	194190000	0	0	0	0	0	0	24347000	77742000	92098000
TDAQAFGAYQHNGGR	15	0	1591.71	>tr|A0A0H3MXG6|A0A0H3MXG6_STRS4 Elongation factor Ts OS=Streptococcus suis (strain BM407) GN=tsf PE=3 SV=1	>tr|A0A0H3MXG6|A0A0H3MXG6_STRS4 Elongation factor Ts OS=Streptococcus suis (strain BM407) GN=tsf PE=3 SV=1	yes	2	4.178e-08	76.01	30975000	0	0	0	0	0	0	17528000	13447000	0
TDFIPNDYYTQVMAIK	16	0	1917.92	>tr|A0A0H3MTL0|A0A0H3MTL0_STRS4 Extracellular solute-binding protein OS=Streptococcus suis (strain BM407) GN=SSUBM407_0275 PE=3 SV=1	>tr|A0A0H3MTL0|A0A0H3MTL0_STRS4 Extracellular solute-binding protein OS=Streptococcus suis (strain BM407) GN=SSUBM407_0275 PE=3 SV=1	yes	2	0.055494	34.094	28158000	0	0	0	0	0	0	0	0	28158000
TEEYFNAIR	9	0	1141.54	>tr|A0A0H3N0D2|A0A0H3N0D2_STRS4 Tyrosine-protein kinase Wze OS=Streptococcus suis (strain BM407) GN=wze PE=4 SV=1	>tr|A0A0H3N0D2|A0A0H3N0D2_STRS4 Tyrosine-protein kinase Wze OS=Streptococcus suis (strain BM407) GN=wze PE=4 SV=1	yes	2	0.00012379	76.679	0	0	0	0	0	0	0	0	0	0
TELSAENVEAVK	12	0	1288.65	>tr|A0A0H3MVP2|A0A0H3MVP2_STRS4 Formate--tetrahydrofolate ligase OS=Streptococcus suis (strain BM407) GN=fhs PE=3 SV=1	>tr|A0A0H3MVP2|A0A0H3MVP2_STRS4 Formate--tetrahydrofolate ligase OS=Streptococcus suis (strain BM407) GN=fhs PE=3 SV=1	yes	2	0.0020184	81.431	94661000	0	0	0	0	0	0	21869000	45862000	26930000
TFEEGFGVPALYAVYQDATGNAK	23	0	2447.16	>tr|A0A0H3N697|A0A0H3N697_STRS4 Ketol-acid reductoisomerase (NADP(+)) OS=Streptococcus suis (strain BM407) GN=ilvC PE=3 SV=1	>tr|A0A0H3N697|A0A0H3N697_STRS4 Ketol-acid reductoisomerase (NADP(+)) OS=Streptococcus suis (strain BM407) GN=ilvC PE=3 SV=1	yes	2,3	0.00031554	37.896	27499000	0	0	0	0	0	0	15814000	3369800	8314900
TFSSDVIPLLQK	12	0	1346.74	>tr|A0A0H3MWP2|A0A0H3MWP2_STRS4 Putative oligopeptidase OS=Streptococcus suis (strain BM407) GN=SSUBM407_1553 PE=3 SV=1	>tr|A0A0H3MWP2|A0A0H3MWP2_STRS4 Putative oligopeptidase OS=Streptococcus suis (strain BM407) GN=SSUBM407_1553 PE=3 SV=1	yes	2	0.0039506	72.34	88818000	0	0	0	0	0	0	32857000	26493000	29468000
TFTTQETITNAETAK	15	0	1654.81	CON__Q3ZBD7	CON__Q3ZBD7	yes	2,3	3.3382e-101	212.24	6010500000	566430000	454240000	615420000	654740000	540310000	895310000	756900000	735840000	791340000	+
TGAQVAGPVPLPTER	15	0	1491.8	>tr|A0A0H3N1I2|A0A0H3N1I2_STRS4 30S ribosomal protein S10 OS=Streptococcus suis (strain BM407) GN=rpsJ PE=3 SV=1	>tr|A0A0H3N1I2|A0A0H3N1I2_STRS4 30S ribosomal protein S10 OS=Streptococcus suis (strain BM407) GN=rpsJ PE=3 SV=1	yes	2	2.2554e-32	129.38	242110000	0	0	0	0	0	0	79940000	81847000	80325000
TGGFTDLADEIEK	13	0	1394.66	>tr|A0A0H3MYH3|A0A0H3MYH3_STRS4 Putative endopeptidase O OS=Streptococcus suis (strain BM407) GN=pepO PE=4 SV=1	>tr|A0A0H3MYH3|A0A0H3MYH3_STRS4 Putative endopeptidase O OS=Streptococcus suis (strain BM407) GN=pepO PE=4 SV=1	yes	2	0.022509	48.527	80362000	0	0	0	0	0	0	24956000	27443000	27963000
TGIADLGHLTYPAQLAFK	18	0	1915.02	>tr|A0A0H3MVW3|A0A0H3MVW3_STRS4 Putative RNA methyltransferase OS=Streptococcus suis (strain BM407) GN=SSUBM407_1260 PE=3 SV=1	>tr|A0A0H3MVW3|A0A0H3MVW3_STRS4 Putative RNA methyltransferase OS=Streptococcus suis (strain BM407) GN=SSUBM407_1260 PE=3 SV=1	yes	3	0.008967	34.721	34170000	0	0	0	0	0	0	11575000	9363800	13231000
TGNYDLVLEDIK	12	0	1378.7	>tr|A0A0H3MZ72|A0A0H3MZ72_STRS4 Deoxyribose-phosphate aldolase OS=Streptococcus suis (strain BM407) GN=deoC PE=3 SV=1	>tr|A0A0H3MZ72|A0A0H3MZ72_STRS4 Deoxyribose-phosphate aldolase OS=Streptococcus suis (strain BM407) GN=deoC PE=3 SV=1	yes	2	0.0070813	60.157	363820000	0	0	2902900	27876000	29551000	32579000	80202000	91067000	99637000
TGPNLHGLFGR	11	0	1167.61	CON__P62894	CON__P62894	yes	2,3	8.4086e-07	99.283	896640000	8192400	0	0	189800000	221250000	291170000	0	73436000	112800000	+
THGVHAEPTTFGLK	14	0	1493.76	>tr|A0A0H3MSJ1|A0A0H3MSJ1_STRS4 Adenylosuccinate lyase OS=Streptococcus suis (strain BM407) GN=purB PE=3 SV=1	>tr|A0A0H3MSJ1|A0A0H3MSJ1_STRS4 Adenylosuccinate lyase OS=Streptococcus suis (strain BM407) GN=purB PE=3 SV=1	yes	3	5.7419e-08	82.515	140310000	0	0	0	0	0	0	71577000	0	68737000
THNLEPYFESFINNLR	16	0	1992.97	CON__P04264	CON__P04264	yes	3	3.2671e-07	74.772	11417000	0	0	0	0	11417000	0	0	0	0	+
TIAMESTDGLTR	12	0	1293.62	>tr|A0A0H3N3J8|A0A0H3N3J8_STRS4 ATP synthase subunit beta OS=Streptococcus suis (strain BM407) GN=atpD PE=3 SV=1	>tr|A0A0H3N3J8|A0A0H3N3J8_STRS4 ATP synthase subunit beta OS=Streptococcus suis (strain BM407) GN=atpD PE=3 SV=1	yes	2	0.08399	32.734	0	0	0	0	0	0	0	0	0	0
TIGGGDDSFNTFFSETGAGK	20	0	2006.89	CON__ENSEMBL:ENSBTAP00000016242	CON__ENSEMBL:ENSBTAP00000016242	yes	2,3	3.8681e-142	215.81	3672100000	410530000	362230000	235680000	339640000	369230000	516190000	440420000	508760000	489410000	+
TIVTTLQDSIR	11	0	1245.69	CON__Q28194	CON__Q28194	yes	2	5.1424e-17	131.43	348800000	83086000	1571100	19736000	37824000	40830000	41921000	39264000	30946000	53620000	+
TIYTPGSTVLYR	12	0	1369.72	CON__Q2UVX4	CON__Q2UVX4	yes	2	6.097e-25	140.78	1102100000	171810000	80173000	331840000	0	0	19393000	179670000	186870000	132330000	+
TKEEINELNR	10	1	1244.64	CON__Q14533;CON__P78385;CON__Q6NT21;CON__O43790;CON__P78386	CON__Q14533	yes	2	5.601e-07	114.86	150880000	0	9222200	0	14166000	0	127490000	0	0	0	+
TLLDIDNTR	9	0	1059.56	CON__P35527	CON__P35527	yes	2	2.5418e-06	127.4	464770000	0	198090000	0	9159400	138510000	18907000	100100000	0	0	+
TLLEGEESR	9	0	1032.51	CON__P04264	CON__P04264	no	2	0.0067178	90.696	314010000	0	108270000	0	45843000	0	57112000	35324000	26644000	40814000	+
TLTGGVQGLLK	11	0	1085.64	>tr|A0A0H3MX35|A0A0H3MX35_STRS4 Dihydrolipoyl dehydrogenase OS=Streptococcus suis (strain BM407) GN=acoL PE=3 SV=1	>tr|A0A0H3MX35|A0A0H3MX35_STRS4 Dihydrolipoyl dehydrogenase OS=Streptococcus suis (strain BM407) GN=acoL PE=3 SV=1	yes	2	0.013507	68.786	106910000	0	0	0	0	0	0	40700000	51634000	14580000
TLVLLMGK	8	0	873.536	CON__P02584	CON__P02584	yes	2	0.1058	61.962	513510000	0	0	7744900	39035000	193220000	151770000	35022000	30823000	55892000	+
TNAENEFVTIK	11	0	1264.63	CON__P04264	CON__P04264	yes	2	9.62e-07	98.407	1763900000	0	616890000	80898000	128660000	281590000	153990000	193730000	178090000	130010000	+
TPFYITTPIYYPSGK	15	0	1746.89	>tr|A0A0H3MUE1|A0A0H3MUE1_STRS4 Methionine--tRNA ligase OS=Streptococcus suis (strain BM407) GN=metG PE=3 SV=1	>tr|A0A0H3MUE1|A0A0H3MUE1_STRS4 Methionine--tRNA ligase OS=Streptococcus suis (strain BM407) GN=metG PE=3 SV=1	yes	2	0.0066611	48.405	46363000	0	0	0	0	0	0	19620000	12038000	14705000
TPIVGQPSIPGGPVR	15	0	1473.83	CON__P12763	CON__P12763	yes	2	0.019324	46.926	36441000	0	0	0	0	14105000	0	0	22336000	0	+
TPLLEALSEADNVLR	15	0	1639.88	>tr|A0A0H3MXZ7|A0A0H3MXZ7_STRS4 Cell division protein FtsZ OS=Streptococcus suis (strain BM407) GN=ftsZ PE=3 SV=1	>tr|A0A0H3MXZ7|A0A0H3MXZ7_STRS4 Cell division protein FtsZ OS=Streptococcus suis (strain BM407) GN=ftsZ PE=3 SV=1	yes	2,3	1.0165e-41	136.17	213410000	0	0	0	0	0	0	45342000	80750000	87315000
TPQGVVAQLALPSQR	15	0	1563.87	>tr|A0A0H3MXF8|A0A0H3MXF8_STRS4 SpoU rRNA Methylase family protein OS=Streptococcus suis (strain BM407) GN=SSUBM407_1597 PE=3 SV=1	>tr|A0A0H3MXF8|A0A0H3MXF8_STRS4 SpoU rRNA Methylase family protein OS=Streptococcus suis (strain BM407) GN=SSUBM407_1597 PE=3 SV=1	yes	2	1.7769e-12	61.495	12424000	0	0	0	0	0	0	6515800	5908500	0
TPSAAYLWVGAGASEAEK	18	0	1806.88	CON__Q3SX14	CON__Q3SX14	yes	2	1.451e-41	126.19	449970000	54073000	33043000	38137000	38667000	67478000	102920000	4529300	52633000	58484000	+
TQGDAEDLSHALAFTFPK	18	0	1946.94	>tr|A0A0H3MUX3|A0A0H3MUX3_STRS4 L-lactate dehydrogenase OS=Streptococcus suis (strain BM407) GN=ldh PE=3 SV=1	>tr|A0A0H3MUX3|A0A0H3MUX3_STRS4 L-lactate dehydrogenase OS=Streptococcus suis (strain BM407) GN=ldh PE=3 SV=1	yes	2	7.6687e-34	118.37	290680000	0	0	0	0	0	0	85971000	85158000	119560000
TQLAPNLTLNLPIISAAMDTVTDSK	25	0	2626.39	>tr|A0A0H3MXY2|A0A0H3MXY2_STRS4 Inosine-5'-monophosphate dehydrogenase OS=Streptococcus suis (strain BM407) GN=guaB PE=3 SV=1	>tr|A0A0H3MXY2|A0A0H3MXY2_STRS4 Inosine-5'-monophosphate dehydrogenase OS=Streptococcus suis (strain BM407) GN=guaB PE=3 SV=1	yes	2,3	1.0554e-21	82.849	132580000	0	0	0	0	0	0	97255000	22381000	12945000
TQYSFSDDQFALGAPTDFDITVR	23	0	2593.2	>tr|A0A0H3MVP2|A0A0H3MVP2_STRS4 Formate--tetrahydrofolate ligase OS=Streptococcus suis (strain BM407) GN=fhs PE=3 SV=1	>tr|A0A0H3MVP2|A0A0H3MVP2_STRS4 Formate--tetrahydrofolate ligase OS=Streptococcus suis (strain BM407) GN=fhs PE=3 SV=1	yes	2	0.060262	19.975	9395600	0	0	0	0	0	0	0	9395600	0
TSAEQIDYLEELVNK	15	0	1750.86	>tr|A0A0H3N5B2|A0A0H3N5B2_STRS4 Enolase OS=Streptococcus suis (strain BM407) GN=eno PE=3 SV=1	>tr|A0A0H3N5B2|A0A0H3N5B2_STRS4 Enolase OS=Streptococcus suis (strain BM407) GN=eno PE=3 SV=1	yes	2,3	2.3847e-116	226.62	1715900000	0	0	0	0	0	0	534780000	583710000	597410000
TSHSAIMAR	9	0	972.481	>tr|A0A0H3MUI7|A0A0H3MUI7_STRS4 Phosphoenolpyruvate-protein phosphotransferase OS=Streptococcus suis (strain BM407) GN=pstI PE=3 SV=1	>tr|A0A0H3MUI7|A0A0H3MUI7_STRS4 Phosphoenolpyruvate-protein phosphotransferase OS=Streptococcus suis (strain BM407) GN=pstI PE=3 SV=1	yes	3	0.0048536	78.113	181430000	0	0	0	0	0	0	51688000	38986000	90759000
TSQGLETQQR	10	0	1146.56	CON__Q2UVX4	CON__Q2UVX4	yes	2	1.5717e-11	142.43	480610000	75310000	68617000	32554000	0	0	0	72318000	93155000	138650000	+
TSQNSELNNMQDLVEDYKK	19	1	2255.04	CON__P35908	CON__P35908	yes	3	0.01191	42.716	147780000	0	0	0	11253000	47614000	13452000	65822000	0	9636500	+
TSQPPVGLFAETFAELAK	18	0	1904.99	>tr|A0A0H3N114|A0A0H3N114_STRS4 Uncharacterized protein OS=Streptococcus suis (strain BM407) GN=SSUBM407_1537 PE=4 SV=1	>tr|A0A0H3N114|A0A0H3N114_STRS4 Uncharacterized protein OS=Streptococcus suis (strain BM407) GN=SSUBM407_1537 PE=4 SV=1	yes	2	0.0014496	51.348	45250000	0	0	0	0	0	0	6560800	16517000	22172000
TTAEMIKELCEQMNISVSELARR	23	2	2708.33	>tr|A0A0H3N447|A0A0H3N447_STRS4 Putative DNA-binding protein OS=Streptococcus suis (strain BM407) GN=SSUBM407_0960 PE=4 SV=1	>tr|A0A0H3N447|A0A0H3N447_STRS4 Putative DNA-binding protein OS=Streptococcus suis (strain BM407) GN=SSUBM407_0960 PE=4 SV=1	yes	2	0.10787	3.0985	0	0	0	0	0	0	0	0	0	0
TTDVTGSIK	9	0	920.481	>tr|A0A0H3MUB0|A0A0H3MUB0_STRS4 Elongation factor Tu OS=Streptococcus suis (strain BM407) GN=tufA PE=3 SV=1	>tr|A0A0H3MUB0|A0A0H3MUB0_STRS4 Elongation factor Tu OS=Streptococcus suis (strain BM407) GN=tufA PE=3 SV=1	yes	2	1.3374e-06	123.86	1409000000	0	0	3373700	0	0	0	414510000	469860000	521210000
TTGIVMDSGDGVTHTVPIYEGYALPHAILR	30	0	3182.61	CON__P60712	CON__P60712	yes	3,4	4.2326e-272	235.48	3810600000	25777000	0	0	539910000	116760000	1572600000	360940000	311710000	882870000	+
TTLTAAITTVLAR	13	0	1330.78	>tr|A0A0H3MUB0|A0A0H3MUB0_STRS4 Elongation factor Tu OS=Streptococcus suis (strain BM407) GN=tufA PE=3 SV=1	>tr|A0A0H3MUB0|A0A0H3MUB0_STRS4 Elongation factor Tu OS=Streptococcus suis (strain BM407) GN=tufA PE=3 SV=1	yes	2	4.8315e-48	177.83	879410000	0	0	0	0	0	0	289260000	319970000	270180000
TTNLALEAADQLWVPVEK	18	0	1997.05	>tr|A0A0H3N105|A0A0H3N105_STRS4 2,3-bisphosphoglycerate-dependent phosphoglycerate mutase OS=Streptococcus suis (strain BM407) GN=gpmA PE=3 SV=1	>tr|A0A0H3N105|A0A0H3N105_STRS4 2,3-bisphosphoglycerate-dependent phosphoglycerate mutase OS=Streptococcus suis (strain BM407) GN=gpmA PE=3 SV=1	yes	2,3	6.0489e-81	173.98	608570000	0	0	0	0	0	0	50760000	272630000	285170000
TVLQNIVDAEEMIK	14	0	1601.83	>tr|A0A0H3MVB4|A0A0H3MVB4_STRS4 Peptide chain release factor 1 OS=Streptococcus suis (strain BM407) GN=prfA PE=3 SV=1	>tr|A0A0H3MVB4|A0A0H3MVB4_STRS4 Peptide chain release factor 1 OS=Streptococcus suis (strain BM407) GN=prfA PE=3 SV=1	yes	2	0.0081194	49.482	30514000	0	0	6085300	0	0	0	0	24429000	0
TVVFNTNHDILDGTETVISGASCTTNCLAPMAK	33	0	3536.66	>tr|A0A0H3MSV3|A0A0H3MSV3_STRS4 Glyceraldehyde-3-phosphate dehydrogenase OS=Streptococcus suis (strain BM407) GN=plr PE=3 SV=1	>tr|A0A0H3MSV3|A0A0H3MSV3_STRS4 Glyceraldehyde-3-phosphate dehydrogenase OS=Streptococcus suis (strain BM407) GN=plr PE=3 SV=1	yes	3	0.00044248	22.773	27423000	0	0	0	0	0	0	0	0	27423000
TVVGTPLVAGATVVGTVEK	19	0	1797.02	>tr|A0A0H3MW31|A0A0H3MW31_STRS4 50S ribosomal protein L21 OS=Streptococcus suis (strain BM407) GN=rplU PE=3 SV=1	>tr|A0A0H3MW31|A0A0H3MW31_STRS4 50S ribosomal protein L21 OS=Streptococcus suis (strain BM407) GN=rplU PE=3 SV=1	yes	2	4.4569e-09	68.567	84870000	0	0	0	0	0	0	23156000	37056000	24658000
TYFISQTGDFIK	12	0	1418.71	>tr|A0A0H3MUI1|A0A0H3MUI1_STRS4 D-alanine--D-alanine ligase OS=Streptococcus suis (strain BM407) GN=ddlA PE=3 SV=1	>tr|A0A0H3MUI1|A0A0H3MUI1_STRS4 D-alanine--D-alanine ligase OS=Streptococcus suis (strain BM407) GN=ddlA PE=3 SV=1	yes	2	0.10959	38.189	39992000	0	0	0	0	0	0	17578000	12672000	9741600
VAAEDQAANIIK	12	0	1241.66	>tr|A0A0H3MY01|A0A0H3MY01_STRS4 Putative cell-division protein DivIVA OS=Streptococcus suis (strain BM407) GN=SSUBM407_0426 PE=4 SV=1	>tr|A0A0H3MY01|A0A0H3MY01_STRS4 Putative cell-division protein DivIVA OS=Streptococcus suis (strain BM407) GN=SSUBM407_0426 PE=4 SV=1	yes	2	0.0033255	75.819	167370000	0	0	0	0	0	0	0	65135000	102230000
VAAQNCYFEDAGAFTGETSPK	21	0	2261.99	>tr|A0A0H3MTV5|A0A0H3MTV5_STRS4 Triosephosphate isomerase OS=Streptococcus suis (strain BM407) GN=tpi PE=3 SV=1	>tr|A0A0H3MTV5|A0A0H3MTV5_STRS4 Triosephosphate isomerase OS=Streptococcus suis (strain BM407) GN=tpi PE=3 SV=1	yes	2,3	2.7906e-68	139.02	595490000	0	0	0	0	0	0	176490000	233840000	185160000
VAEATSLTK	9	0	918.502	>tr|A0A0H3N5M9|A0A0H3N5M9_STRS4 DNA-binding protein HU OS=Streptococcus suis (strain BM407) GN=hlpA PE=3 SV=1	>tr|A0A0H3N5M9|A0A0H3N5M9_STRS4 DNA-binding protein HU OS=Streptococcus suis (strain BM407) GN=hlpA PE=3 SV=1	yes	2	0.00030301	109.29	1357900000	0	13786000	0	24912000	25096000	72008000	375450000	392630000	454040000
VAELPFDSTR	10	0	1133.57	>tr|A0A0H3MUB5|A0A0H3MUB5_STRS4 Cation transporting ATPase OS=Streptococcus suis (strain BM407) GN=SSUBM407_0545 PE=4 SV=1	>tr|A0A0H3MUB5|A0A0H3MUB5_STRS4 Cation transporting ATPase OS=Streptococcus suis (strain BM407) GN=SSUBM407_0545 PE=4 SV=1	yes	2	0.0092304	84.213	418620000	0	0	0	57952000	67716000	82257000	72369000	64844000	73477000
VALDTANGAAATSAR	15	0	1387.71	>tr|A0A0H3MWU5|A0A0H3MWU5_STRS4 Phosphoglucosamine mutase OS=Streptococcus suis (strain BM407) GN=glmM PE=3 SV=1	>tr|A0A0H3MWU5|A0A0H3MWU5_STRS4 Phosphoglucosamine mutase OS=Streptococcus suis (strain BM407) GN=glmM PE=3 SV=1	yes	2	4.3654e-09	56.872	9295500	0	0	0	0	0	0	9295500	0	0
VANFETANPLYMR	13	0	1524.74	>tr|A0A0H3MXB7|A0A0H3MXB7_STRS4 Probable manganese-dependent inorganic pyrophosphatase OS=Streptococcus suis (strain BM407) GN=ppaC PE=3 SV=1	>tr|A0A0H3MXB7|A0A0H3MXB7_STRS4 Probable manganese-dependent inorganic pyrophosphatase OS=Streptococcus suis (strain BM407) GN=ppaC PE=3 SV=1	yes	2	2.0635e-09	94.191	286050000	0	0	0	0	0	0	106450000	53704000	125900000
VANVNTINVKPK	12	1	1295.76	>tr|A0A0H3MX22|A0A0H3MX22_STRS4 50S ribosomal protein L23 OS=Streptococcus suis (strain BM407) GN=rplW PE=3 SV=1	>tr|A0A0H3MX22|A0A0H3MX22_STRS4 50S ribosomal protein L23 OS=Streptococcus suis (strain BM407) GN=rplW PE=3 SV=1	yes	2,3	6.6498e-16	120.55	624740000	0	0	0	0	0	0	254200000	152440000	218100000
VAPEEHPVLLTEAPLNPK	18	0	1953.06	CON__P60712	CON__P60712	yes	2,3,4	2.4018e-196	254.59	137110000000	9736900000	14898000000	15706000000	11871000000	13079000000	17328000000	17141000000	17480000000	19871000000	+
VAQHLLDEVNITLNK	15	0	1705.94	>tr|A0A0H3N4B0|A0A0H3N4B0_STRS4 Serine hydroxymethyltransferase OS=Streptococcus suis (strain BM407) GN=glyA PE=3 SV=1	>tr|A0A0H3N4B0|A0A0H3N4B0_STRS4 Serine hydroxymethyltransferase OS=Streptococcus suis (strain BM407) GN=glyA PE=3 SV=1	yes	2,3	0.020054	38.977	35803000	0	0	0	0	0	0	0	35803000	0
VAQVNTVDIAEVLER	15	0	1654.89	>tr|A0A0H3MXB7|A0A0H3MXB7_STRS4 Probable manganese-dependent inorganic pyrophosphatase OS=Streptococcus suis (strain BM407) GN=ppaC PE=3 SV=1	>tr|A0A0H3MXB7|A0A0H3MXB7_STRS4 Probable manganese-dependent inorganic pyrophosphatase OS=Streptococcus suis (strain BM407) GN=ppaC PE=3 SV=1	yes	2	7.5791e-09	79.022	62654000	0	0	0	0	0	11957000	13381000	14593000	22723000
VASGSGIGSAAQHSQSLEAWLTHIPGIK	28	0	2801.45	>tr|A0A0H3MX19|A0A0H3MX19_STRS4 Putative pyruvate dehydrogenase E1 component, beta subunit OS=Streptococcus suis (strain BM407) GN=pdhB PE=4 SV=1	>tr|A0A0H3MX19|A0A0H3MX19_STRS4 Putative pyruvate dehydrogenase E1 component, beta subunit OS=Streptococcus suis (strain BM407) GN=pdhB PE=4 SV=1	yes	4	0.047737	17.012	12326000	0	0	0	0	0	0	12326000	0	0
VATATTASVLDIANADK	17	0	1659.87	>tr|A0A0H3MSM9|A0A0H3MSM9_STRS4 50S ribosomal protein L4 OS=Streptococcus suis (strain BM407) GN=rplD PE=3 SV=1	>tr|A0A0H3MSM9|A0A0H3MSM9_STRS4 50S ribosomal protein L4 OS=Streptococcus suis (strain BM407) GN=rplD PE=3 SV=1	yes	2	4.1276e-93	190.11	438100000	0	0	0	0	0	0	152340000	127250000	158510000
VATPGTLFPTSYYNDAK	17	0	1843.9	>tr|A0A0H3MTL0|A0A0H3MTL0_STRS4 Extracellular solute-binding protein OS=Streptococcus suis (strain BM407) GN=SSUBM407_0275 PE=3 SV=1	>tr|A0A0H3MTL0|A0A0H3MTL0_STRS4 Extracellular solute-binding protein OS=Streptococcus suis (strain BM407) GN=SSUBM407_0275 PE=3 SV=1	yes	2	0.00016412	65.107	213790000	0	0	0	0	0	0	67900000	79365000	66529000
VATVSLPR	8	0	841.502	CON__P00761	CON__P00761	yes	2	0.0013246	130.27	34906000000	2960300000	5321300000	5131900000	3119700000	4183200000	3143800000	3985600000	4090600000	2969700000	+
VCNYVNWIQQTIAAN	15	0	1792.86	CON__P00761	CON__P00761	yes	2	0.081052	29.733	88753000	0	0	0	12112000	15340000	13774000	0	25110000	22417000	+
VCTVIGFPLGANTPAVK	17	0	1742.94	>tr|A0A0H3MZ72|A0A0H3MZ72_STRS4 Deoxyribose-phosphate aldolase OS=Streptococcus suis (strain BM407) GN=deoC PE=3 SV=1	>tr|A0A0H3MZ72|A0A0H3MZ72_STRS4 Deoxyribose-phosphate aldolase OS=Streptococcus suis (strain BM407) GN=deoC PE=3 SV=1	yes	2	8.1462e-41	124.92	160310000	0	0	0	0	0	0	0	79075000	81231000
VDALMDEINFMK	12	0	1424.67	CON__P13647	CON__P13647	no	2	0.0063872	60.628	24074000	0	0	0	4001300	17558000	2514400	0	0	0	+
VDFNVPLK	8	0	930.517	>tr|A0A0H3MXA0|A0A0H3MXA0_STRS4 Phosphoglycerate kinase OS=Streptococcus suis (strain BM407) GN=pgk PE=3 SV=1	>tr|A0A0H3MXA0|A0A0H3MXA0_STRS4 Phosphoglycerate kinase OS=Streptococcus suis (strain BM407) GN=pgk PE=3 SV=1	yes	2	0.037122	87.181	443800000	0	7813800	9787200	0	0	0	128720000	187230000	110250000
VDFNVPLKDGVITNDNR	17	1	1914.98	>tr|A0A0H3MXA0|A0A0H3MXA0_STRS4 Phosphoglycerate kinase OS=Streptococcus suis (strain BM407) GN=pgk PE=3 SV=1	>tr|A0A0H3MXA0|A0A0H3MXA0_STRS4 Phosphoglycerate kinase OS=Streptococcus suis (strain BM407) GN=pgk PE=3 SV=1	yes	2	0.037026	54.288	15524000	0	0	0	0	0	0	6398900	0	9125200
VDGVHSLQNK	10	0	1095.57	>tr|A0A0H3N630|A0A0H3N630_STRS4 Uncharacterized protein OS=Streptococcus suis (strain BM407) GN=SSUBM407_1695 PE=4 SV=1	>tr|A0A0H3N630|A0A0H3N630_STRS4 Uncharacterized protein OS=Streptococcus suis (strain BM407) GN=SSUBM407_1695 PE=4 SV=1	yes	2	0.079518	71.221	39524000	0	0	0	0	0	0	0	17012000	22512000
VDLLNQEIEFLK	12	0	1459.79	CON__P35908	CON__P35908	yes	2	6.9975e-18	122.42	178110000	0	7184300	0	0	106780000	0	64139000	0	0	+
VDPVNFK	7	0	817.433	CON__P01966	CON__P01966	yes	2	0.042237	108.98	2394200000	605090000	270200000	266040000	176190000	122980000	224250000	189100000	172270000	368070000	+
VEADANGWETFVVPDDVGGR	20	0	2131.98	>tr|A0A0H3N254|A0A0H3N254_STRS4 Glucose-6-phosphate isomerase OS=Streptococcus suis (strain BM407) GN=pgi PE=3 SV=1	>tr|A0A0H3N254|A0A0H3N254_STRS4 Glucose-6-phosphate isomerase OS=Streptococcus suis (strain BM407) GN=pgi PE=3 SV=1	yes	2	0.00015287	44.089	12049000	0	0	0	0	0	0	0	7453600	4595300
VEANVGAPQVSYR	13	0	1388.7	>tr|A0A0H3N1N7|A0A0H3N1N7_STRS4 Elongation factor G OS=Streptococcus suis (strain BM407) GN=fus PE=3 SV=1	>tr|A0A0H3N1N7|A0A0H3N1N7_STRS4 Elongation factor G OS=Streptococcus suis (strain BM407) GN=fus PE=3 SV=1	yes	2	5.3571e-20	115.12	281720000	0	0	0	0	0	0	103330000	83125000	95257000
VEDDEQFVLDFLK	13	0	1595.77	>tr|A0A0H3MXQ1|A0A0H3MXQ1_STRS4 Putative aminotransferase OS=Streptococcus suis (strain BM407) GN=SSUBM407_0308 PE=4 SV=1	>tr|A0A0H3MXQ1|A0A0H3MXQ1_STRS4 Putative aminotransferase OS=Streptococcus suis (strain BM407) GN=SSUBM407_0308 PE=4 SV=1	yes	2	0.017475	49.929	42842000	0	0	0	0	0	3196700	5902100	17443000	16300000
VEISSDSHPFYTGR	14	0	1593.74	>tr|A0A0H3N0Q3|A0A0H3N0Q3_STRS4 50S ribosomal protein L31 type B OS=Streptococcus suis (strain BM407) GN=rpmE PE=3 SV=1	>tr|A0A0H3N0Q3|A0A0H3N0Q3_STRS4 50S ribosomal protein L31 type B OS=Streptococcus suis (strain BM407) GN=rpmE PE=3 SV=1	yes	2,3	4.5509e-12	99.668	372160000	0	0	0	0	0	0	86191000	177430000	108530000
VEVTIPVGAVTLR	13	0	1352.8	>tr|A0A0H3MXW7|A0A0H3MXW7_STRS4 Ribosome hibernation promoting factor OS=Streptococcus suis (strain BM407) GN=hpf PE=3 SV=1	>tr|A0A0H3MXW7|A0A0H3MXW7_STRS4 Ribosome hibernation promoting factor OS=Streptococcus suis (strain BM407) GN=hpf PE=3 SV=1	yes	2	0.082516	35.118	7839400	0	0	0	0	0	0	7839400	0	0
VFADVSGDALLPELNGR	17	0	1771.91	>tr|A0A0H3MSR9|A0A0H3MSR9_STRS4 Phosphoribosylformylglycinamidine cyclo-ligase OS=Streptococcus suis (strain BM407) GN=purM PE=3 SV=1	>tr|A0A0H3MSR9|A0A0H3MSR9_STRS4 Phosphoribosylformylglycinamidine cyclo-ligase OS=Streptococcus suis (strain BM407) GN=purM PE=3 SV=1	yes	2	9.5058e-07	70.96	50980000	0	0	0	0	0	0	15537000	22092000	13350000
VFEGNRPTNSIVFTK	15	1	1707.89	CON__Q3ZBD7	CON__Q3ZBD7	yes	2,3	9.87e-141	181.58	9508500000	0	0	11730000	1428000000	637010000	2387700000	1164500000	1816600000	2062900000	+
VFGAGFGSLGPVGLPENIK	19	0	1858	>tr|A0A0H3N6H5|A0A0H3N6H5_STRS4 Proline--tRNA ligase OS=Streptococcus suis (strain BM407) GN=proS PE=3 SV=1	>tr|A0A0H3N6H5|A0A0H3N6H5_STRS4 Proline--tRNA ligase OS=Streptococcus suis (strain BM407) GN=proS PE=3 SV=1	yes	2	0.0032357	38.453	53768000	0	0	0	0	0	0	17636000	13159000	22974000
VGAATETELK	10	0	1017.53	>tr|A0A0H3MSU7|A0A0H3MSU7_STRS4 60 kDa chaperonin OS=Streptococcus suis (strain BM407) GN=groEL PE=3 SV=1	>tr|A0A0H3MSU7|A0A0H3MSU7_STRS4 60 kDa chaperonin OS=Streptococcus suis (strain BM407) GN=groEL PE=3 SV=1	yes	2	0.012452	82.831	123060000	0	0	0	21327000	0	0	43628000	58104000	0
VGDVAPDFVLMANDLSLK	18	0	1902.98	>tr|A0A0H3MTY8|A0A0H3MTY8_STRS4 Thiol peroxidase OS=Streptococcus suis (strain BM407) GN=tpx PE=3 SV=1	>tr|A0A0H3MTY8|A0A0H3MTY8_STRS4 Thiol peroxidase OS=Streptococcus suis (strain BM407) GN=tpx PE=3 SV=1	yes	2,3	0.0014496	51.348	62030000	0	0	0	0	6630600	0	3590800	24966000	26843000
VGGHAAEYGAEALER	15	0	1528.73	CON__P01966	CON__P01966	yes	2,3	8.5241e-60	176.58	4112700000	781130000	18580000	76879000	195870000	200250000	288340000	686160000	422320000	1443200000	+
VGGSNYQVPVEVRPER	16	1	1784.92	>tr|A0A0H3MT22|A0A0H3MT22_STRS4 30S ribosomal protein S7 OS=Streptococcus suis (strain BM407) GN=rpsG PE=3 SV=1	>tr|A0A0H3MT22|A0A0H3MT22_STRS4 30S ribosomal protein S7 OS=Streptococcus suis (strain BM407) GN=rpsG PE=3 SV=1	yes	2,3	3.6148e-98	140.84	295890000	0	0	0	0	0	0	34076000	226060000	35748000
VGIGPGSICTTR	12	0	1216.62	>tr|A0A0H3MXY2|A0A0H3MXY2_STRS4 Inosine-5'-monophosphate dehydrogenase OS=Streptococcus suis (strain BM407) GN=guaB PE=3 SV=1	>tr|A0A0H3MXY2|A0A0H3MXY2_STRS4 Inosine-5'-monophosphate dehydrogenase OS=Streptococcus suis (strain BM407) GN=guaB PE=3 SV=1	yes	2	0.0037482	73.466	355640000	0	0	0	27913000	0	56606000	104900000	92822000	73401000
VGINGFGR	8	0	818.44	>tr|A0A0H3MSV3|A0A0H3MSV3_STRS4 Glyceraldehyde-3-phosphate dehydrogenase OS=Streptococcus suis (strain BM407) GN=plr PE=3 SV=1	>tr|A0A0H3MSV3|A0A0H3MSV3_STRS4 Glyceraldehyde-3-phosphate dehydrogenase OS=Streptococcus suis (strain BM407) GN=plr PE=3 SV=1	yes	2	0.0039012	111.04	314700000	0	0	0	0	0	0	114220000	97594000	102890000
VGINYQPPTVVPGGDLAK	18	0	1823.98	CON__ENSEMBL:ENSBTAP00000016242	CON__ENSEMBL:ENSBTAP00000016242	yes	2,3	4.6548e-51	133.86	18754000000	1946400000	2371100000	2967900000	1509000000	1553900000	2188900000	2043200000	1946700000	2226700000	+
VGISFDDIELYGK	13	0	1454.73	>tr|A0A0H3MVP2|A0A0H3MVP2_STRS4 Formate--tetrahydrofolate ligase OS=Streptococcus suis (strain BM407) GN=fhs PE=3 SV=1	>tr|A0A0H3MVP2|A0A0H3MVP2_STRS4 Formate--tetrahydrofolate ligase OS=Streptococcus suis (strain BM407) GN=fhs PE=3 SV=1	yes	2	0.0064389	57.804	66540000	0	0	0	0	0	0	25260000	41280000	0
VGLFGGAGVGK	11	0	960.539	>tr|A0A0H3N3J8|A0A0H3N3J8_STRS4 ATP synthase subunit beta OS=Streptococcus suis (strain BM407) GN=atpD PE=3 SV=1	>tr|A0A0H3N3J8|A0A0H3N3J8_STRS4 ATP synthase subunit beta OS=Streptococcus suis (strain BM407) GN=atpD PE=3 SV=1	yes	2	0.043314	50.452	27510000	0	0	0	0	0	0	27510000	0	0
VGLVAVDK	8	0	799.48	CON__Q2UVX4	CON__Q2UVX4	yes	2	0.066668	81.642	1148700000	168660000	168660000	133570000	107350000	58347000	0	140200000	193260000	178660000	+
VGMPVDLLQVDLTR	14	0	1554.84	>tr|A0A0H3MWT3|A0A0H3MWT3_STRS4 tRNA modification GTPase MnmE OS=Streptococcus suis (strain BM407) GN=trmE PE=3 SV=1	>tr|A0A0H3MWT3|A0A0H3MWT3_STRS4 tRNA modification GTPase MnmE OS=Streptococcus suis (strain BM407) GN=trmE PE=3 SV=1	yes	2	0.00046759	48.823	9602100	0	0	0	0	0	0	0	9602100	0
VGNALPLANIPVGTVVHNIELKPGR	25	1	2577.48	>tr|A0A0H3MSV6|A0A0H3MSV6_STRS4 50S ribosomal protein L2 OS=Streptococcus suis (strain BM407) GN=rplB PE=3 SV=1	>tr|A0A0H3MSV6|A0A0H3MSV6_STRS4 50S ribosomal protein L2 OS=Streptococcus suis (strain BM407) GN=rplB PE=3 SV=1	yes	3,4	8.0462e-80	135.54	322370000	0	0	0	0	0	0	154510000	86187000	81669000
VGVMFGNPETTPGGR	15	0	1517.73	>tr|A0A0H3MSU6|A0A0H3MSU6_STRS4 Protein RecA OS=Streptococcus suis (strain BM407) GN=recA PE=3 SV=1	>tr|A0A0H3MSU6|A0A0H3MSU6_STRS4 Protein RecA OS=Streptococcus suis (strain BM407) GN=recA PE=3 SV=1	yes	2	1.7382e-10	92.935	121130000	0	0	0	0	0	0	37231000	38261000	45634000
VGVMSLSDSEQAR	13	0	1377.66	>tr|A0A0H3N1C6|A0A0H3N1C6_STRS4 Lipoprotein OS=Streptococcus suis (strain BM407) GN=SSUBM407_1651 PE=3 SV=1	>tr|A0A0H3N1C6|A0A0H3N1C6_STRS4 Lipoprotein OS=Streptococcus suis (strain BM407) GN=SSUBM407_1651 PE=3 SV=1	yes	2	1.5444e-20	59.227	369270000	0	0	0	0	74274000	51105000	97325000	91803000	54760000
VIAEGKPADNEAALK	15	1	1524.81	>tr|A0A0H3MXG6|A0A0H3MXG6_STRS4 Elongation factor Ts OS=Streptococcus suis (strain BM407) GN=tsf PE=3 SV=1	>tr|A0A0H3MXG6|A0A0H3MXG6_STRS4 Elongation factor Ts OS=Streptococcus suis (strain BM407) GN=tsf PE=3 SV=1	yes	2	0.039207	32.252	25388000	0	0	0	0	0	0	25388000	0	0
VIAGVGVPQVTAIYDAAGVAR	21	0	2026.12	>tr|A0A0H3MXY2|A0A0H3MXY2_STRS4 Inosine-5'-monophosphate dehydrogenase OS=Streptococcus suis (strain BM407) GN=guaB PE=3 SV=1	>tr|A0A0H3MXY2|A0A0H3MXY2_STRS4 Inosine-5'-monophosphate dehydrogenase OS=Streptococcus suis (strain BM407) GN=guaB PE=3 SV=1	yes	2,3	7.0988e-19	88.264	280710000	0	0	0	0	0	0	97455000	85225000	98025000
VIDLLAPYLK	10	0	1143.69	>tr|A0A0H3N3J8|A0A0H3N3J8_STRS4 ATP synthase subunit beta OS=Streptococcus suis (strain BM407) GN=atpD PE=3 SV=1	>tr|A0A0H3N3J8|A0A0H3N3J8_STRS4 ATP synthase subunit beta OS=Streptococcus suis (strain BM407) GN=atpD PE=3 SV=1	yes	2	0.0093296	84.17	101200000	0	0	0	0	0	0	40299000	25606000	35292000
VIEVDGEQLVK	11	0	1227.67	>tr|A0A0H3MSV3|A0A0H3MSV3_STRS4 Glyceraldehyde-3-phosphate dehydrogenase OS=Streptococcus suis (strain BM407) GN=plr PE=3 SV=1	>tr|A0A0H3MSV3|A0A0H3MSV3_STRS4 Glyceraldehyde-3-phosphate dehydrogenase OS=Streptococcus suis (strain BM407) GN=plr PE=3 SV=1	yes	2	0.0033049	63.864	181380000	0	8649000	10669000	0	0	0	70311000	0	91754000
VIGSGTSLDSAR	12	0	1161.6	>tr|A0A0H3MUX3|A0A0H3MUX3_STRS4 L-lactate dehydrogenase OS=Streptococcus suis (strain BM407) GN=ldh PE=3 SV=1	>tr|A0A0H3MUX3|A0A0H3MUX3_STRS4 L-lactate dehydrogenase OS=Streptococcus suis (strain BM407) GN=ldh PE=3 SV=1	yes	2	1.4167e-29	176.8	746100000	0	0	0	0	0	0	205030000	291590000	249480000
VIGVGGGGGNAINR	14	0	1239.67	>tr|A0A0H3MXZ7|A0A0H3MXZ7_STRS4 Cell division protein FtsZ OS=Streptococcus suis (strain BM407) GN=ftsZ PE=3 SV=1	>tr|A0A0H3MXZ7|A0A0H3MXZ7_STRS4 Cell division protein FtsZ OS=Streptococcus suis (strain BM407) GN=ftsZ PE=3 SV=1	yes	2	2.1982e-09	92.792	294700000	0	0	0	0	0	0	112990000	107270000	74440000
VILGLEKPDTGQVR	14	1	1523.87	>tr|A0A0H3MXQ4|A0A0H3MXQ4_STRS4 Metal cation ABC transporter ATP-binding protein OS=Streptococcus suis (strain BM407) GN=SSUBM407_1937 PE=4 SV=1	>tr|A0A0H3MXQ4|A0A0H3MXQ4_STRS4 Metal cation ABC transporter ATP-binding protein OS=Streptococcus suis (strain BM407) GN=SSUBM407_1937 PE=4 SV=1	yes	2,3	0.00055057	65.043	49507000	0	0	0	0	0	0	11030000	0	38477000
VINPLGQPVDGLGEIR	16	0	1675.93	>tr|A0A0H3MYX1|A0A0H3MYX1_STRS4 ATP synthase subunit alpha OS=Streptococcus suis (strain BM407) GN=atpA PE=3 SV=1	>tr|A0A0H3MYX1|A0A0H3MYX1_STRS4 ATP synthase subunit alpha OS=Streptococcus suis (strain BM407) GN=atpA PE=3 SV=1	yes	2	4.8588e-37	92.38	106330000	0	0	0	0	0	0	23175000	54924000	28227000
VISVVPSIDTGICDTQTR	18	0	1959.99	>tr|A0A0H3MTY8|A0A0H3MTY8_STRS4 Thiol peroxidase OS=Streptococcus suis (strain BM407) GN=tpx PE=3 SV=1	>tr|A0A0H3MTY8|A0A0H3MTY8_STRS4 Thiol peroxidase OS=Streptococcus suis (strain BM407) GN=tpx PE=3 SV=1	yes	2	0.0012179	53.188	72474000	0	0	0	0	0	0	24461000	21208000	26805000
VITIPTPNLEDGK	13	0	1395.76	>tr|A0A0H3MTP0|A0A0H3MTP0_STRS4 Putative exported protein OS=Streptococcus suis (strain BM407) GN=SSUBM407_0452 PE=3 SV=1	>tr|A0A0H3MTP0|A0A0H3MTP0_STRS4 Putative exported protein OS=Streptococcus suis (strain BM407) GN=SSUBM407_0452 PE=3 SV=1	yes	2	0.029772	41.339	1456500000	0	0	0	0	196480000	599850000	238950000	174910000	246350000
VITLPAGVELAQNNGVVTVK	20	0	2021.15	>tr|A0A0H3MX39|A0A0H3MX39_STRS4 50S ribosomal protein L6 OS=Streptococcus suis (strain BM407) GN=rplF PE=3 SV=1	>tr|A0A0H3MX39|A0A0H3MX39_STRS4 50S ribosomal protein L6 OS=Streptococcus suis (strain BM407) GN=rplF PE=3 SV=1	yes	2	1.2016e-08	77.391	156600000	0	0	0	0	0	0	64951000	28131000	63523000
VIVEGVNIVK	10	0	1068.65	>tr|A0A0H3MSN7|A0A0H3MSN7_STRS4 50S ribosomal protein L24 OS=Streptococcus suis (strain BM407) GN=rplX PE=3 SV=1	>tr|A0A0H3MSN7|A0A0H3MSN7_STRS4 50S ribosomal protein L24 OS=Streptococcus suis (strain BM407) GN=rplX PE=3 SV=1	yes	2	0.10269	50.353	0	0	0	0	0	0	0	0	0	0
VLAIDEVEGR	10	0	1099.59	>tr|A0A0H3MZW2|A0A0H3MZW2_STRS4 Putative 30S ribosomal protein S1 OS=Streptococcus suis (strain BM407) GN=SSUBM407_1113 PE=4 SV=1	>tr|A0A0H3MZW2|A0A0H3MZW2_STRS4 Putative 30S ribosomal protein S1 OS=Streptococcus suis (strain BM407) GN=SSUBM407_1113 PE=4 SV=1	yes	2	6.6831e-05	85.958	0	0	0	0	0	0	0	0	0	0
VLAISGDISSAQDAK	15	0	1473.77	>tr|A0A0H3MXL9|A0A0H3MXL9_STRS4 3-oxoacyl-[acyl-carrier protein] reductase OS=Streptococcus suis (strain BM407) GN=fabG PE=4 SV=1	>tr|A0A0H3MXL9|A0A0H3MXL9_STRS4 3-oxoacyl-[acyl-carrier protein] reductase OS=Streptococcus suis (strain BM407) GN=fabG PE=4 SV=1	yes	2	0.019324	46.926	22594000	0	0	0	0	0	0	9992900	12601000	0
VLDASHHKPGK	11	1	1187.64	>tr|A0A0H3MXP1|A0A0H3MXP1_STRS4 Elongation factor P OS=Streptococcus suis (strain BM407) GN=efp PE=3 SV=1	>tr|A0A0H3MXP1|A0A0H3MXP1_STRS4 Elongation factor P OS=Streptococcus suis (strain BM407) GN=efp PE=3 SV=1	yes	2	1.8639e-16	143.24	172550000	0	0	0	0	0	0	29521000	37500000	105530000
VLDELTLTK	9	0	1030.59	CON__P13645	CON__P13645	yes	2	0.00054135	105.4	1345100000	0	444540000	59905000	68561000	340460000	79223000	188810000	85046000	78529000	+
VLEVNAADER	10	0	1114.56	>tr|A0A0H3MZW2|A0A0H3MZW2_STRS4 Putative 30S ribosomal protein S1 OS=Streptococcus suis (strain BM407) GN=SSUBM407_1113 PE=4 SV=1	>tr|A0A0H3MZW2|A0A0H3MZW2_STRS4 Putative 30S ribosomal protein S1 OS=Streptococcus suis (strain BM407) GN=SSUBM407_1113 PE=4 SV=1	yes	2	5.4848e-13	153.12	4653000000	0	0	0	824540000	0	1100400000	684230000	1127700000	916170000
VLFTNPYMDNQQVLVTK	17	0	2009.03	>tr|A0A0H3N513|A0A0H3N513_STRS4 Putative amino acid ABC transporter, extracellular amino acid-binding protein OS=Streptococcus suis (strain BM407) GN=SSUBM407_1311 PE=4 SV=1	>tr|A0A0H3N513|A0A0H3N513_STRS4 Putative amino acid ABC transporter, extracellular amino acid-binding protein OS=Streptococcus suis (strain BM407) GN=SSUBM407_1311 PE=4 SV=1	yes	2	0.00026979	61.815	192820000	0	0	0	0	0	0	64083000	65958000	62776000
VLGIDTFGASAPAQTVIDNYGFTVENVVK	29	0	3024.54	>tr|A0A0H3MYF2|A0A0H3MYF2_STRS4 Transketolase OS=Streptococcus suis (strain BM407) GN=tkt PE=3 SV=1	>tr|A0A0H3MYF2|A0A0H3MYF2_STRS4 Transketolase OS=Streptococcus suis (strain BM407) GN=tkt PE=3 SV=1	yes	3	0.00014782	30.816	10730000	0	0	0	0	0	0	10730000	0	0
VLIVDDLLATGGTVK	15	0	1512.88	>tr|A0A0H3MYI9|A0A0H3MYI9_STRS4 Adenine phosphoribosyltransferase OS=Streptococcus suis (strain BM407) GN=apt PE=3 SV=1	>tr|A0A0H3MYI9|A0A0H3MYI9_STRS4 Adenine phosphoribosyltransferase OS=Streptococcus suis (strain BM407) GN=apt PE=3 SV=1	yes	2	2.8367e-06	68.944	29487000	0	0	0	0	0	0	9351800	8655500	11480000
VLLASLPGAAVTSIK	15	0	1438.88	>tr|A0A0H3MSY2|A0A0H3MSY2_STRS4 DNA-directed RNA polymerase subunit alpha OS=Streptococcus suis (strain BM407) GN=rpoA PE=3 SV=1	>tr|A0A0H3MSY2|A0A0H3MSY2_STRS4 DNA-directed RNA polymerase subunit alpha OS=Streptococcus suis (strain BM407) GN=rpoA PE=3 SV=1	yes	2	4.132e-10	87.932	233530000	0	0	0	0	0	0	89267000	67851000	76414000
VLLITPFDK	9	0	1044.62	>tr|A0A0H3N309|A0A0H3N309_STRS4 Ribosome-recycling factor OS=Streptococcus suis (strain BM407) GN=rrf PE=3 SV=1	>tr|A0A0H3N309|A0A0H3N309_STRS4 Ribosome-recycling factor OS=Streptococcus suis (strain BM407) GN=rrf PE=3 SV=1	yes	2	0.0047963	93.649	97079000	0	0	0	0	0	0	32166000	30950000	33963000
VLLKPASEGSGVAAGGATR	19	1	1739.95	>tr|A0A0H3N1J8|A0A0H3N1J8_STRS4 30S ribosomal protein S5 OS=Streptococcus suis (strain BM407) GN=rpsE PE=3 SV=1	>tr|A0A0H3N1J8|A0A0H3N1J8_STRS4 30S ribosomal protein S5 OS=Streptococcus suis (strain BM407) GN=rpsE PE=3 SV=1	yes	2,3	1.2566e-56	135.36	601880000	0	0	0	0	0	0	232350000	197260000	172260000
VLPGLAALTEK	11	0	1110.66	>tr|A0A0H3MXA0|A0A0H3MXA0_STRS4 Phosphoglycerate kinase OS=Streptococcus suis (strain BM407) GN=pgk PE=3 SV=1	>tr|A0A0H3MXA0|A0A0H3MXA0_STRS4 Phosphoglycerate kinase OS=Streptococcus suis (strain BM407) GN=pgk PE=3 SV=1	yes	2	4.478e-12	118.28	632020000	0	0	0	0	0	0	217500000	218200000	196320000
VLVEPLLDILK	11	0	1250.79	>tr|A0A0H3N4D4|A0A0H3N4D4_STRS4 Uncharacterized protein OS=Streptococcus suis (strain BM407) GN=SSUBM407_1066 PE=4 SV=1	>tr|A0A0H3N4D4|A0A0H3N4D4_STRS4 Uncharacterized protein OS=Streptococcus suis (strain BM407) GN=SSUBM407_1066 PE=4 SV=1	yes	2	0.0070312	77.64	43732000	0	0	0	0	0	0	13960000	18763000	11009000
VLVEQGVNAR	10	0	1083.6	>tr|A0A0H3MUI1|A0A0H3MUI1_STRS4 D-alanine--D-alanine ligase OS=Streptococcus suis (strain BM407) GN=ddlA PE=3 SV=1	>tr|A0A0H3MUI1|A0A0H3MUI1_STRS4 D-alanine--D-alanine ligase OS=Streptococcus suis (strain BM407) GN=ddlA PE=3 SV=1	yes	2	0.017968	51.436	27699000	0	0	0	0	0	0	27699000	0	0
VMTDPIADFLTR	12	0	1377.7	>tr|A0A0H3MSZ6|A0A0H3MSZ6_STRS4 30S ribosomal protein S8 OS=Streptococcus suis (strain BM407) GN=rpsH PE=3 SV=1	>tr|A0A0H3MSZ6|A0A0H3MSZ6_STRS4 30S ribosomal protein S8 OS=Streptococcus suis (strain BM407) GN=rpsH PE=3 SV=1	yes	2	2.2357e-39	181.66	319900000	0	0	0	0	0	0	116140000	93545000	110210000
VMVICPANPK	10	0	1127.58	>tr|A0A0H3MT07|A0A0H3MT07_STRS4 50S ribosomal protein L36 OS=Streptococcus suis (strain BM407) GN=rpmJ PE=3 SV=1	>tr|A0A0H3MT07|A0A0H3MT07_STRS4 50S ribosomal protein L36 OS=Streptococcus suis (strain BM407) GN=rpmJ PE=3 SV=1	yes	2	6.188e-07	67.507	348750000	0	0	0	0	0	0	129210000	111520000	108020000
VNAIAPGFIQSDMTDVLSDK	20	0	2120.05	>tr|A0A0H3MXL9|A0A0H3MXL9_STRS4 3-oxoacyl-[acyl-carrier protein] reductase OS=Streptococcus suis (strain BM407) GN=fabG PE=4 SV=1	>tr|A0A0H3MXL9|A0A0H3MXL9_STRS4 3-oxoacyl-[acyl-carrier protein] reductase OS=Streptococcus suis (strain BM407) GN=fabG PE=4 SV=1	yes	2,3	9.1253e-35	106.03	535660000	0	0	0	0	0	0	150110000	183740000	201810000
VNDEIEIVGLQEEK	14	0	1613.81	>tr|A0A0H3MUB0|A0A0H3MUB0_STRS4 Elongation factor Tu OS=Streptococcus suis (strain BM407) GN=tufA PE=3 SV=1	>tr|A0A0H3MUB0|A0A0H3MUB0_STRS4 Elongation factor Tu OS=Streptococcus suis (strain BM407) GN=tufA PE=3 SV=1	yes	2	3.7679e-27	118.33	404540000	0	0	0	0	0	0	0	222180000	182370000
VNQIGTLTETFEAIEMAK	18	0	1994	>tr|A0A0H3N5B2|A0A0H3N5B2_STRS4 Enolase OS=Streptococcus suis (strain BM407) GN=eno PE=3 SV=1	>tr|A0A0H3N5B2|A0A0H3N5B2_STRS4 Enolase OS=Streptococcus suis (strain BM407) GN=eno PE=3 SV=1	yes	2,3	4.2361e-81	174.49	1003100000	0	0	0	0	0	2240700	237290000	382380000	381170000
VNVNTECQIAFANATR	16	0	1806.87	>tr|A0A0H3MXP6|A0A0H3MXP6_STRS4 Fructose-bisphosphate aldolase OS=Streptococcus suis (strain BM407) GN=fba PE=3 SV=1	>tr|A0A0H3MXP6|A0A0H3MXP6_STRS4 Fructose-bisphosphate aldolase OS=Streptococcus suis (strain BM407) GN=fba PE=3 SV=1	yes	2	1.8194e-88	195.2	247590000	0	0	0	0	0	0	84456000	72412000	90721000
VPADVDVFMCAPK	13	0	1447.68	>tr|A0A0H3N697|A0A0H3N697_STRS4 Ketol-acid reductoisomerase (NADP(+)) OS=Streptococcus suis (strain BM407) GN=ilvC PE=3 SV=1	>tr|A0A0H3N697|A0A0H3N697_STRS4 Ketol-acid reductoisomerase (NADP(+)) OS=Streptococcus suis (strain BM407) GN=ilvC PE=3 SV=1	yes	2	4.1471e-07	96.059	210560000	0	0	0	0	0	0	86946000	65323000	58294000
VPAILEAVEATLGR	14	0	1437.82	>tr|A0A0H3MXV9|A0A0H3MXV9_STRS4 30S ribosomal protein S4 OS=Streptococcus suis (strain BM407) GN=rpsD PE=3 SV=1	>tr|A0A0H3MXV9|A0A0H3MXV9_STRS4 30S ribosomal protein S4 OS=Streptococcus suis (strain BM407) GN=rpsD PE=3 SV=1	yes	2,3	8.4416e-23	116.84	158410000	0	0	0	0	0	0	102320000	37721000	18370000
VPDTISESDLLDLIER	16	0	1813.93	>tr|A0A0H3MTN0|A0A0H3MTN0_STRS4 Bifunctional protein FolD OS=Streptococcus suis (strain BM407) GN=folD PE=3 SV=1	>tr|A0A0H3MTN0|A0A0H3MTN0_STRS4 Bifunctional protein FolD OS=Streptococcus suis (strain BM407) GN=folD PE=3 SV=1	yes	2	2.1613e-11	82.707	81200000	0	3446100	0	0	0	0	17533000	31693000	28528000
VPQLAGLENLNLELDR	16	0	1792.97	>tr|A0A0H3MX35|A0A0H3MX35_STRS4 Dihydrolipoyl dehydrogenase OS=Streptococcus suis (strain BM407) GN=acoL PE=3 SV=1	>tr|A0A0H3MX35|A0A0H3MX35_STRS4 Dihydrolipoyl dehydrogenase OS=Streptococcus suis (strain BM407) GN=acoL PE=3 SV=1	yes	2,3	2.7352e-56	141.55	153960000	0	0	0	0	0	0	35425000	65800000	52733000
VPVPTGSVTELVATLDK	17	0	1724.96	>tr|A0A0H3MSV3|A0A0H3MSV3_STRS4 Glyceraldehyde-3-phosphate dehydrogenase OS=Streptococcus suis (strain BM407) GN=plr PE=3 SV=1	>tr|A0A0H3MSV3|A0A0H3MSV3_STRS4 Glyceraldehyde-3-phosphate dehydrogenase OS=Streptococcus suis (strain BM407) GN=plr PE=3 SV=1	yes	2,3	4.7093e-93	189.67	2908300000	0	0	0	0	0	0	1354500000	1402200000	151620000
VPVPTGSVTELVATLDKK	18	1	1853.05	>tr|A0A0H3MSV3|A0A0H3MSV3_STRS4 Glyceraldehyde-3-phosphate dehydrogenase OS=Streptococcus suis (strain BM407) GN=plr PE=3 SV=1	>tr|A0A0H3MSV3|A0A0H3MSV3_STRS4 Glyceraldehyde-3-phosphate dehydrogenase OS=Streptococcus suis (strain BM407) GN=plr PE=3 SV=1	yes	2,3	3.1819e-156	230.82	1898500000	0	0	0	0	0	0	621390000	442560000	834510000
VPWTDKDGNVQVNR	14	1	1626.81	>tr|A0A0H3N1U8|A0A0H3N1U8_STRS4 Glutamate dehydrogenase OS=Streptococcus suis (strain BM407) GN=gdh PE=3 SV=1	>tr|A0A0H3N1U8|A0A0H3N1U8_STRS4 Glutamate dehydrogenase OS=Streptococcus suis (strain BM407) GN=gdh PE=3 SV=1	yes	2	9.2471e-30	127.79	1225500000	0	196900000	102280000	126450000	0	249450000	132590000	243020000	174800000
VQALEEANNDLENK	14	0	1585.76	CON__P35527	CON__P35527	yes	2	1.6052e-45	144.27	1348800000	0	300170000	142880000	121630000	146900000	137460000	134650000	173440000	191710000	+
VQEIIVEELGK	11	0	1255.7	>tr|A0A0H3MWY8|A0A0H3MWY8_STRS4 Acyl carrier protein OS=Streptococcus suis (strain BM407) GN=acpP PE=3 SV=1	>tr|A0A0H3MWY8|A0A0H3MWY8_STRS4 Acyl carrier protein OS=Streptococcus suis (strain BM407) GN=acpP PE=3 SV=1	yes	2	0.0042956	81.625	364920000	0	19066000	23318000	8268700	0	8083800	78755000	107000000	120420000
VQLVGDDFFVTNTDYLAR	18	0	2072.02	>tr|A0A0H3N5B2|A0A0H3N5B2_STRS4 Enolase OS=Streptococcus suis (strain BM407) GN=eno PE=3 SV=1	>tr|A0A0H3N5B2|A0A0H3N5B2_STRS4 Enolase OS=Streptococcus suis (strain BM407) GN=eno PE=3 SV=1	yes	2	5.9279e-34	119.4	181670000	0	0	0	0	0	0	41603000	61377000	78691000
VQTAIAMQSVAEPYIR	16	0	1775.92	>tr|A0A0H3MU77|A0A0H3MU77_STRS4 Uridylate kinase OS=Streptococcus suis (strain BM407) GN=pyrH PE=3 SV=1	>tr|A0A0H3MU77|A0A0H3MU77_STRS4 Uridylate kinase OS=Streptococcus suis (strain BM407) GN=pyrH PE=3 SV=1	yes	2	1.625e-11	83.966	14838000	0	0	0	0	0	0	14838000	0	0
VQTNVSSPQK	10	0	1086.57	>tr|A0A0H3MX95|A0A0H3MX95_STRS4 30S ribosomal protein S12 OS=Streptococcus suis (strain BM407) GN=rpsL PE=3 SV=1	>tr|A0A0H3MX95|A0A0H3MX95_STRS4 30S ribosomal protein S12 OS=Streptococcus suis (strain BM407) GN=rpsL PE=3 SV=1	yes	2	9.7743e-21	105.52	80756000	0	0	0	0	0	0	36661000	44095000	0
VQVVTFMPSEGPDDLYAK	18	0	1994.97	>tr|A0A0H3MWW6|A0A0H3MWW6_STRS4 Putative mannose-specific phosphotransferase system (PTS), IIAB component OS=Streptococcus suis (strain BM407) GN=manL PE=4 SV=1	>tr|A0A0H3MWW6|A0A0H3MWW6_STRS4 Putative mannose-specific phosphotransferase system (PTS), IIAB component OS=Streptococcus suis (strain BM407) GN=manL PE=4 SV=1	yes	2	0.0044324	40.616	47081000	0	0	0	0	0	0	9301400	37779000	0
VSGITNLSLNSIDVLSGLGTLK	22	0	2200.23	>tr|A0A0H3N6I2|A0A0H3N6I2_STRS4 Adenylosuccinate synthetase OS=Streptococcus suis (strain BM407) GN=purA PE=3 SV=1	>tr|A0A0H3N6I2|A0A0H3N6I2_STRS4 Adenylosuccinate synthetase OS=Streptococcus suis (strain BM407) GN=purA PE=3 SV=1	yes	2	0.010187	25.935	5632100	0	0	0	0	0	0	5632100	0	0
VSTLDPLFVAVADLSTSVSDLNASAR	26	0	2647.37	>tr|A0A0H3N5J7|A0A0H3N5J7_STRS4 Putative exported protein OS=Streptococcus suis (strain BM407) GN=SSUBM407_1494 PE=4 SV=1	>tr|A0A0H3N5J7|A0A0H3N5J7_STRS4 Putative exported protein OS=Streptococcus suis (strain BM407) GN=SSUBM407_1494 PE=4 SV=1	yes	3	3.4397e-05	39.153	10280000	0	0	0	0	0	0	10280000	0	0
VSVTPIALIGAATDATDYLPLAHALDK	27	0	2735.47	>tr|A0A0H3MXL6|A0A0H3MXL6_STRS4 UPF0210 protein SSUBM407_0267 OS=Streptococcus suis (strain BM407) GN=SSUBM407_0267 PE=3 SV=1	>tr|A0A0H3MXL6|A0A0H3MXL6_STRS4 UPF0210 protein SSUBM407_0267 OS=Streptococcus suis (strain BM407) GN=SSUBM407_0267 PE=3 SV=1	yes	3	1.7815e-12	53.705	65764000	0	0	0	0	0	0	44940000	14263000	6560700
VTAEEVNAAMK	11	0	1161.57	>tr|A0A0H3MSV3|A0A0H3MSV3_STRS4 Glyceraldehyde-3-phosphate dehydrogenase OS=Streptococcus suis (strain BM407) GN=plr PE=3 SV=1	>tr|A0A0H3MSV3|A0A0H3MSV3_STRS4 Glyceraldehyde-3-phosphate dehydrogenase OS=Streptococcus suis (strain BM407) GN=plr PE=3 SV=1	yes	2	1.1154e-17	141.93	385680000	0	0	0	0	0	0	0	0	385680000
VTIQNLEVVQVVPEK	15	0	1693.96	>tr|A0A0H3MSY0|A0A0H3MSY0_STRS4 50S ribosomal protein L3 OS=Streptococcus suis (strain BM407) GN=rplC PE=3 SV=1	>tr|A0A0H3MSY0|A0A0H3MSY0_STRS4 50S ribosomal protein L3 OS=Streptococcus suis (strain BM407) GN=rplC PE=3 SV=1	yes	2	7.8219e-06	66.673	89158000	0	0	0	0	0	0	25033000	25855000	38271000
VTMQNLNDR	9	0	1089.52	CON__P13645;CON__Q7Z3Y8;CON__Q7Z3Y7;CON__P08779;CON__Q148H6;CON__A2A4G1;CON__Q7Z3Z0;CON__Q7Z3Y9;CON__P02535-1;CON__P02533	CON__P13645	no	2	8.2932e-07	143.7	2543100000	0	748020000	129880000	205280000	514130000	174080000	253270000	278720000	239720000	+
VTVELSPYDLTR	12	0	1391.73	>tr|A0A0H3N1K3|A0A0H3N1K3_STRS4 Translation initiation factor IF-1 OS=Streptococcus suis (strain BM407) GN=infA PE=3 SV=1	>tr|A0A0H3N1K3|A0A0H3N1K3_STRS4 Translation initiation factor IF-1 OS=Streptococcus suis (strain BM407) GN=infA PE=3 SV=1	yes	2	5.8031e-18	71.548	56676000	0	0	0	0	0	0	34303000	0	22372000
VTVGLGGPLNGIPR	14	0	1348.78	>tr|A0A0H3MVP2|A0A0H3MVP2_STRS4 Formate--tetrahydrofolate ligase OS=Streptococcus suis (strain BM407) GN=fhs PE=3 SV=1	>tr|A0A0H3MVP2|A0A0H3MVP2_STRS4 Formate--tetrahydrofolate ligase OS=Streptococcus suis (strain BM407) GN=fhs PE=3 SV=1	yes	2	0.02097	47.47	136620000	0	0	0	0	0	0	72468000	37062000	27091000
VVAPGTANDAK	11	0	1041.55	>tr|A0A0H3MX19|A0A0H3MX19_STRS4 Putative pyruvate dehydrogenase E1 component, beta subunit OS=Streptococcus suis (strain BM407) GN=pdhB PE=4 SV=1	>tr|A0A0H3MX19|A0A0H3MX19_STRS4 Putative pyruvate dehydrogenase E1 component, beta subunit OS=Streptococcus suis (strain BM407) GN=pdhB PE=4 SV=1	yes	2	6.2306e-10	66.486	160720000	0	0	0	0	0	0	0	0	160720000
VVDSPVNLPETR	12	0	1324.7	>tr|A0A0H3MSH7|A0A0H3MSH7_STRS4 Putative phosphoribosylformylglycinamidine synthase protein OS=Streptococcus suis (strain BM407) GN=SSUBM407_0026 PE=4 SV=1	>tr|A0A0H3MSH7|A0A0H3MSH7_STRS4 Putative phosphoribosylformylglycinamidine synthase protein OS=Streptococcus suis (strain BM407) GN=SSUBM407_0026 PE=4 SV=1	yes	2	0.0019781	81.565	55529000	0	0	0	0	0	0	0	55529000	0
VVHAVEVALATFNAESNGSYLQLVEISR	28	0	3015.57	CON__P12763	CON__P12763	yes	3,4	1.7209e-48	83.881	49792000	1360000	0	0	14588000	6527600	10516000	0	9066200	7734200	+
VVLSGGPELAQR	12	0	1224.68	>tr|A0A0H3MXU6|A0A0H3MXU6_STRS4 Putative ABC transporter, ATP-binding protein OS=Streptococcus suis (strain BM407) GN=sufC PE=4 SV=1	>tr|A0A0H3MXU6|A0A0H3MXU6_STRS4 Putative ABC transporter, ATP-binding protein OS=Streptococcus suis (strain BM407) GN=sufC PE=4 SV=1	yes	2	0.00071674	62.088	0	0	0	0	0	0	0	0	0	0
VVSWYDNEMSYTAQLVR	17	0	2059.97	>tr|A0A0H3MSV3|A0A0H3MSV3_STRS4 Glyceraldehyde-3-phosphate dehydrogenase OS=Streptococcus suis (strain BM407) GN=plr PE=3 SV=1	>tr|A0A0H3MSV3|A0A0H3MSV3_STRS4 Glyceraldehyde-3-phosphate dehydrogenase OS=Streptococcus suis (strain BM407) GN=plr PE=3 SV=1	yes	2	4.9571e-27	108.34	143540000	0	0	0	0	0	0	12408000	6910200	124220000
VVTTGAGNPGK	11	0	999.535	>tr|A0A0H3N1F3|A0A0H3N1F3_STRS4 Enoyl-ACP reductase OS=Streptococcus suis (strain BM407) GN=fabK PE=4 SV=1	>tr|A0A0H3N1F3|A0A0H3N1F3_STRS4 Enoyl-ACP reductase OS=Streptococcus suis (strain BM407) GN=fabK PE=4 SV=1	yes	2	0.012875	69.672	159800000	0	0	0	0	0	0	38717000	55075000	66012000
VVVQAADDKR	10	1	1099.6	>tr|A0A0H3MTE0|A0A0H3MTE0_STRS4 Ribosomal silencing factor RsfS OS=Streptococcus suis (strain BM407) GN=rsfS PE=3 SV=1	>tr|A0A0H3MTE0|A0A0H3MTE0_STRS4 Ribosomal silencing factor RsfS OS=Streptococcus suis (strain BM407) GN=rsfS PE=3 SV=1	yes	2	1.179e-14	99.788	12182000	0	0	0	0	0	0	0	0	12182000
VVVTGYGLTSPIGNTPEEFWNSLK	24	0	2607.32	>tr|A0A0H3N605|A0A0H3N605_STRS4 3-oxoacyl-[acyl-carrier-protein] synthase 2 OS=Streptococcus suis (strain BM407) GN=fabF PE=3 SV=1	>tr|A0A0H3N605|A0A0H3N605_STRS4 3-oxoacyl-[acyl-carrier-protein] synthase 2 OS=Streptococcus suis (strain BM407) GN=fabF PE=3 SV=1	yes	2	0.052433	19.113	29731000	0	0	0	0	0	0	0	11382000	18349000
VWFVSNIDGTHIAK	14	0	1585.83	CON__Q3ZBD7	CON__Q3ZBD7	yes	2,3	9.8747e-23	115.8	1590200000	0	0	0	304040000	503510000	357920000	28186000	179850000	216660000	+
VYAPFDGTVTSLFPTK	16	0	1741.89	>tr|A0A0H3MW96|A0A0H3MW96_STRS4 Beta-glucoside-specific phosphotransferase system (PTS), IIABC component OS=Streptococcus suis (strain BM407) GN=SSUBM407_1386 PE=4 SV=1	>tr|A0A0H3MW96|A0A0H3MW96_STRS4 Beta-glucoside-specific phosphotransferase system (PTS), IIABC component OS=Streptococcus suis (strain BM407) GN=SSUBM407_1386 PE=4 SV=1	yes	2	9.2129e-12	85.619	145900000	0	0	0	0	0	0	47194000	40299000	58405000
VYSGVLNSGSYVLNTSK	17	0	1786.91	>tr|A0A0H3N1N7|A0A0H3N1N7_STRS4 Elongation factor G OS=Streptococcus suis (strain BM407) GN=fus PE=3 SV=1	>tr|A0A0H3N1N7|A0A0H3N1N7_STRS4 Elongation factor G OS=Streptococcus suis (strain BM407) GN=fus PE=3 SV=1	yes	2	4.3236e-86	183.23	342490000	0	0	0	0	0	0	123330000	93680000	125490000
WELLQQVDTSTR	12	0	1474.74	CON__P04264	CON__P04264	yes	2	2.2333e-39	181.66	438300000	25564000	43252000	0	80424000	149840000	51458000	0	0	87768000	+
WTLLQEQGTK	10	0	1202.63	CON__P13647	CON__P13647	no	2	0.084877	68.132	112660000	0	10963000	0	17955000	32933000	0	19231000	17039000	14537000	+
YAGLNGTEIAISESQER	17	0	1836.89	>tr|A0A0H3MSH7|A0A0H3MSH7_STRS4 Putative phosphoribosylformylglycinamidine synthase protein OS=Streptococcus suis (strain BM407) GN=SSUBM407_0026 PE=4 SV=1	>tr|A0A0H3MSH7|A0A0H3MSH7_STRS4 Putative phosphoribosylformylglycinamidine synthase protein OS=Streptococcus suis (strain BM407) GN=SSUBM407_0026 PE=4 SV=1	yes	2	0.050365	31.462	0	0	0	0	0	0	0	0	0	0
YAHLDDSVIPDAENLK	16	0	1798.87	>tr|A0A0H3N105|A0A0H3N105_STRS4 2,3-bisphosphoglycerate-dependent phosphoglycerate mutase OS=Streptococcus suis (strain BM407) GN=gpmA PE=3 SV=1	>tr|A0A0H3N105|A0A0H3N105_STRS4 2,3-bisphosphoglycerate-dependent phosphoglycerate mutase OS=Streptococcus suis (strain BM407) GN=gpmA PE=3 SV=1	yes	2,3	1.5066e-71	178.03	830480000	0	0	0	0	0	0	254680000	288220000	287590000
YAINLAQAFNK	11	0	1251.66	>tr|A0A0H3MXT7|A0A0H3MXT7_STRS4 Arginine--tRNA ligase OS=Streptococcus suis (strain BM407) GN=argS PE=3 SV=1	>tr|A0A0H3MXT7|A0A0H3MXT7_STRS4 Arginine--tRNA ligase OS=Streptococcus suis (strain BM407) GN=argS PE=3 SV=1	yes	2	0.01236	70.389	91883000	0	6626400	0	11327000	6968800	20191000	20654000	4606500	21510000
YAPSPTGLLHIGNAR	15	0	1565.83	>tr|A0A0H3MXM3|A0A0H3MXM3_STRS4 Glutamate--tRNA ligase OS=Streptococcus suis (strain BM407) GN=gltX PE=3 SV=1	>tr|A0A0H3MXM3|A0A0H3MXM3_STRS4 Glutamate--tRNA ligase OS=Streptococcus suis (strain BM407) GN=gltX PE=3 SV=1	yes	3	0.027643	32.734	24074000	0	0	0	0	0	0	14970000	9104000	0
YCGQLQMIQEQISNLEAQITDVR	23	0	2736.32	CON__P35527	CON__P35527	yes	3	2.971e-10	56.29	50562000	0	0	0	12541000	19120000	9662600	0	9238800	0	+
YCVQLSQIQAQISALEEQLQQIR	23	0	2745.41	CON__P13645	CON__P13645	yes	3	6.0855e-17	82.36	26960000	0	0	0	7728700	14220000	0	0	5011700	0	+
YDATELQSALDTAVR	15	0	1651.81	>tr|A0A0H3MTP0|A0A0H3MTP0_STRS4 Putative exported protein OS=Streptococcus suis (strain BM407) GN=SSUBM407_0452 PE=3 SV=1	>tr|A0A0H3MTP0|A0A0H3MTP0_STRS4 Putative exported protein OS=Streptococcus suis (strain BM407) GN=SSUBM407_0452 PE=3 SV=1	yes	2	3.8723e-54	127.36	220280000	0	2590400	0	0	0	0	41296000	81424000	94973000
YEDEINKR	8	1	1065.51	CON__P04264;CON__Q6IFZ6;CON__Q7Z794;CON__P35908;CON__O95678;CON__P13647;CON__Q01546;CON__P12035	CON__P04264	no	2	1.1719e-23	130.27	224570000	0	167210000	0	0	0	57359000	0	0	0	+
YEDGLFQNIPGK	12	0	1379.67	>tr|A0A0H3MSH7|A0A0H3MSH7_STRS4 Putative phosphoribosylformylglycinamidine synthase protein OS=Streptococcus suis (strain BM407) GN=SSUBM407_0026 PE=4 SV=1	>tr|A0A0H3MSH7|A0A0H3MSH7_STRS4 Putative phosphoribosylformylglycinamidine synthase protein OS=Streptococcus suis (strain BM407) GN=SSUBM407_0026 PE=4 SV=1	yes	2	0.011142	57.401	79014000	0	0	0	0	0	0	28532000	31765000	18716000
YEDIVMELMNTVDEYIPEPER	21	0	2584.17	>tr|A0A0H3MUB0|A0A0H3MUB0_STRS4 Elongation factor Tu OS=Streptococcus suis (strain BM407) GN=tufA PE=3 SV=1	>tr|A0A0H3MUB0|A0A0H3MUB0_STRS4 Elongation factor Tu OS=Streptococcus suis (strain BM407) GN=tufA PE=3 SV=1	yes	2	8.661e-06	50.425	28993000	0	0	0	0	0	0	13170000	15823000	0
YEELQITAGR	10	0	1178.59	CON__P04264	CON__P04264	yes	2	3.5706e-05	79.693	0	0	0	0	0	0	0	0	0	0	+
YEELQQTAGR	10	0	1193.57	CON__P13647	CON__P13647	no	2	1.5107e-07	113.93	66124000	0	39223000	5221500	3856900	17823000	0	0	0	0	+
YENEVALR	8	0	992.493	CON__P13645	CON__P13645	yes	2	1.0498e-77	132.57	321830000	0	321830000	0	0	0	0	0	0	0	+
YENEVTLR	8	0	1022.5	CON__P02535-1	CON__P02535-1	yes	2	0.01141	101.43	251050000	92057000	74530000	84461000	0	0	0	0	0	0	+
YFNEEQELNAK	11	0	1383.63	>tr|A0A0H3MXW7|A0A0H3MXW7_STRS4 Ribosome hibernation promoting factor OS=Streptococcus suis (strain BM407) GN=hpf PE=3 SV=1	>tr|A0A0H3MXW7|A0A0H3MXW7_STRS4 Ribosome hibernation promoting factor OS=Streptococcus suis (strain BM407) GN=hpf PE=3 SV=1	yes	2	9.1398e-07	98.754	55934000	0	0	0	0	0	0	13115000	25288000	17531000
YGENPQQNADFYQNALPTDYSIAAAK	26	0	2888.33	>tr|A0A0H3MSV0|A0A0H3MSV0_STRS4 Bifunctional purine biosynthesis protein PurH OS=Streptococcus suis (strain BM407) GN=purH PE=3 SV=1	>tr|A0A0H3MSV0|A0A0H3MSV0_STRS4 Bifunctional purine biosynthesis protein PurH OS=Streptococcus suis (strain BM407) GN=purH PE=3 SV=1	yes	2,3	4.1422e-07	47.018	186130000	0	0	0	0	0	0	61372000	72048000	52709000
YGIPAVVAINEFVSDTAAEIAVLK	24	0	2489.34	>tr|A0A0H3MVP2|A0A0H3MVP2_STRS4 Formate--tetrahydrofolate ligase OS=Streptococcus suis (strain BM407) GN=fhs PE=3 SV=1	>tr|A0A0H3MVP2|A0A0H3MVP2_STRS4 Formate--tetrahydrofolate ligase OS=Streptococcus suis (strain BM407) GN=fhs PE=3 SV=1	yes	3	0.013277	24.78	3915500	0	0	0	0	0	0	3915500	0	0
YGIPTAAFGTFSNFEEAK	18	0	1948.92	>tr|A0A0H3MSI4|A0A0H3MSI4_STRS4 Phosphoribosylamine--glycine ligase OS=Streptococcus suis (strain BM407) GN=purD PE=3 SV=1	>tr|A0A0H3MSI4|A0A0H3MSI4_STRS4 Phosphoribosylamine--glycine ligase OS=Streptococcus suis (strain BM407) GN=purD PE=3 SV=1	yes	2	0.00037533	60.034	147450000	0	0	0	0	0	0	39097000	57215000	51134000
YGQEEANKR	9	1	1093.52	>tr|A0A0H3N254|A0A0H3N254_STRS4 Glucose-6-phosphate isomerase OS=Streptococcus suis (strain BM407) GN=pgi PE=3 SV=1	>tr|A0A0H3N254|A0A0H3N254_STRS4 Glucose-6-phosphate isomerase OS=Streptococcus suis (strain BM407) GN=pgi PE=3 SV=1	yes	2	1.6851e-05	128.38	24155000	0	0	0	0	0	0	0	0	24155000
YIDHTILKPETTQEQVEK	18	1	2171.11	>tr|A0A0H3MZ72|A0A0H3MZ72_STRS4 Deoxyribose-phosphate aldolase OS=Streptococcus suis (strain BM407) GN=deoC PE=3 SV=1	>tr|A0A0H3MZ72|A0A0H3MZ72_STRS4 Deoxyribose-phosphate aldolase OS=Streptococcus suis (strain BM407) GN=deoC PE=3 SV=1	yes	3	1.6326e-33	122.44	78635000	0	0	0	0	0	0	17380000	38067000	23189000
YIETDPANR	9	0	1077.51	CON__Q3SX14	CON__Q3SX14	yes	2	4.1528e-19	131.06	853750000	83628000	79767000	122710000	74292000	0	129030000	96432000	141060000	126830000	+
YILEQGGR	8	0	934.487	>tr|A0A0H3MXA0|A0A0H3MXA0_STRS4 Phosphoglycerate kinase OS=Streptococcus suis (strain BM407) GN=pgk PE=3 SV=1	>tr|A0A0H3MXA0|A0A0H3MXA0_STRS4 Phosphoglycerate kinase OS=Streptococcus suis (strain BM407) GN=pgk PE=3 SV=1	yes	2	0.017355	96.492	408030000	0	0	0	0	12745000	0	132900000	161080000	101300000
YLDGLTAER	9	0	1036.52	CON__P35908	CON__P35908	yes	2	0.035845	83.647	143070000	0	0	0	0	143070000	0	0	0	0	+
YLEGEEITNDELK	13	0	1551.73	>tr|A0A0H3N1N7|A0A0H3N1N7_STRS4 Elongation factor G OS=Streptococcus suis (strain BM407) GN=fus PE=3 SV=1	>tr|A0A0H3N1N7|A0A0H3N1N7_STRS4 Elongation factor G OS=Streptococcus suis (strain BM407) GN=fus PE=3 SV=1	yes	2	1.2735e-13	105.65	38516000	0	0	0	0	0	0	0	38516000	0
YLEPGVDGYILGTDEGGK	18	0	1881.9	>tr|A0A0H3MXT4|A0A0H3MXT4_STRS4 Oligopeptide transport system permease protein OppC OS=Streptococcus suis (strain BM407) GN=oppC PE=3 SV=1	>tr|A0A0H3MXT4|A0A0H3MXT4_STRS4 Oligopeptide transport system permease protein OppC OS=Streptococcus suis (strain BM407) GN=oppC PE=3 SV=1	yes	2	0.0024505	32.156	28659000	0	0	0	0	0	0	0	0	28659000
YLGLGTQK	8	0	878.486	>tr|A0A0H3N5B2|A0A0H3N5B2_STRS4 Enolase OS=Streptococcus suis (strain BM407) GN=eno PE=3 SV=1	>tr|A0A0H3N5B2|A0A0H3N5B2_STRS4 Enolase OS=Streptococcus suis (strain BM407) GN=eno PE=3 SV=1	yes	2	0.018787	95.741	589290000	0	0	0	0	0	0	0	589290000	0
YLNEGFSGGEK	11	0	1199.55	>tr|A0A0H3MXU6|A0A0H3MXU6_STRS4 Putative ABC transporter, ATP-binding protein OS=Streptococcus suis (strain BM407) GN=sufC PE=4 SV=1	>tr|A0A0H3MXU6|A0A0H3MXU6_STRS4 Putative ABC transporter, ATP-binding protein OS=Streptococcus suis (strain BM407) GN=sufC PE=4 SV=1	yes	2	0.059678	48.513	46246000	0	0	0	0	0	0	14130000	17333000	14783000
YLNEVVPALTEQFNYSSVMAVPK	23	0	2598.3	>tr|A0A0H3MX32|A0A0H3MX32_STRS4 50S ribosomal protein L5 OS=Streptococcus suis (strain BM407) GN=rplE PE=3 SV=1	>tr|A0A0H3MX32|A0A0H3MX32_STRS4 50S ribosomal protein L5 OS=Streptococcus suis (strain BM407) GN=rplE PE=3 SV=1	yes	2	0.077683	17.998	37115000	0	0	0	0	0	0	0	14153000	22963000
YMACCLLYR	9	0	1248.55	CON__ENSEMBL:ENSBTAP00000016242	CON__ENSEMBL:ENSBTAP00000016242	yes	2	4.5085e-05	113.5	684280000	55140000	0	0	72472000	55678000	148390000	110770000	71329000	170500000	+
YMNASLINDAQEIELHK	17	0	1987.97	>tr|A0A0H3N1I5|A0A0H3N1I5_STRS4 Dihydrolipoamide acetyltransferase component of pyruvate dehydrogenase complex OS=Streptococcus suis (strain BM407) GN=pdhC PE=3 SV=1	>tr|A0A0H3N1I5|A0A0H3N1I5_STRS4 Dihydrolipoamide acetyltransferase component of pyruvate dehydrogenase complex OS=Streptococcus suis (strain BM407) GN=pdhC PE=3 SV=1	yes	3	5.9209e-07	73.983	111930000	0	0	0	0	0	0	34615000	25027000	52284000
YNPTEQGIVMSK	12	0	1365.66	>tr|A0A0H3MTL0|A0A0H3MTL0_STRS4 Extracellular solute-binding protein OS=Streptococcus suis (strain BM407) GN=SSUBM407_0275 PE=3 SV=1	>tr|A0A0H3MTL0|A0A0H3MTL0_STRS4 Extracellular solute-binding protein OS=Streptococcus suis (strain BM407) GN=SSUBM407_0275 PE=3 SV=1	yes	2	0.0097957	55.604	64035000	0	0	0	0	0	0	16652000	31376000	16007000
YPIEHGIVTNWDDMEK	16	0	1945.89	CON__P60712	CON__P60712	yes	2,3	1.9586e-62	165.45	757000000	28804000	0	0	94900000	124370000	165050000	39507000	139840000	164530000	+
YQGGDNAGHTIVIDGTK	17	0	1744.84	>tr|A0A0H3N6I2|A0A0H3N6I2_STRS4 Adenylosuccinate synthetase OS=Streptococcus suis (strain BM407) GN=purA PE=3 SV=1	>tr|A0A0H3N6I2|A0A0H3N6I2_STRS4 Adenylosuccinate synthetase OS=Streptococcus suis (strain BM407) GN=purA PE=3 SV=1	yes	3	0.032704	28.611	55687000	0	0	0	0	0	0	15103000	25652000	14932000
YVLAEALVDSLAAK	14	0	1461.81	>tr|A0A0H3N2E3|A0A0H3N2E3_STRS4 Isoleucine--tRNA ligase OS=Streptococcus suis (strain BM407) GN=ileS PE=3 SV=1	>tr|A0A0H3N2E3|A0A0H3N2E3_STRS4 Isoleucine--tRNA ligase OS=Streptococcus suis (strain BM407) GN=ileS PE=3 SV=1	yes	2	2.4331e-08	85.837	165270000	0	0	0	26395000	0	56874000	22869000	26848000	32281000
YVLSNEEGSEYAK	13	0	1487.68	>tr|A0A0H3MYH3|A0A0H3MYH3_STRS4 Putative endopeptidase O OS=Streptococcus suis (strain BM407) GN=pepO PE=4 SV=1	>tr|A0A0H3MYH3|A0A0H3MYH3_STRS4 Putative endopeptidase O OS=Streptococcus suis (strain BM407) GN=pepO PE=4 SV=1	yes	2	2.9615e-20	118.61	64354000	0	0	0	0	0	0	18488000	25135000	20731000
YVTDTSVILNDALDQGK	17	0	1850.93	>tr|A0A0H3N6I2|A0A0H3N6I2_STRS4 Adenylosuccinate synthetase OS=Streptococcus suis (strain BM407) GN=purA PE=3 SV=1	>tr|A0A0H3N6I2|A0A0H3N6I2_STRS4 Adenylosuccinate synthetase OS=Streptococcus suis (strain BM407) GN=purA PE=3 SV=1	yes	2	0.0015587	55.589	44552000	0	0	0	3631700	0	0	13747000	15097000	12075000
YYSCPVSLEYAR	12	0	1506.68	>tr|A0A0H3MXG1|A0A0H3MXG1_STRS4 Putative transcriptional regulator OS=Streptococcus suis (strain BM407) GN=SSUBM407_1835 PE=4 SV=1	>tr|A0A0H3MXG1|A0A0H3MXG1_STRS4 Putative transcriptional regulator OS=Streptococcus suis (strain BM407) GN=SSUBM407_1835 PE=4 SV=1	yes	2	1.8221e-05	95.094	143720000	0	0	0	0	0	0	48601000	49249000	45865000
