# Supplementary material for: A Label-Free Quantitative Proteomic Analysis of Mouse Neutrophil Extracellular Trap Formation Induced by Streptococcus suis or Phorbol Myristate Acetate (PMA)
Source: Front Immunol. 2018 Nov 13;9:2615. doi: 10.3389/fimmu.2018.02615 (PMC6282035; doi:10.3389/fimmu.2018.02615)
Supplement: Data S3 — The differential expression of proteins identified using the label-free quantitative proteomic analysis. [file Data_Sheet_3.XLS]

## Sheet: control VS PMA
Protein IDs	Fasta headers	Number of proteins	Peptides	Razor + unique peptides	Unique peptides	Sequence coverage [%]	Mol. weight [kDa]	Potential contaminant	iBAQ CON_1	iBAQ CON_2	iBAQ CON_3	Average CON	iBAQ PMA_1	iBAQ PMA_2	iBAQ PMA_3	Average PMA	PMA/CON	T-test Pvalue
Q99JR1;Q8BPC9	sp|Q99JR1|SFXN1_MOUSE Sideroflexin-1 OS=Mus musculus GN=Sfxn1 PE=1 SV=3;tr|Q8BPC9|Q8BPC9_MOUSE Uncharacterized protein (Fragment) OS=Mus musculus GN=Sfxn1 PE=2 SV=1	2	6	6	6	31.7	35.649		3300200	2263900	2660200	2.74143e+06	9093300	9192600	8173200	8819700	3.21719	0.000163802
Q543X6;P47809;Q8K2U0;M0QWR0;M0QWG5;M0QW52;B1ATL6	tr|Q543X6|Q543X6_MOUSE Uncharacterized protein OS=Mus musculus GN=Map2k4 PE=1 SV=1;sp|P47809|MP2K4_MOUSE Dual specificity mitogen-activated protein kinase kinase 4 OS=Mus musculus GN=Map2k4 PE=1 SV=2;tr|Q8K2U0|Q8K2U0_MOUSE Map2k4 protein OS=Mus musculus GN	7	5	5	5	16.4	44.113		470180	438320	654590	521030	4739900	6207200	5165300	5370800	10.308	0.00038869
Q9CQ71	sp|Q9CQ71|RFA3_MOUSE Replication protein A 14 kDa subunit OS=Mus musculus GN=Rpa3 PE=1 SV=1	1	3	3	3	37.2	13.584		5199600	6608500	3540200	5116100	18764000	22051000	22539000	21118000	4.12775	0.000415479
P27048;Q3UN87;P63163;A0A0G2JGN4;O70499	sp|P27048|RSMB_MOUSE Small nuclear ribonucleoprotein-associated protein B OS=Mus musculus GN=Snrpb PE=1 SV=1;tr|Q3UN87|Q3UN87_MOUSE Small nuclear ribonucleoprotein-associated protein OS=Mus musculus GN=Snrpn PE=2 SV=1;sp|P63163|RSMN_MOUSE Small nuclear rib	5	5	5	5	24.7	23.656		2521200	6044100	2430200	3.66517e+06	18892000	20882000	18042000	19272000	5.25815	0.000430793
Q3TV20;Q3TIA9;Q61024;D3Z0C2;D3Z028;D3YYR0	tr|Q3TV20|Q3TV20_MOUSE Uncharacterized protein OS=Mus musculus GN=Asns PE=2 SV=1;tr|Q3TIA9|Q3TIA9_MOUSE Uncharacterized protein OS=Mus musculus GN=Asns PE=2 SV=1;sp|Q61024|ASNS_MOUSE Asparagine synthetase [glutamine-hydrolyzing] OS=Mus musculus GN=Asns PE=	6	5	5	5	8.6	64.286		1518900	873760	649500	1.01405e+06	3778400	4063200	3831600	3.89107e+06	3.83714	0.000470868
Q9DAR7;Q3TBW9	sp|Q9DAR7|DCPS_MOUSE m7GpppX diphosphatase OS=Mus musculus GN=Dcps PE=1 SV=1;tr|Q3TBW9|Q3TBW9_MOUSE m7GpppX diphosphatase OS=Mus musculus GN=Dcps PE=1 SV=1	2	6	6	6	22.8	38.988		3166900	2707600	1504500	2.45967e+06	8581500	8036900	9769500	8.79597e+06	3.57608	0.000882369
A2RSB1;B7ZNL2;Q8C1W9;Q78ZA7;A0A140LJB5;A0A140LJ37;A0A140LI78	tr|A2RSB1|A2RSB1_MOUSE Nucleosome assembly protein 1-like 4 OS=Mus musculus GN=Nap1l4 PE=1 SV=1;tr|B7ZNL2|B7ZNL2_MOUSE Nap1l4 protein OS=Mus musculus GN=Nap1l4 PE=1 SV=1;tr|Q8C1W9|Q8C1W9_MOUSE Uncharacterized protein OS=Mus musculus GN=Nap1l4 PE=2 SV=1;sp|	7	7	7	6	26.7	42.679		13894000	11743000	12151000	12596000	25713000	24679000	29777000	26723000	2.12155	0.0011197
Q8VC88	sp|Q8VC88|GRAN_MOUSE Grancalcin OS=Mus musculus GN=Gca PE=1 SV=1	1	5	5	5	21.4	24.663		10800000	8564000	5593600	8319200	31507000	38386000	42224000	3.73723e+07	4.4923	0.00112377
B1ARA3;Q4FZH2;P61255;B1ARA5;Q3U7N1	tr|B1ARA3|B1ARA3_MOUSE 60S ribosomal protein L26 (Fragment) OS=Mus musculus GN=Rpl26 PE=1 SV=1;tr|Q4FZH2|Q4FZH2_MOUSE MCG50660, isoform CRA_a OS=Mus musculus GN=Rpl26 PE=1 SV=1;sp|P61255|RL26_MOUSE 60S ribosomal protein L26 OS=Mus musculus GN=Rpl26 PE=1 SV	5	5	5	5	47.6	12.217		44206000	42914000	42578000	4.32327e+07	104380000	134450000	113140000	1.17323e+08	2.71377	0.00115858
Q8BFZ3	sp|Q8BFZ3|ACTBL_MOUSE Beta-actin-like protein 2 OS=Mus musculus GN=Actbl2 PE=1 SV=1	1	10	3	3	33.5	42.004		37733000	6733800	7466300	1.7311e+07	100310000	113980000	103280000	1.05857e+08	6.11498	0.00130415
A0A087WQE6;A0A087WNT1;P83940;A0A087WPE4	tr|A0A087WQE6|A0A087WQE6_MOUSE Elongin-C (Fragment) OS=Mus musculus GN=Eloc PE=1 SV=1;tr|A0A087WNT1|A0A087WNT1_MOUSE Elongin-C OS=Mus musculus GN=Eloc PE=1 SV=1;sp|P83940|ELOC_MOUSE Elongin-C OS=Mus musculus GN=Eloc PE=1 SV=1;tr|A0A087WPE4|A0A087WPE4_MOUSE	4	3	3	3	46.3	10.657		4668300	5250400	7527900	5.81553e+06	18128000	18617000	23125000	1.99567e+07	3.43161	0.00146087
Q6ZPX7;Q6P9R2	tr|Q6ZPX7|Q6ZPX7_MOUSE MKIAA1101 protein (Fragment) OS=Mus musculus GN=mKIAA1101 PE=4 SV=1;sp|Q6P9R2|OXSR1_MOUSE Serine/threonine-protein kinase OSR1 OS=Mus musculus GN=Oxsr1 PE=1 SV=1	2	5	5	5	12	49.953		1387600	1330000		1358800	3157800	3644200	3482300	3428100	2.52289	0.00155269
D3Z315;O89079;Q9D1J2;F6YFR7;E9Q6I5;F6XIG5	tr|D3Z315|D3Z315_MOUSE Coatomer subunit epsilon (Fragment) OS=Mus musculus GN=Cope PE=1 SV=1;sp|O89079|COPE_MOUSE Coatomer subunit epsilon OS=Mus musculus GN=Cope PE=1 SV=3;tr|Q9D1J2|Q9D1J2_MOUSE Coatomer subunit epsilon OS=Mus musculus GN=Cope PE=2 SV=1;t	6	6	6	6	48.9	25.37		470580	1501300	2177000	1382960	6980400	8209400	9604500	8.26477e+06	5.97614	0.00161131
Q5SUF2;F8WGA8	sp|Q5SUF2|LC7L3_MOUSE Luc7-like protein 3 OS=Mus musculus GN=Luc7l3 PE=1 SV=1	2	5	5	5	15.3	51.45		865020	60682	473790	466497	2589500	2315200	2856000	2586900	5.54537	0.00162627
Q8VI93;Q91YM7;F7CXR7	sp|Q8VI93|OAS3_MOUSE 2-5-oligoadenylate synthase 3 OS=Mus musculus GN=Oas3 PE=1 SV=1	3	14	14	14	16	126.33		2428900	1751800	1712800	1964500	4485900	5056600	5655300	5.06593e+06	2.57874	0.00163563
Q9EQ09;E0CXW6	sp|Q9EQ09|OLR1_MOUSE Oxidized low-density lipoprotein receptor 1 OS=Mus musculus GN=Olr1 PE=2 SV=2	2	3	3	2	10.5	41.643		2060200	1663900		1862050	6349600	6657600	5622800	6210000	3.33503	0.00195914
Q9CQM9;A0A1B0GS58;A0A1B0GT04;A0A1B0GSD3	sp|Q9CQM9|GLRX3_MOUSE Glutaredoxin-3 OS=Mus musculus GN=Glrx3 PE=1 SV=1;tr|A0A1B0GS58|A0A1B0GS58_MOUSE Glutaredoxin-3 OS=Mus musculus GN=Glrx3 PE=1 SV=1	4	6	6	6	20.2	37.778		1729300	3512300	1331000	2.19087e+06	8832500	11746000	12172000	1.09168e+07	4.98288	0.0021844
Q56A15;P62897;CON__P62894;P00015	tr|Q56A15|Q56A15_MOUSE Cytochrome c OS=Mus musculus GN=Cycs PE=1 SV=1;sp|P62897|CYC_MOUSE Cytochrome c, somatic OS=Mus musculus GN=Cycs PE=1 SV=2;	4	3	3	3	30.5	11.605	+	18023000	11938000	14602000	1.48543e+07	50160000	60464000	72844000	61156000	4.11705	0.00241749
A0A0N4SVQ1;Q62425	tr|A0A0N4SVQ1|A0A0N4SVQ1_MOUSE Cytochrome c oxidase subunit NDUFA4 OS=Mus musculus GN=Ndufa4 PE=1 SV=1;sp|Q62425|NDUA4_MOUSE Cytochrome c oxidase subunit NDUFA4 OS=Mus musculus GN=Ndufa4 PE=1 SV=2	2	2	2	2	44.9	5.8765		7921800	1895200	1972900	3.92997e+06	25074000	31037000	37585000	31232000	7.94714	0.00270857
Q3TI17;P10749	tr|Q3TI17|Q3TI17_MOUSE Uncharacterized protein (Fragment) OS=Mus musculus GN=Il1b PE=2 SV=1;sp|P10749|IL1B_MOUSE Interleukin-1 beta OS=Mus musculus GN=Il1b PE=1 SV=1	2	1	1	1	5.3	23.86		516440	637380	690510	614777	3020100	4742400	4128200	3.96357e+06	6.44717	0.00271441
Q545Q2;Q3U7E6;Q64310;E0CXD9;F7CH13	tr|Q545Q2|Q545Q2_MOUSE Surfeit gene 4, isoform CRA_a OS=Mus musculus GN=Surf4 PE=1 SV=1;tr|Q3U7E6|Q3U7E6_MOUSE Uncharacterized protein OS=Mus musculus GN=Surf4 PE=2 SV=1;sp|Q64310|SURF4_MOUSE Surfeit locus protein 4 OS=Mus musculus GN=Surf4 PE=1 SV=1;tr|E0	5	4	4	4	18.2	30.381		7425300	5146700	5440400	6.00413e+06	13480000	15701000	18024000	15735000	2.62069	0.00287063
A0A0G2JDV9	tr|A0A0G2JDV9|A0A0G2JDV9_MOUSE Annexin (Fragment) OS=Mus musculus GN=Anxa3 PE=1 SV=1	1	5	1	1	71.8	8.5637		8658200	12444000	12348000	1.11501e+07	21271000	26782000	25569000	2.45407e+07	2.20094	0.00302321
Q497K3;Q6NZQ3;P62307	tr|Q497K3|Q497K3_MOUSE MCG4969 OS=Mus musculus GN=Snrpf PE=1 SV=1;tr|Q6NZQ3|Q6NZQ3_MOUSE Snrpf protein (Fragment) OS=Mus musculus GN=Snrpf PE=2 SV=1;sp|P62307|RUXF_MOUSE Small nuclear ribonucleoprotein F OS=Mus musculus GN=Snrpf PE=1 SV=1	3	1	1	1	9.3	9.7251		10300000		10773000	10536500	23439000	25863000	28050000	25784000	2.44711	0.00306845
Q06EZ3;Q61263;Q8C795;A0A087WSJ5;A0A087WNN8	tr|Q06EZ3|Q06EZ3_MOUSE O-acyltransferase OS=Mus musculus GN=Soat1 PE=2 SV=1;sp|Q61263|SOAT1_MOUSE Sterol O-acyltransferase 1 OS=Mus musculus GN=Soat1 PE=1 SV=2;tr|Q8C795|Q8C795_MOUSE Uncharacterized protein (Fragment) OS=Mus musculus GN=Soat1 PE=2 SV=1	5	4	4	4	6.1	63.81		1049900	288720	290140	542920	2884800	3711000	4332900	3642900	6.70983	0.00319622
A0A0N4SVH4	tr|A0A0N4SVH4|A0A0N4SVH4_MOUSE Rho GDP-dissociation inhibitor 2 (Fragment) OS=Mus musculus GN=Arhgdib PE=1 SV=1	1	7	2	2	57.3	10.22		5023100	4587100	1784700	3798300	30082000	48561000	36291000	3.83113e+07	10.0864	0.0033439
E9Q0U7;Q61699;D3Z027;D3Z3I9	tr|E9Q0U7|E9Q0U7_MOUSE Heat shock protein 105 kDa OS=Mus musculus GN=Hsph1 PE=1 SV=1;sp|Q61699|HS105_MOUSE Heat shock protein 105 kDa OS=Mus musculus GN=Hsph1 PE=1 SV=2	4	4	3	3	7	91.677		211880	441700	460130	371237	1027100	1283500	1004200	1.10493e+06	2.97636	0.00361941
Q3U967;E5Q371;Q61735;D3Z187	tr|Q3U967|Q3U967_MOUSE Uncharacterized protein OS=Mus musculus GN=Cd47 PE=2 SV=1;tr|E5Q371|E5Q371_MOUSE Integrin-associated protein OS=Mus musculus GN=Cd47 PE=2 SV=1;sp|Q61735|CD47_MOUSE Leukocyte surface antigen CD47 OS=Mus musculus GN=Cd47 PE=1 SV=2	4	3	3	3	11.2	33.097		1609300	2877700	2708100	2.39837e+06	5039600	5276100	4718900	5.01153e+06	2.08956	0.00367624
E9PYH2;Q91V12	tr|E9PYH2|E9PYH2_MOUSE Cytosolic acyl coenzyme A thioester hydrolase OS=Mus musculus GN=Acot7 PE=1 SV=1;sp|Q91V12|BACH_MOUSE Cytosolic acyl coenzyme A thioester hydrolase OS=Mus musculus GN=Acot7 PE=1 SV=2	2	3	3	3	9.9	42.826		1429800	1191800	1364300	1.32863e+06	2720100	3454300	3812300	3328900	2.50551	0.00370733
A0A1L1STE6;Q9D6R2	tr|A0A1L1STE6|A0A1L1STE6_MOUSE Isocitrate dehydrogenase [NAD] subunit, mitochondrial OS=Mus musculus GN=Idh3a PE=1 SV=1;sp|Q9D6R2|IDH3A_MOUSE Isocitrate dehydrogenase [NAD] subunit alpha, mitochondrial OS=Mus musculus GN=Idh3a PE=1 SV=1	2	3	3	3	9.6	41.52		1089900	982270	846170	972780	3046400	3454900	4526500	3.67593e+06	3.77879	0.00377004
P63154	sp|P63154|CRNL1_MOUSE Crooked neck-like protein 1 OS=Mus musculus GN=Crnkl1 PE=1 SV=1	1	2	2	2	2.9	83.415		1945800	1063600	449380	1.15293e+06	9189300	14603000	10164000	1.13188e+07	9.81742	0.00411746
Q6P5F9;Q921J0;A2AKT6;Q8BYY5;F6YA11	sp|Q6P5F9|XPO1_MOUSE Exportin-1 OS=Mus musculus GN=Xpo1 PE=1 SV=1	5	11	11	11	14	123.09		1600700	811370	1150300	1.18746e+06	3499200	3881100	4981600	4.12063e+06	3.47013	0.00420789
Q4V9T8;P48024;Q3UBT8	tr|Q4V9T8|Q4V9T8_MOUSE Eukaryotic translation initiation factor 1 OS=Mus musculus GN=Eif1 PE=1 SV=1;sp|P48024|EIF1_MOUSE Eukaryotic translation initiation factor 1 OS=Mus musculus GN=Eif1 PE=1 SV=2;tr|Q3UBT8|Q3UBT8_MOUSE Uncharacterized protein OS=Mus musc	3	3	3	1	41.6	12.746		26232000	15115000	17555000	19634000	40607000	39592000	45838000	4.20123e+07	2.13977	0.0045232
Q14C24;Q9D883;G3UW94;E9Q809;F8WH71;E9Q5Y2;E9PUZ3;E9Q1I7;E9Q5J3;Q8BGJ9;E9PWX6;E9PWM2;F7D8X7	tr|Q14C24|Q14C24_MOUSE MCG14259, isoform CRA_a OS=Mus musculus GN=U2af1 PE=1 SV=1;sp|Q9D883|U2AF1_MOUSE Splicing factor U2AF 35 kDa subunit OS=Mus musculus GN=U2af1 PE=1 SV=4;tr|G3UW94|G3UW94_MOUSE MCG14259, isoform CRA_b OS=Mus musculus GN=U2af1 PE=1 SV=1	13	4	4	4	21.3	27.815		11318000	9733000	7847500	9.63283e+06	18198000	23002000	24525000	2.19083e+07	2.27434	0.00468755
Q91VM2;P62320	tr|Q91VM2|Q91VM2_MOUSE Small nuclear ribonucleoprotein D3 OS=Mus musculus GN=Snrpd3 PE=2 SV=1;sp|P62320|SMD3_MOUSE Small nuclear ribonucleoprotein Sm D3 OS=Mus musculus GN=Snrpd3 PE=1 SV=1	2	2	2	2	15.1	13.985		26846000	10631000	16616000	18031000	46770000	54723000	61879000	5.44573e+07	3.02021	0.00481
A0A0R4J150;B9EJ86	tr|A0A0R4J150|A0A0R4J150_MOUSE Oxysterol-binding protein OS=Mus musculus GN=Osbpl8 PE=1 SV=1;sp|B9EJ86|OSBL8_MOUSE Oxysterol-binding protein-related protein 8 OS=Mus musculus GN=Osbpl8 PE=1 SV=1	2	4	4	4	7.6	96.98		187100	145370	98228	143566	1115200	1346600	1898400	1453400	10.1236	0.00497872
Q91V38;Q3UAD6;P08113;Q3UBU0;Q3TUD6;Q8CCY5;F7C312;Q8C2R2;Q9CW12	tr|Q91V38|Q91V38_MOUSE Heat shock protein 90, beta (Grp94), member 1 OS=Mus musculus GN=Hsp90b1 PE=2 SV=1;tr|Q3UAD6|Q3UAD6_MOUSE Heat shock protein 90kDa beta (Grp94), member 1 OS=Mus musculus GN=Hsp90b1 PE=1 SV=1;sp|P08113|ENPL_MOUSE Endoplasmin OS=Mus mu	9	25	24	24	34.2	92.489		46605000	41446000	38760000	4.22703e+07	76563000	82902000	102210000	87225000	2.0635	0.0050402
Q8WUR0;J3QPY0;A0A0U1RNT4	sp|Q8WUR0|CS012_MOUSE Protein C19orf12 homolog OS=Mus musculus PE=1 SV=1;tr|J3QPY0|J3QPY0_MOUSE RIKEN cDNA 1600014C10 gene OS=Mus musculus GN=1600014C10Rik PE=1 SV=1;tr|A0A0U1RNT4|A0A0U1RNT4_MOUSE RIKEN cDNA 1600014C10 gene OS=Mus musculus GN=1600014C10Rik	3	3	3	3	17.7	15.087		15603000	10330000	14858000	13597000	26772000	28399000	34955000	30042000	2.20946	0.00535985
Q9JL12;Q9JHF5;Q91W06;Q9CTA9;F6XRE6;Q9JL11;F6ZFB8	tr|Q9JL12|Q9JL12_MOUSE V-type proton ATPase subunit a OS=Mus musculus GN=Tcirg1 PE=2 SV=1;tr|Q9JHF5|Q9JHF5_MOUSE V-type proton ATPase subunit a OS=Mus musculus GN=Tcirg1 PE=1 SV=1;tr|Q91W06|Q91W06_MOUSE V-type proton ATPase subunit a OS=Mus musculus GN=Tci	7	13	13	13	21.8	93.505		8357600	5028300	8197400	7.19443e+06	16274000	16704000	21561000	1.81797e+07	2.52691	0.00547268
D3Z6T3;P70269	tr|D3Z6T3|D3Z6T3_MOUSE Cathepsin E OS=Mus musculus GN=Ctse PE=1 SV=1;sp|P70269|CATE_MOUSE Cathepsin E OS=Mus musculus GN=Ctse PE=1 SV=2	2	4	4	4	10.4	39.247		6280400	7407900	10537000	8075100	44930000	39158000	64199000	49429000	6.12116	0.00574269
A2AQR0;Q64521	tr|A2AQR0|A2AQR0_MOUSE Glycerol-3-phosphate dehydrogenase OS=Mus musculus GN=Gpd2 PE=1 SV=1;sp|Q64521|GPDM_MOUSE Glycerol-3-phosphate dehydrogenase, mitochondrial OS=Mus musculus GN=Gpd2 PE=1 SV=2	2	10	10	10	17.6	82.829		1112600	559440	492290	721443	2944100	3848300	4880700	3.89103e+06	5.3934	0.00590446
P62137;Q3U8W0;Q3TYF5	sp|P62137|PP1A_MOUSE Serine/threonine-protein phosphatase PP1-alpha catalytic subunit OS=Mus musculus GN=Ppp1ca PE=1 SV=1;tr|Q3U8W0|Q3U8W0_MOUSE Protein-serine/threonine phosphatase OS=Mus musculus GN=Ppp1ca PE=2 SV=1;tr|Q3TYF5|Q3TYF5_MOUSE Serine/threonin	3	13	13	4	47.3	37.54		17629000	8835700	6851400	1.11054e+07	40399000	49163000	63480000	51014000	4.59363	0.00599489
Q3U7R1;A0A1W2P784	sp|Q3U7R1|ESYT1_MOUSE Extended synaptotagmin-1 OS=Mus musculus GN=Esyt1 PE=1 SV=2	2	21	21	21	24.8	121.55		7118900	3885500	4539200	5181200	13286000	17181000	20271000	1.69127e+07	3.26424	0.00644405
Q8BW03;Q8BM84;Q3UFF9;P70372;Q8BTQ1;Q8BVF8;Q3TT05	tr|Q8BW03|Q8BW03_MOUSE ELAV-like protein OS=Mus musculus GN=Elavl1 PE=2 SV=1;tr|Q8BM84|Q8BM84_MOUSE ELAV-like protein OS=Mus musculus GN=Elavl1 PE=2 SV=1;tr|Q3UFF9|Q3UFF9_MOUSE ELAV-like protein OS=Mus musculus GN=Elavl1 PE=2 SV=1;sp|P70372|ELAV1_MOUSE ELA	7	10	10	10	34	36.153		20409000	11281000	15899000	15863000	30781000	35990000	40238000	3.56697e+07	2.24861	0.00644735
Q9DBN7;P42125	tr|Q9DBN7|Q9DBN7_MOUSE Uncharacterized protein OS=Mus musculus GN=Eci1 PE=2 SV=1;sp|P42125|ECI1_MOUSE Enoyl-CoA delta isomerase 1, mitochondrial OS=Mus musculus GN=Eci1 PE=1 SV=2	2	5	5	5	23.2	32.223		2221400	2036200	1136000	1.79787e+06	7330400	8299900	11875000	9.16843e+06	5.09962	0.00659158
Q91ZW3;Q3U0F8;Q3URV3;B2RT32;Q05DE7;Q6PGB8	sp|Q91ZW3|SMCA5_MOUSE SWI/SNF-related matrix-associated actin-dependent regulator of chromatin subfamily A member 5 OS=Mus musculus GN=Smarca5 PE=1 SV=1	6	16	16	16	13.7	121.63		3551500	1975600	2378400	2.63517e+06	6168000	5131800	6648400	5.98273e+06	2.27034	0.00677786
Q91YS2;Q8C2E3;Q7TMW1;Q6ZPH4;P46061;Q3ULJ9;Q3UZD8	tr|Q91YS2|Q91YS2_MOUSE Rangap1 protein OS=Mus musculus GN=Rangap1 PE=2 SV=1;tr|Q8C2E3|Q8C2E3_MOUSE Uncharacterized protein OS=Mus musculus GN=Rangap1 PE=2 SV=1;tr|Q7TMW1|Q7TMW1_MOUSE Rangap1 protein OS=Mus musculus GN=Rangap1 PE=2 SV=1;tr|Q6ZPH4|Q6ZPH4_MOU	7	9	9	9	15.8	63.516		2774500	1947400	4199500	2973800	7992200	6290800	7965600	7416200	2.49385	0.00682858
Q3U0P4;Q8R460	tr|Q3U0P4|Q3U0P4_MOUSE Interleukin 1 family, member 9 OS=Mus musculus GN=Il1f9 PE=1 SV=1;sp|Q8R460|IL36G_MOUSE Interleukin-36 gamma OS=Mus musculus GN=Il36g PE=2 SV=1	2	4	4	4	26.9	22		6939200	5239700	3639500	5272800	15133000	23016000	17027000	18392000	3.48809	0.00686057
Q4LDD4;E9PUB0;D3YZJ7;D3Z2S2	sp|Q4LDD4|ARAP1_MOUSE Arf-GAP with Rho-GAP domain, ANK repeat and PH domain-containing protein 1 OS=Mus musculus GN=Arap1 PE=1 SV=2;tr|E9PUB0|E9PUB0_MOUSE Arf-GAP with Rho-GAP domain, ANK repeat and PH domain-containing protein 1 OS=Mus musculus GN=Arap1 P	4	5	5	5	4.7	162.27		48472	137770	246530	144257	635140	622750	925520	727803	5.04517	0.00695712
Q3TAL2;Q9ERN0;A0A1L1SUU4;Q3TU28	tr|Q3TAL2|Q3TAL2_MOUSE Secretory carrier-associated membrane protein OS=Mus musculus GN=Scamp2 PE=1 SV=1;sp|Q9ERN0|SCAM2_MOUSE Secretory carrier-associated membrane protein 2 OS=Mus musculus GN=Scamp2 PE=1 SV=1;tr|A0A1L1SUU4|A0A1L1SUU4_MOUSE Secretory carr	4	2	2	2	9.7	36.464		3883800	11505000	11407000	8.93193e+06	31058000	32146000	45852000	36352000	4.06989	0.00703687
E9QMX7;Q640N3	tr|E9QMX7|E9QMX7_MOUSE Rho GTPase-activating protein 30 OS=Mus musculus GN=Arhgap30 PE=1 SV=1;sp|Q640N3|RHG30_MOUSE Rho GTPase-activating protein 30 OS=Mus musculus GN=Arhgap30 PE=1 SV=3	2	4	4	4	4.8	119.44		478880	224330	166110	289773	812440	938130	1120700	957090	3.30289	0.00706289
Q921T2;E9PWW2;J3QQ40;D3YXF8;D3YZP0;D3YZJ9;Q3UE61;Q8BYU6	sp|Q921T2|TOIP1_MOUSE Torsin-1A-interacting protein 1 OS=Mus musculus GN=Tor1aip1 PE=1 SV=3;tr|E9PWW2|E9PWW2_MOUSE Torsin-1A-interacting protein 1 OS=Mus musculus GN=Tor1aip1 PE=1 SV=1	8	9	9	9	21	66.78		4823700	3305200	3527200	3.88537e+06	7126200	7475300	9212600	7.93803e+06	2.04306	0.00716137
A0A0R4J0E4;Q7TQK1	tr|A0A0R4J0E4|A0A0R4J0E4_MOUSE Integrator complex subunit 7 OS=Mus musculus GN=Ints7 PE=1 SV=1;sp|Q7TQK1|INT7_MOUSE Integrator complex subunit 7 OS=Mus musculus GN=Ints7 PE=1 SV=1	2	3	3	3	4	106.87		835400	48382	69021	317601	1981400	3219000	2476400	2.55893e+06	8.05707	0.00719349
Q9CPX4;Q3UCL5;Q3TJJ6;P29391;A0A1B0GR60;Q3THE6;Q9CZE7;Q3UL79;Q3ULW5;P49945;A0A1B0GRH4;A0A1Y7VNT9;Q9CWA4	tr|Q9CPX4|Q9CPX4_MOUSE Ferritin OS=Mus musculus GN=Ftl1 PE=1 SV=1;tr|Q3UCL5|Q3UCL5_MOUSE Ferritin OS=Mus musculus PE=2 SV=1;tr|Q3TJJ6|Q3TJJ6_MOUSE Ferritin OS=Mus musculus PE=2 SV=1;sp|P29391|FRIL1_MOUSE Ferritin light chain 1 OS=Mus musculus GN=Ftl1 PE=1	13	7	7	7	53.6	20.772		14656000	5590400	6868800	9038400	26170000	39767000	35739000	33892000	3.74978	0.00726484
O88536;O08790	sp|O88536|FPR2_MOUSE Formyl peptide receptor 2 OS=Mus musculus GN=Fpr2 PE=1 SV=1	2	4	4	4	16.2	39.422		626990	5290500	666490	2194660	10296000	14407000	11570000	12091000	5.50928	0.00733851
E9PX59;Q69Z37;Q8C059;Q6PIQ3;Q8BZG4;V9GX63;Q9WVE3	tr|E9PX59|E9PX59_MOUSE Sterile alpha motif domain-containing protein 9-like OS=Mus musculus GN=Samd9l PE=1 SV=1;sp|Q69Z37|SAM9L_MOUSE Sterile alpha motif domain-containing protein 9-like OS=Mus musculus GN=Samd9l PE=1 SV=2;tr|Q8C059|Q8C059_MOUSE Uncharacte	7	8	8	8	6	182.25		198550	137440	181070	172353	454560	749450	628300	610770	3.54371	0.00743078
Q3U3C4;Q3TRJ7;Q62419;Q3TJB4;Q8BXU5;A2ALV3;Q62420;A2ALV1;F6ZL13	tr|Q3U3C4|Q3U3C4_MOUSE Uncharacterized protein OS=Mus musculus GN=Sh3gl1 PE=2 SV=1;tr|Q3TRJ7|Q3TRJ7_MOUSE SH3-domain GRB2-like 1 OS=Mus musculus GN=Sh3gl1 PE=1 SV=1;sp|Q62419|SH3G1_MOUSE Endophilin-A2 OS=Mus musculus GN=Sh3gl1 PE=1 SV=1;tr|Q3TJB4|Q3TJB4_MO	9	4	4	4	12	41.532		811990		229440	520715	3839000	3304100	4574200	3.90577e+06	7.50078	0.00746553
Q9CQR6;A0A0N4SVL9;Q9CVB2;A0A0N4SVE2;A0A0N4SW66	sp|Q9CQR6|PPP6_MOUSE Serine/threonine-protein phosphatase 6 catalytic subunit OS=Mus musculus GN=Ppp6c PE=1 SV=1;tr|A0A0N4SVL9|A0A0N4SVL9_MOUSE Serine/threonine-protein phosphatase OS=Mus musculus GN=Ppp6c PE=1 SV=1	5	7	7	7	29.2	35.159		4477300	128610		2302955	20524000	26214000	19693000	2.21437e+07	9.61533	0.00774418
Q8BH59;V9GXX9	sp|Q8BH59|CMC1_MOUSE Calcium-binding mitochondrial carrier protein Aralar1 OS=Mus musculus GN=Slc25a12 PE=1 SV=1	2	6	6	4	10.6	74.569		927700	27771	816420	590630	2098900	2790600	3176800	2.68877e+06	4.55237	0.00776023
Q3UW32;Q9EST5	tr|Q3UW32|Q3UW32_MOUSE Uncharacterized protein (Fragment) OS=Mus musculus GN=Anp32b PE=2 SV=1;sp|Q9EST5|AN32B_MOUSE Acidic leucine-rich nuclear phosphoprotein 32 family member B OS=Mus musculus GN=Anp32b PE=1 SV=1	2	8	5	5	31	28.285		46828000	10118000	15368000	2.41047e+07	95523000	94146000	132300000	107323000	4.45237	0.00799845
Q6ZWZ6;F7AEH4;A0A1W2P7A1;P63323	tr|Q6ZWZ6|Q6ZWZ6_MOUSE 40S ribosomal protein S12 OS=Mus musculus GN=Rps12 PE=1 SV=1;tr|F7AEH4|F7AEH4_MOUSE 40S ribosomal protein S12 OS=Mus musculus GN=Rps12 PE=1 SV=1;tr|A0A1W2P7A1|A0A1W2P7A1_MOUSE 40S ribosomal protein S12 OS=Mus musculus GN=Rps12 PE=1 S	4	6	6	6	56.1	14.515		67749000	52687000	76638000	6.56913e+07	125250000	119420000	158640000	1.34437e+08	2.04649	0.00813874
Q3UM45;A0A087WRA7;F6TGJ2	sp|Q3UM45|PP1R7_MOUSE Protein phosphatase 1 regulatory subunit 7 OS=Mus musculus GN=Ppp1r7 PE=1 SV=2	3	9	9	9	29.4	41.291		950590	130030	372760	484460	3480200	4785300	6521600	4.92903e+06	10.1743	0.00825995
P06745;B7ZWL9;CON__Q3ZBD7;A0A0U1RQ18;A0A0U1RP97;A0A0U1RQ72	sp|P06745|G6PI_MOUSE Glucose-6-phosphate isomerase OS=Mus musculus GN=Gpi PE=1 SV=4;tr|B7ZWL9|B7ZWL9_MOUSE Glucose-6-phosphate isomerase OS=Mus musculus GN=Gpi1 PE=2 SV=1	6	20	20	8	40	62.766		129170000	91617000	58075000	92954000	276410000	231540000	350430000	2.86127e+08	3.07815	0.00868145
Q3V2D0;Q8CGK3;Q56A16	tr|Q3V2D0|Q3V2D0_MOUSE Lon protease homolog, mitochondrial OS=Mus musculus GN=Lonp1 PE=2 SV=1;sp|Q8CGK3|LONM_MOUSE Lon protease homolog, mitochondrial OS=Mus musculus GN=Lonp1 PE=1 SV=2;tr|Q56A16|Q56A16_MOUSE Lonp1 protein (Fragment) OS=Mus musculus GN=Lon	3	4	4	4	4.2	106.48		430490	227620	519080	392397	844410	1179800	1002300	1.00884e+06	2.57096	0.00895637
Q3TPZ5;Q99KJ8	tr|Q3TPZ5|Q3TPZ5_MOUSE Dynactin 2 OS=Mus musculus GN=Dctn2 PE=1 SV=1;sp|Q99KJ8|DCTN2_MOUSE Dynactin subunit 2 OS=Mus musculus GN=Dctn2 PE=1 SV=3	2	9	9	9	32.3	44.116		6265700	4675200	4737800	5.22623e+06	9093300	12948000	12554000	1.15318e+07	2.20652	0.00903958
Q8R016;E9PY26;E9Q6V3;E9QA53;E9PZH4	sp|Q8R016|BLMH_MOUSE Bleomycin hydrolase OS=Mus musculus GN=Blmh PE=1 SV=1;tr|E9PY26|E9PY26_MOUSE Bleomycin hydrolase (Fragment) OS=Mus musculus GN=Blmh PE=1 SV=1	5	9	9	9	27.3	52.511		6715300	4145800	3283100	4.71473e+06	10164000	9191800	9866700	9.74083e+06	2.06604	0.009333
P61164;Q8R5C5;E0CZD4;E0CYB4;Q8R1B2	sp|P61164|ACTZ_MOUSE Alpha-centractin OS=Mus musculus GN=Actr1a PE=1 SV=1	5	7	7	7	25.8	42.613		5105000	4411600	2807600	4.10807e+06	8330800	7695900	10042000	8.68957e+06	2.11524	0.00936858
Q9CY27;G3UWE1;Q52L67;Q9CWN2;A0A1D5RLH3;Q3TAN8;Q14C44;A0A1D5RLB4	sp|Q9CY27|TECR_MOUSE Very-long-chain enoyl-CoA reductase OS=Mus musculus GN=Tecr PE=1 SV=1;tr|G3UWE1|G3UWE1_MOUSE MCG11048, isoform CRA_c OS=Mus musculus GN=Tecr PE=1 SV=1;tr|Q52L67|Q52L67_MOUSE Gpsn2 protein OS=Mus musculus GN=Tecr PE=1 SV=1;tr|Q9CWN2|Q9C	8	7	7	7	19.8	36.09		11516000	8820900	3745200	8.02737e+06	19667000	21399000	26783000	2.26163e+07	2.8174	0.00955325
P97384;D3Z7U0	sp|P97384|ANX11_MOUSE Annexin A11 OS=Mus musculus GN=Anxa11 PE=1 SV=2;tr|D3Z7U0|D3Z7U0_MOUSE Annexin OS=Mus musculus GN=Anxa11 PE=1 SV=1	2	18	18	18	37.4	54.079		48080000	40910000	36060000	4.16833e+07	77835000	79253000	106250000	8.77793e+07	2.10586	0.00955548
Q4KL81;P63260;Q3TSB7;Q3UD81;G3UYG0;B1ATY1	tr|Q4KL81|Q4KL81_MOUSE Actin, gamma, cytoplasmic 1 OS=Mus musculus GN=Actg1 PE=2 SV=1;sp|P63260|ACTG_MOUSE Actin, cytoplasmic 2 OS=Mus musculus GN=Actg1 PE=1 SV=1;tr|Q3TSB7|Q3TSB7_MOUSE Uncharacterized protein OS=Mus musculus GN=Actg1 PE=2 SV=1;tr|Q3UD81|Q	6	21	2	0	66.7	41.792		2222200	9987100	13753000	8654100	34833000	38467000	56190000	4.31633e+07	4.98762	0.00965288
Q0VGQ1;O70503;Q8BPF1	tr|Q0VGQ1|Q0VGQ1_MOUSE Hydroxysteroid (17-beta) dehydrogenase 12 OS=Mus musculus GN=Hsd17b12 PE=2 SV=1;sp|O70503|DHB12_MOUSE Very-long-chain 3-oxoacyl-CoA reductase OS=Mus musculus GN=Hsd17b12 PE=1 SV=1;tr|Q8BPF1|Q8BPF1_MOUSE Uncharacterized protein OS=Mus	3	2	2	2	5.4	34.741		616440	1810600	1202000	1209680	6052200		8578400	7315300	6.0473	0.00989403
Q99JI4;Q8C1T2	sp|Q99JI4|PSMD6_MOUSE 26S proteasome non-ATPase regulatory subunit 6 OS=Mus musculus GN=Psmd6 PE=1 SV=1;tr|Q8C1T2|Q8C1T2_MOUSE Uncharacterized protein OS=Mus musculus GN=Psmd6 PE=2 SV=1	2	7	7	7	20.3	45.536		2196200	1768300	1677700	1.88073e+06	3204500	3805000	4584400	3.86463e+06	2.05485	0.00994925
Q8C2K9;Q8CEF2;E9PYG5;Q9ERD8;F2Z401;F2Z489;A6PW97	tr|Q8C2K9|Q8C2K9_MOUSE Parvin, gamma OS=Mus musculus GN=Parvg PE=2 SV=1;tr|Q8CEF2|Q8CEF2_MOUSE Uncharacterized protein OS=Mus musculus GN=Parvg PE=2 SV=1;tr|E9PYG5|E9PYG5_MOUSE Gamma-parvin OS=Mus musculus GN=Parvg PE=1 SV=1;sp|Q9ERD8|PARVG_MOUSE Gamma-par	7	6	6	6	24.2	37.577		3014900	5899800	3277200	4.06397e+06	10091000	9864700	13742000	1.12326e+07	2.76394	0.0100187
Q78XF5	sp|Q78XF5|OSTC_MOUSE Oligosaccharyltransferase complex subunit OSTC OS=Mus musculus GN=Ostc PE=1 SV=1	1	1	1	1	8.1	16.815		3739600	1182000	269230	1.73028e+06	9409900		10893000	10151450	5.86695	0.0101676
Q3TVJ8;Q9D8L3;Q62186;Q9D6F7;Q9DC94	tr|Q3TVJ8|Q3TVJ8_MOUSE Signal sequence receptor, delta, isoform CRA_b OS=Mus musculus GN=Ssr4 PE=1 SV=1;tr|Q9D8L3|Q9D8L3_MOUSE Signal sequence receptor, delta OS=Mus musculus GN=Ssr4 PE=1 SV=1;sp|Q62186|SSRD_MOUSE Translocon-associated protein subunit delt	5	4	4	4	30.8	18.936		9417100	3639300	2338500	5.13163e+06	34588000	26680000	49164000	3.68107e+07	7.17328	0.0102766
Q09PK2	sp|Q09PK2|APRV1_MOUSE Retroviral-like aspartic protease 1 OS=Mus musculus GN=Asprv1 PE=1 SV=1	1	3	3	3	13.3	37.174		4164700	2356100	1067100	2529300	7029600	8480300	6615100	7375000	2.91583	0.0103009
Q05DV1;P37040;E9PVT9;E9Q997	tr|Q05DV1|Q05DV1_MOUSE NADPH--cytochrome P450 reductase OS=Mus musculus GN=Por PE=1 SV=1;sp|P37040|NCPR_MOUSE NADPH--cytochrome P450 reductase OS=Mus musculus GN=Por PE=1 SV=2	4	8	8	8	14.2	72.93		2853000	2572800	1976600	2.46747e+06	5124900	4510500	6527200	5.38753e+06	2.18343	0.0109055
Q8BXZ1	sp|Q8BXZ1|TMX3_MOUSE Protein disulfide-isomerase TMX3 OS=Mus musculus GN=Tmx3 PE=1 SV=2	1	5	5	5	13.8	51.847		1547500	2827700	2474400	2283200	5620200	6661100	9038100	7.10647e+06	3.1125	0.0111484
Q542F1;Q9Z1Q5;Q3TIP8	tr|Q542F1|Q542F1_MOUSE Chloride intracellular channel protein OS=Mus musculus GN=Clic1 PE=1 SV=1;sp|Q9Z1Q5|CLIC1_MOUSE Chloride intracellular channel protein 1 OS=Mus musculus GN=Clic1 PE=1 SV=3;tr|Q3TIP8|Q3TIP8_MOUSE Chloride intracellular channel protein	3	13	13	13	70.1	27.013		85247000	63571000	56597000	6.84717e+07	127700000	137570000	178640000	147970000	2.16104	0.0111582
B1AU71;Q5SS00	tr|B1AU71|B1AU71_MOUSE DBF4-type zinc finger-containing protein 2 homolog (Fragment) OS=Mus musculus GN=Zdbf2 PE=1 SV=1;sp|Q5SS00|ZDBF2_MOUSE DBF4-type zinc finger-containing protein 2 homolog OS=Mus musculus GN=Zdbf2 PE=2 SV=1	2	1	1	1	14	6.0327		148930000	32073000	42497000	74500000	232540000	283010000	242860000	2.52803e+08	3.39333	0.0115555
Q3U4J9;Q0VBK8;Q64261;A0A0G2JGA8	tr|Q3U4J9|Q3U4J9_MOUSE Uncharacterized protein OS=Mus musculus GN=Cdk6 PE=2 SV=1;tr|Q0VBK8|Q0VBK8_MOUSE Cyclin-dependent kinase 6 OS=Mus musculus GN=Cdk6 PE=1 SV=1;sp|Q64261|CDK6_MOUSE Cyclin-dependent kinase 6 OS=Mus musculus GN=Cdk6 PE=1 SV=2;tr|A0A0G2JG	4	4	3	3	13.5	36.959		626410	915320	993720	845150	2238100	2039000	3190500	2489200	2.94528	0.0115653
Q5RKN9;Q3UAS2;P47753;Q3UJV2;Q3TLJ0;A0A0G2JE27;Q99L12	tr|Q5RKN9|Q5RKN9_MOUSE Capping protein (Actin filament) muscle Z-line, alpha 1 OS=Mus musculus GN=Capza1 PE=1 SV=1;tr|Q3UAS2|Q3UAS2_MOUSE Uncharacterized protein OS=Mus musculus GN=Capza1 PE=2 SV=1;sp|P47753|CAZA1_MOUSE F-actin-capping protein subunit alph	7	8	6	6	49.3	32.953		15689000	21278000	19160000	18709000	52810000	72348000	95704000	7.36207e+07	3.93504	0.0117729
Q60597;Z4YJV4;Q6P8I7;B2RXT3;E9Q7L0	sp|Q60597|ODO1_MOUSE 2-oxoglutarate dehydrogenase, mitochondrial OS=Mus musculus GN=Ogdh PE=1 SV=3;tr|Z4YJV4|Z4YJV4_MOUSE 2-oxoglutarate dehydrogenase, mitochondrial OS=Mus musculus GN=Ogdh PE=1 SV=1	5	12	12	12	15	116.45		1441900	564300	487990	831397	2262200	3234900	3629200	3042100	3.65902	0.0121897
A2A9X5;Q9JM14	tr|A2A9X5|A2A9X5_MOUSE 5(3)-deoxyribonucleotidase, cytosolic type OS=Mus musculus GN=Nt5c PE=1 SV=1;sp|Q9JM14|NT5C_MOUSE 5(3)-deoxyribonucleotidase, cytosolic type OS=Mus musculus GN=Nt5c PE=1 SV=1	2	4	4	4	35.6	21.939		3404500	975460		2189980	9595900	10168000	12912000	1.0892e+07	4.97355	0.0122379
Q5HZH8;Q3TV93;Q9Z1B5	tr|Q5HZH8|Q5HZH8_MOUSE MAD2 mitotic arrest deficient-like 1 (Yeast) OS=Mus musculus GN=Mad2l1 PE=1 SV=1;tr|Q3TV93|Q3TV93_MOUSE Uncharacterized protein OS=Mus musculus GN=Mad2l1 PE=2 SV=1;sp|Q9Z1B5|MD2L1_MOUSE Mitotic spindle assembly checkpoint protein MAD	3	2	2	2	9.8	23.598		1387900	870750	425940	894863	2775800	2488900	3839300	3.03467e+06	3.39121	0.0125019
Q545F0;P34884	tr|Q545F0|Q545F0_MOUSE MCG3124, isoform CRA_b OS=Mus musculus GN=Mif PE=1 SV=1;sp|P34884|MIF_MOUSE Macrophage migration inhibitory factor OS=Mus musculus GN=Mif PE=1 SV=2	2	4	4	4	41.7	12.504		51139000	14134000	9800500	25024500	140720000	95783000	172430000	136311000	5.4471	0.012539
Q99N15;A2AFQ2;Q9CYT3;O08756	tr|Q99N15|Q99N15_MOUSE 17beta-hydroxysteroid dehydrogenase type 10/short chain L-3-hydroxyacyl-CoA dehydrogenase OS=Mus musculus GN=Hsd17b10 PE=1 SV=1;tr|A2AFQ2|A2AFQ2_MOUSE 3-hydroxyacyl-CoA dehydrogenase type-2 OS=Mus musculus GN=Hsd17b10 PE=1 SV=1;tr|Q9	4	5	5	5	26.8	27.273		6274400	3546800	6498300	5.43983e+06	12445000	13038000	18510000	1.46643e+07	2.69573	0.012761
Q3TF84;Q922Q8;Q3UBL0	tr|Q3TF84|Q3TF84_MOUSE Uncharacterized protein OS=Mus musculus GN=Lrrc59 PE=2 SV=1;sp|Q922Q8|LRC59_MOUSE Leucine-rich repeat-containing protein 59 OS=Mus musculus GN=Lrrc59 PE=1 SV=1	3	8	8	8	60.2	20.408		15537000	8522900	6867700	10309200	22113000	22168000	27282000	2.38543e+07	2.31389	0.0128098
Q497D7;Q58DZ3;P62889;Q5PR15	tr|Q497D7|Q497D7_MOUSE Rpl30 protein OS=Mus musculus GN=Rpl30 PE=2 SV=1;tr|Q58DZ3|Q58DZ3_MOUSE MCG20799 OS=Mus musculus GN=Rpl30 PE=1 SV=1;sp|P62889|RL30_MOUSE 60S ribosomal protein L30 OS=Mus musculus GN=Rpl30 PE=1 SV=2;tr|Q5PR15|Q5PR15_MOUSE Rpl30 protei	4	5	5	5	57.9	12.656		39864000	46585000	15143000	33864000	100430000	84309000	134670000	1.0647e+08	3.14404	0.0147148
Q811L7;Q8C2Q7;O35737;Q3TNG9	tr|Q811L7|Q811L7_MOUSE Heterogeneous nuclear ribonucleoprotein H1 OS=Mus musculus GN=Hnrnph1 PE=1 SV=2;tr|Q8C2Q7|Q8C2Q7_MOUSE Heterogeneous nuclear ribonucleoprotein H OS=Mus musculus GN=Hnrnph1 PE=1 SV=1;sp|O35737|HNRH1_MOUSE Heterogeneous nuclear ribonuc	4	9	9	4	26.7	49.199		33039000	17444000	18220000	22901000	48379000	59796000	75392000	61189000	2.67189	0.0148046
Q9QUG9;D3Z3N3;D3YZX2;D3YZP2;D6RDD3;D3YXD6;D3Z2F9	sp|Q9QUG9|GRP2_MOUSE RAS guanyl-releasing protein 2 OS=Mus musculus GN=Rasgrp2 PE=1 SV=2	7	4	4	4	6.6	69.445		1000500	429480	607370	679117	1969800	1345900	1789900	1.70187e+06	2.506	0.015097
Q8CIJ3;Q8JZQ9;A0A0G2JG48	tr|Q8CIJ3|Q8CIJ3_MOUSE Eukaryotic translation initiation factor 3 subunit B OS=Mus musculus GN=Eif3b PE=2 SV=1;sp|Q8JZQ9|EIF3B_MOUSE Eukaryotic translation initiation factor 3 subunit B OS=Mus musculus GN=Eif3b PE=1 SV=1	3	10	10	10	10.6	108.98		3761200	2466900	2112200	2780100	5558100	6886500	8826800	7.09047e+06	2.55044	0.0159153
Q8BQL7;Q9QZ06;A9JEI5;Q8C5G6;F7AT44	tr|Q8BQL7|Q8BQL7_MOUSE Uncharacterized protein OS=Mus musculus GN=Tollip PE=2 SV=1;sp|Q9QZ06|TOLIP_MOUSE Toll-interacting protein OS=Mus musculus GN=Tollip PE=1 SV=1;tr|A9JEI5|A9JEI5_MOUSE Toll interacting protein, isoform CRA_b OS=Mus musculus GN=Tollip P	5	3	3	3	13.9	30.344		1789700	147210		968455	5048100	5069100	6753900	5623700	5.80688	0.0163754
Q61768;E9QAK5;Q3UWI9;Q8CFE7;Q6NSS5;Q05CG8;P33175;Q3US62;Q05CD7;Q3TY51;Q8CHF1;P28738;Q9CUT6;O70402;A2ARD4	sp|Q61768|KINH_MOUSE Kinesin-1 heavy chain OS=Mus musculus GN=Kif5b PE=1 SV=3;tr|E9QAK5|E9QAK5_MOUSE Kinesin-like protein (Fragment) OS=Mus musculus GN=Kif5b PE=1 SV=1	15	15	15	15	20	109.55		2638300	1681500	2101800	2.14053e+06	4286200	5686400	7293900	5755500	2.68882	0.0166239
Q3U0D7;P62331	tr|Q3U0D7|Q3U0D7_MOUSE Uncharacterized protein OS=Mus musculus GN=Arf6 PE=1 SV=1;sp|P62331|ARF6_MOUSE ADP-ribosylation factor 6 OS=Mus musculus GN=Arf6 PE=1 SV=2	2	3	3	3	24.6	20.082		1054500	2089200		1571850	4788700	6225200	6985900	5.99993e+06	3.81712	0.0169145
Q8CFZ0;G3UYP0;P63280;G3UWL6;G3UWJ1	tr|Q8CFZ0|Q8CFZ0_MOUSE SUMO-conjugating enzyme UBC9 OS=Mus musculus GN=Ube2i PE=1 SV=1;tr|G3UYP0|G3UYP0_MOUSE SUMO-conjugating enzyme UBC9 (Fragment) OS=Mus musculus GN=Ube2i PE=1 SV=1;sp|P63280|UBC9_MOUSE SUMO-conjugating enzyme UBC9 OS=Mus musculus GN=Ub	5	4	4	4	47.5	11.225		15428000	5912700	7426600	9589100	27030000	25840000	40052000	30974000	3.23013	0.0169364
Q6IRT4;Q8BTW2;Q3U8X1;Q9DCH4;Q3UVY8;Q8VH52;B0LAD0	tr|Q6IRT4|Q6IRT4_MOUSE Eukaryotic translation initiation factor 3 subunit F OS=Mus musculus GN=Eif3f PE=2 SV=1;tr|Q8BTW2|Q8BTW2_MOUSE Eukaryotic translation initiation factor 3 subunit F OS=Mus musculus GN=Eif3f PE=2 SV=1;tr|Q3U8X1|Q3U8X1_MOUSE Eukaryotic	7	8	8	8	30	37.881		9573100	6653300	6594900	7607100	18015000	14012000	22764000	1.82637e+07	2.40087	0.0171508
G3UYF9;Q792E4;Q03958	tr|G3UYF9|G3UYF9_MOUSE Prefoldin subunit 6 OS=Mus musculus GN=Pfdn6 PE=1 SV=1;tr|Q792E4|Q792E4_MOUSE H2-K region expressed gene 2 OS=Mus musculus GN=Pfdn6 PE=1 SV=1;sp|Q03958|PFD6_MOUSE Prefoldin subunit 6 OS=Mus musculus GN=Pfdn6 PE=1 SV=1	3	2	2	2	25.7	11.409			2314000	2160700	2237350	5206600	5674100	7228600	6.03643e+06	2.69803	0.0171848
A0A1Y7VLK0;Q3UBU9;Q62446;A0A1Y7VP01;A0A1Y7VMJ9;A0A1Y7VJ86	tr|A0A1Y7VLK0|A0A1Y7VLK0_MOUSE Peptidylprolyl isomerase OS=Mus musculus GN=Fkbp3 PE=1 SV=1;tr|Q3UBU9|Q3UBU9_MOUSE Peptidylprolyl isomerase OS=Mus musculus GN=Fkbp3 PE=1 SV=1;sp|Q62446|FKBP3_MOUSE Peptidyl-prolyl cis-trans isomerase FKBP3 OS=Mus musculus GN	6	4	4	4	27.1	21.069		2089800	251060	210140	850333	6951000	10397000	5015500	7454500	8.76656	0.0174753
Q99KF5;P00493;Q6TDG6;A0A0H3YJA6	tr|Q99KF5|Q99KF5_MOUSE Hypoxanthine phosphoribosyltransferase OS=Mus musculus GN=Hprt PE=2 SV=1;sp|P00493|HPRT_MOUSE Hypoxanthine-guanine phosphoribosyltransferase OS=Mus musculus GN=Hprt1 PE=1 SV=3	4	8	8	8	42.2	24.544		21813000	24495000	21824000	2.27107e+07	41631000	42922000	62315000	48956000	2.15564	0.01771
P68510;Q8BJH3	sp|P68510|1433F_MOUSE 14-3-3 protein eta OS=Mus musculus GN=Ywhah PE=1 SV=2	2	11	9	8	51.2	28.211		78171000	42897000	37434000	52834000	99955000	109410000	130180000	1.13182e+08	2.14221	0.0179326
Q3U7Z6;Q9DBJ1;Q6NWV5;Q5NCI4;O70250	tr|Q3U7Z6|Q3U7Z6_MOUSE Phosphoglycerate mutase OS=Mus musculus GN=Pgam1 PE=1 SV=1;sp|Q9DBJ1|PGAM1_MOUSE Phosphoglycerate mutase 1 OS=Mus musculus GN=Pgam1 PE=1 SV=3;tr|Q6NWV5|Q6NWV5_MOUSE Pgam1 protein (Fragment) OS=Mus musculus GN=Pgam1 PE=2 SV=1	5	13	13	13	59.1	28.832		207750000	146920000	109350000	1.54673e+08	400310000	348030000	576780000	4.41707e+08	2.85574	0.0185875
Q8C7C3;E9Q7Q3;D3Z6I8;D3YVR0;G5E8R0;E9Q453;G5E8R2;G5E8R1;E9Q456;E9Q455;E9Q452;Q8BSH3;Q8BP43;Q564G1;Q545Y3;E9Q450;E9Q448;B7ZNL3;E9Q454;F8WID5;P58771;S4R2U0;Q9D1R6;Q6PJ18;Q61344;CON__Q3SX28;A2AIM4;Q91VH3;P58774;A2AIM5	tr|Q8C7C3|Q8C7C3_MOUSE Uncharacterized protein OS=Mus musculus GN=Tpm3 PE=2 SV=1;tr|E9Q7Q3|E9Q7Q3_MOUSE Tropomyosin alpha-3 chain OS=Mus musculus GN=Tpm3 PE=1 SV=1;tr|D3Z6I8|D3Z6I8_MOUSE Tropomyosin alpha-3 chain OS=Mus musculus GN=Tpm3 PE=1 SV=1	30	15	2	0	52	28.896		4488300	1864600		3176450	42045000	69320000	72461000	6.12753e+07	19.2905	0.0188055
Q9D9Z4;Q3TG21;Q9Z1G3	tr|Q9D9Z4|Q9D9Z4_MOUSE V-type proton ATPase subunit C OS=Mus musculus GN=Atp6v1c1 PE=2 SV=1;tr|Q3TG21|Q3TG21_MOUSE V-type proton ATPase subunit C OS=Mus musculus GN=Atp6v1c1 PE=2 SV=1;sp|Q9Z1G3|VATC1_MOUSE V-type proton ATPase subunit C 1 OS=Mus musculus G	3	10	10	10	34	43.961		2323500	826900	2404000	1.85147e+06	3824100	3821300	4745300	4.13023e+06	2.23079	0.0189251
Q0VG47;J3QNY1;Q6PFA7;B2RXM2;Q5U3M2;Q58E39;A2AL13;V9GX38	tr|Q0VG47|Q0VG47_MOUSE Heterogeneous nuclear ribonucleoprotein A3 OS=Mus musculus GN=Hnrnpa3 PE=2 SV=1;tr|J3QNY1|J3QNY1_MOUSE Predicted pseudogene 9242 OS=Mus musculus GN=Gm9242 PE=4 SV=1;tr|Q6PFA7|Q6PFA7_MOUSE Hnrpa3 protein (Fragment) OS=Mus musculus GN=	8	10	10	1	33.3	37.086		102640000	26809000	27054000	5.21677e+07	140930000	179290000	216090000	178770000	3.42684	0.0190392
Q5BL18;Q4FJT0;Q3TTX0;Q6ZQ61;Q8K310;Q9R0U5;A0A087WSU2;Q3TZN1;A0A087WQD6;A0A087WSP7;A0A087WQZ1;Q3UFN8;A0A087WQP4;A0A087WNP3;A0A087WPU5;A0A087WPQ5;A0A087WSF8;A0A087WQ54;A0A087WNW7	tr|Q5BL18|Q5BL18_MOUSE Matrin 3 OS=Mus musculus GN=Matr3 PE=1 SV=1;tr|Q4FJT0|Q4FJT0_MOUSE Matr3 protein OS=Mus musculus GN=Matr3 PE=2 SV=1;tr|Q3TTX0|Q3TTX0_MOUSE Uncharacterized protein OS=Mus musculus GN=Matr3 PE=2 SV=1;tr|Q6ZQ61|Q6ZQ61_MOUSE MCG121979, i	19	9	9	9	15.1	94.629		5931700	3995600	4236200	4.72117e+06	8191800	8681600	11861000	9.57813e+06	2.02876	0.0202673
Q8VE70;Q3TVB4;E0CY82;F8WI55	sp|Q8VE70|PDC10_MOUSE Programmed cell death protein 10 OS=Mus musculus GN=Pdcd10 PE=1 SV=1;tr|Q3TVB4|Q3TVB4_MOUSE Uncharacterized protein (Fragment) OS=Mus musculus GN=Pdcd10 PE=2 SV=1;tr|E0CY82|E0CY82_MOUSE Programmed cell death protein 10 (Fragment) OS=M	4	4	4	4	21.7	24.715		3842900	3243300	4057100	3.71443e+06	9017700	7734600	13256000	1.00028e+07	2.69295	0.0202992
E9QKV6;B9EHV1;A0A1D5RLD1;E9PWZ6;E9PZW8;Q9QY06;Q3TRQ0;Q3UFX8;Q3TRT6;A0A1D5RLW4	tr|E9QKV6|E9QKV6_MOUSE Unconventional myosin-IXb OS=Mus musculus GN=Myo9b PE=1 SV=1;tr|B9EHV1|B9EHV1_MOUSE Myosin IXb OS=Mus musculus GN=Myo9b PE=2 SV=1;tr|A0A1D5RLD1|A0A1D5RLD1_MOUSE Unconventional myosin-IXb OS=Mus musculus GN=Myo9b PE=1 SV=1;tr|E9PWZ6|E	10	5	5	5	4.2	222.44		71922		44425	58173.5	164600	236680	247180	216153	3.71567	0.0203842
Q99LB6;E0CYU5	sp|Q99LB6|MAT2B_MOUSE Methionine adenosyltransferase 2 subunit beta OS=Mus musculus GN=Mat2b PE=1 SV=1	2	3	3	3	10.5	37.392		1384800	475830	521260	793963	2887700	2391400	4305200	3.19477e+06	4.02382	0.0204525
Q9D1M0	sp|Q9D1M0|SEC13_MOUSE Protein SEC13 homolog OS=Mus musculus GN=Sec13 PE=1 SV=3	1	4	4	4	18.6	35.565		3484000	416070	1980700	1.96026e+06	4784100	6458400	7007900	6.08347e+06	3.1034	0.0205605
Q9CQW1	sp|Q9CQW1|YKT6_MOUSE Synaptobrevin homolog YKT6 OS=Mus musculus GN=Ykt6 PE=1 SV=1	1	2	2	2	15.2	22.314		1405500	355920		880710	4196300	4047500	5889300	4.71103e+06	5.34913	0.0208722
Q9CPX6	sp|Q9CPX6|ATG3_MOUSE Ubiquitin-like-conjugating enzyme ATG3 OS=Mus musculus GN=Atg3 PE=1 SV=1	1	4	4	4	15.9	35.796		7157000	10315000	3890700	7120900	13371000	18679000	15985000	1.60117e+07	2.24855	0.0209157
Q80Y52;Q3UIF3;P07901;Q3TKA2;Q3TKB9;Q3TKG0;A0PJ91;Q8C5U3;Q3TJU7;Q8C2A9;B7ZC50;A2A6A2;B7ZC49	tr|Q80Y52|Q80Y52_MOUSE Heat shock protein 90, alpha (Cytosolic), class A member 1 OS=Mus musculus GN=Hsp90aa1 PE=1 SV=2;tr|Q3UIF3|Q3UIF3_MOUSE Uncharacterized protein OS=Mus musculus GN=Hsp90aa1 PE=2 SV=1;sp|P07901|HS90A_MOUSE Heat shock protein HSP 90-alp	13	30	19	19	42.3	84.787		33034000	39329000	27287000	3.32167e+07	51108000	70158000	80375000	6.72137e+07	2.02349	0.0213217
D3Z494;Q8BIV6;G5E895;Q8R318;S4R2G9;P45377	tr|D3Z494|D3Z494_MOUSE Aldo-keto reductase family 1, member B10 (aldose reductase) OS=Mus musculus GN=Akr1b10 PE=1 SV=1;tr|Q8BIV6|Q8BIV6_MOUSE Uncharacterized protein OS=Mus musculus GN=Akr1b10 PE=2 SV=1;tr|G5E895|G5E895_MOUSE Aldo-keto reductase family 1,	6	2	2	1	6.6	32.745		4583100	2837400	2779300	3.39993e+06	5438400	7929000	7367300	6.91157e+06	2.03285	0.0215248
A0A0R4J259;Q7TMK9;G3UZI2;G3V018;G3UZ48;G3UXJ6;G3UWM1;Q3TRV3;G3XA76;G3UXU5	tr|A0A0R4J259|A0A0R4J259_MOUSE Heterogeneous nuclear ribonucleoprotein Q OS=Mus musculus GN=Syncrip PE=1 SV=1;sp|Q7TMK9|HNRPQ_MOUSE Heterogeneous nuclear ribonucleoprotein Q OS=Mus musculus GN=Syncrip PE=1 SV=2;tr|G3UZI2|G3UZI2_MOUSE Heterogeneous nuclear	10	14	14	9	32.8	62.543		18678000	5774700	8149900	1.08675e+07	27108000	27409000	38812000	3.11097e+07	2.86262	0.0215485
Q9EP69;B0LAE6	sp|Q9EP69|SAC1_MOUSE Phosphatidylinositide phosphatase SAC1 OS=Mus musculus GN=Sacm1l PE=1 SV=1	2	5	5	5	9.4	66.943		1400400	639190	697100	912230	2280000	2487800	3803900	2.85723e+06	3.13214	0.02221
Q8BJY1;Q921U5;F7BA91	sp|Q8BJY1|PSMD5_MOUSE 26S proteasome non-ATPase regulatory subunit 5 OS=Mus musculus GN=Psmd5 PE=1 SV=4	3	9	9	9	21.2	55.971		7127500	1103000	1953300	3394600	9929600	10600000	14034000	11521200	3.39398	0.0232179
Q542X7;P80314;Q9JJD8;A0A1W2P7B7;A0A1W2P828;A0A1W2P6Q3;A0A1W2P871;A0A1W2P8B6	tr|Q542X7|Q542X7_MOUSE Chaperonin subunit 2 (Beta), isoform CRA_a OS=Mus musculus GN=Cct2 PE=1 SV=1;sp|P80314|TCPB_MOUSE T-complex protein 1 subunit beta OS=Mus musculus GN=Cct2 PE=1 SV=4;tr|Q9JJD8|Q9JJD8_MOUSE Brain cDNA, clone MNCb-1272, similar to Mus m	8	17	17	17	45.6	57.477		11579000	7343100	4528100	7.81673e+06	14787000	18808000	15495000	1.63633e+07	2.09337	0.0233993
Q924A9;Q3U3B7;Q3TC14;Q91UZ5;Q3TAU6	tr|Q924A9|Q924A9_MOUSE Inositol-1-monophosphatase (Fragment) OS=Mus musculus GN=Impa2 PE=3 SV=1;tr|Q3U3B7|Q3U3B7_MOUSE Inositol-1-monophosphatase OS=Mus musculus GN=Impa2 PE=1 SV=1;tr|Q3TC14|Q3TC14_MOUSE Inositol-1-monophosphatase (Fragment) OS=Mus musculu	5	4	4	4	16	28.044		6240400	6457600	6255200	6.31773e+06	13117000	11547000	19173000	1.46123e+07	2.31291	0.0234586
Q99M31	sp|Q99M31|HSP7E_MOUSE Heat shock 70 kDa protein 14 OS=Mus musculus GN=Hspa14 PE=1 SV=2	1	2	2	2	4.3	54.65		498210	838080		668145	1775500		1940900	1858200	2.78113	0.0243042
Q61833;A2ACG7;Q3U505;Q9DBG6	tr|Q61833|Q61833_MOUSE Ribophorin OS=Mus musculus GN=Rpn2 PE=2 SV=1;tr|A2ACG7|A2ACG7_MOUSE Dolichyl-diphosphooligosaccharide--protein glycosyltransferase subunit 2 OS=Mus musculus GN=Rpn2 PE=1 SV=1;tr|Q3U505|Q3U505_MOUSE Uncharacterized protein (Fragment)	4	14	14	14	35.9	66.301		11843000	9903700	7840100	9.86227e+06	16493000	19299000	26018000	2.06033e+07	2.08911	0.0244926
Q8C845;Q9D8Y0;Q9D4J1	tr|Q8C845|Q8C845_MOUSE EF-hand domain-containing protein D2 OS=Mus musculus GN=Efhd2 PE=1 SV=1;sp|Q9D8Y0|EFHD2_MOUSE EF-hand domain-containing protein D2 OS=Mus musculus GN=Efhd2 PE=1 SV=1	3	5	5	5	24.2	26.8		15249000	16556000	25022000	1.89423e+07	31565000	39152000	49398000	4.00383e+07	2.1137	0.0246258
Q7TQ39;P03975;Q3UGR7;Q61213;Q1W5W7	tr|Q7TQ39|Q7TQ39_MOUSE Gag protein OS=Mus musculus GN=gag PE=4 SV=1;sp|P03975|IGEB_MOUSE IgE-binding protein OS=Mus musculus GN=Iap PE=2 SV=1;tr|Q3UGR7|Q3UGR7_MOUSE Uncharacterized protein (Fragment) OS=Mus musculus PE=2 SV=1;tr|Q61213|Q61213_MOUSE Gag OS=	5	2	2	2	4.1	65.444		234550	588680	264040	362423	1041600		1448600	1245100	3.43549	0.0248463
Q3T9H7;Q14AA1;Q9QZK7	tr|Q3T9H7|Q3T9H7_MOUSE Uncharacterized protein (Fragment) OS=Mus musculus GN=Dok3 PE=2 SV=1;tr|Q14AA1|Q14AA1_MOUSE Docking protein 3 OS=Mus musculus GN=Dok3 PE=2 SV=1;sp|Q9QZK7|DOK3_MOUSE Docking protein 3 OS=Mus musculus GN=Dok3 PE=1 SV=1	3	7	7	7	20.5	46.803		9562000	4569500	6741800	6.95777e+06	18077000	11799000	18879000	1.62517e+07	2.33576	0.0251638
Q3U2S1;D3YYP5;E9Q5V3;Q3TBE9;Q9Z2D3	tr|Q3U2S1|Q3U2S1_MOUSE Uncharacterized protein OS=Mus musculus GN=Dfna5 PE=2 SV=1;tr|D3YYP5|D3YYP5_MOUSE Non-syndromic hearing impairment protein 5 homolog OS=Mus musculus GN=Dfna5 PE=1 SV=2;tr|E9Q5V3|E9Q5V3_MOUSE Non-syndromic hearing impairment protein 5	5	5	5	5	16	44.291		1289400	619870	736180	881817	3027200	4819400	6997600	4.94807e+06	5.61122	0.0252101
Q5M8Q0;E9QAZ2;Q9CZM2;Q3U7D2;B8JKK2	tr|Q5M8Q0|Q5M8Q0_MOUSE Ribosomal protein L15 OS=Mus musculus GN=Rpl15 PE=2 SV=1;tr|E9QAZ2|E9QAZ2_MOUSE Ribosomal protein L15 OS=Mus musculus GN=Gm10020 PE=3 SV=1;sp|Q9CZM2|RL15_MOUSE 60S ribosomal protein L15 OS=Mus musculus GN=Rpl15 PE=2 SV=4;tr|Q3U7D2|Q3	5	13	13	13	48.5	24.146		77593000	38694000	27639000	4.79753e+07	152880000	107060000	196820000	1.52253e+08	3.17358	0.0254901
Q3U4W5;Q0PD54;Q0PD53;P61294;P35279;A0A1L1SRS6;D3YV69;Q0PD15;Q8BHD0	tr|Q3U4W5|Q3U4W5_MOUSE RAB6, member RAS oncogene family, isoform CRA_c OS=Mus musculus GN=Rab6a PE=2 SV=1;tr|Q0PD54|Q0PD54_MOUSE RAB6, member RAS oncogene family, isoform CRA_a OS=Mus musculus GN=Rab6a PE=2 SV=1;tr|Q0PD53|Q0PD53_MOUSE RAB6B, member RAS onc	9	4	4	4	17.8	23.545		26561000	8046500	10186000	1.49312e+07	34822000	36399000	47951000	39724000	2.66048	0.0258
A5GZX3;Q9CPU0	tr|A5GZX3|A5GZX3_MOUSE Lactoylglutathione lyase OS=Mus musculus GN=Glo1 PE=1 SV=1;sp|Q9CPU0|LGUL_MOUSE Lactoylglutathione lyase OS=Mus musculus GN=Glo1 PE=1 SV=3	2	3	3	3	18.5	20.809		3746000	1870300	1900800	2505700	4911500	4768800	6569200	5416500	2.16167	0.0264411
A2AFS0;Q3U6F6;Q8C483;P26638;Q3U8N1;A2AFS1;Q8CEH3	tr|A2AFS0|A2AFS0_MOUSE Serine--tRNA ligase, cytoplasmic (Fragment) OS=Mus musculus GN=Sars PE=1 SV=1;tr|Q3U6F6|Q3U6F6_MOUSE Uncharacterized protein OS=Mus musculus GN=Sars PE=2 SV=1;tr|Q8C483|Q8C483_MOUSE Serine--tRNA ligase, cytoplasmic OS=Mus musculus GN	7	6	6	6	21.3	40.163		3572500		696940	2134720	7778800	8543300	11275000	9.19903e+06	4.30925	0.0269102
Q8R326;F7D909	sp|Q8R326|PSPC1_MOUSE Paraspeckle component 1 OS=Mus musculus GN=Pspc1 PE=1 SV=1;tr|F7D909|F7D909_MOUSE Paraspeckle component 1 (Fragment) OS=Mus musculus GN=Pspc1 PE=1 SV=1	2	4	4	4	9.8	58.758		681180		593210	637195	2169400	2461200	3483100	2.70457e+06	4.24449	0.0277783
Q91YP3;Q3THN2;A0A0N4SVW1;A0A0N4SUV7;A0A0N4SUT8;A0A0N4SV34;A0A0N4SVH5	sp|Q91YP3|DEOC_MOUSE Deoxyribose-phosphate aldolase OS=Mus musculus GN=Dera PE=1 SV=1;tr|Q3THN2|Q3THN2_MOUSE Uncharacterized protein OS=Mus musculus GN=Dera PE=2 SV=1;tr|A0A0N4SVW1|A0A0N4SVW1_MOUSE Deoxyribose-phosphate aldolase OS=Mus musculus GN=Dera PE=	7	8	8	8	34.6	34.975		5604800	294420	862160	2.25379e+06	7766100	8165900	11369000	9.10033e+06	4.03779	0.0281153
Q3TTE3;E9Q3U1;Q3V2N4;P62257	tr|Q3TTE3|Q3TTE3_MOUSE Uncharacterized protein OS=Mus musculus GN=Ube2h PE=2 SV=1;tr|E9Q3U1|E9Q3U1_MOUSE Ubiquitin-conjugating enzyme E2 H OS=Mus musculus GN=Ube2h PE=1 SV=1;tr|Q3V2N4|Q3V2N4_MOUSE Uncharacterized protein OS=Mus musculus GN=Ube2h PE=1 SV=1;	4	1	1	1	9.9	17.188		2139000	1109100	926260	1.39145e+06	3194200	3603200	5540000	4.11247e+06	2.95552	0.0289845
Q0QEZ4;Q3TE45;Q9CQA3;Q9Z1Z5	tr|Q0QEZ4|Q0QEZ4_MOUSE Succinate dehydrogenase [ubiquinone] iron-sulfur subunit, mitochondrial (Fragment) OS=Mus musculus GN=Sdhb PE=2 SV=1;tr|Q3TE45|Q3TE45_MOUSE Succinate dehydrogenase [ubiquinone] iron-sulfur subunit, mitochondrial OS=Mus musculus GN=Sd	4	5	5	5	23.8	27.208		2024700	3137900	2932300	2698300	5216100	7298400	10099000	7.53783e+06	2.79355	0.0292354
F8WHP8;P56135	tr|F8WHP8|F8WHP8_MOUSE ATP synthase subunit f, mitochondrial OS=Mus musculus GN=Atp5j2 PE=1 SV=1;sp|P56135|ATPK_MOUSE ATP synthase subunit f, mitochondrial OS=Mus musculus GN=Atp5j2 PE=1 SV=3	2	2	2	2	30.3	9.0054		16464000	14848000	12911000	14741000	32070000	29577000	51449000	3.76987e+07	2.5574	0.0303574
Q921M7;Q9CWE1;Q8BHZ0	sp|Q921M7|FA49B_MOUSE Protein FAM49B OS=Mus musculus GN=Fam49b PE=1 SV=1	3	15	15	15	63	36.776		58031000	29978000	37127000	41712000	83375000	87733000	134090000	1.01733e+08	2.43893	0.0304046
O70194	sp|O70194|EIF3D_MOUSE Eukaryotic translation initiation factor 3 subunit D OS=Mus musculus GN=Eif3d PE=1 SV=2	1	7	7	7	16.4	63.988		6263800	5420900	1789800	4491500	9079200	9649300	13282000	1.06702e+07	2.37564	0.0314053
F6ZHD8;Q9D6Y9;Q8C7E6;G3UW30;Q8BT78	tr|F6ZHD8|F6ZHD8_MOUSE 1,4-alpha-glucan-branching enzyme OS=Mus musculus GN=Gbe1 PE=1 SV=2;sp|Q9D6Y9|GLGB_MOUSE 1,4-alpha-glucan-branching enzyme OS=Mus musculus GN=Gbe1 PE=1 SV=1;tr|Q8C7E6|Q8C7E6_MOUSE Uncharacterized protein OS=Mus musculus PE=2 SV=1;tr|	5	4	4	4	6.6	80.336		1900600	1044100	1436000	1.46023e+06	2772300	3083600	4665600	3.50717e+06	2.40179	0.032371
Q4FK54;P61290;A2A4J1;A2A4J3;Q99K09	tr|Q4FK54|Q4FK54_MOUSE Proteaseome (Prosome, macropain) 28 subunit, 3 OS=Mus musculus GN=Psme3 PE=1 SV=1;sp|P61290|PSME3_MOUSE Proteasome activator complex subunit 3 OS=Mus musculus GN=Psme3 PE=1 SV=1;tr|A2A4J1|A2A4J1_MOUSE Proteasome activator complex sub	5	6	6	6	28.3	29.506		6316400	3626400	3384300	4.44237e+06	6918100	9824100	10487000	9076400	2.04315	0.0325894
A0A0G2JGI9;F8VPN4;F6XXE6;F7CSZ6;E0CYU6	tr|A0A0G2JGI9|A0A0G2JGI9_MOUSE Amylo-1,6-glucosidase, 4-alpha-glucanotransferase OS=Mus musculus GN=Agl PE=1 SV=1;tr|F8VPN4|F8VPN4_MOUSE Amylo-1,6-glucosidase, 4-alpha-glucanotransferase OS=Mus musculus GN=Agl PE=1 SV=1;tr|F6XXE6|F6XXE6_MOUSE Amylo-1,6-glu	5	8	8	8	7.5	145.13		454070	722280	334900	503750	802090	1163400	1222500	1.06266e+06	2.10951	0.0327064
Q58E35;P47955;E9Q3T0	tr|Q58E35|Q58E35_MOUSE MCG10168 OS=Mus musculus GN=Rplp1 PE=1 SV=1;sp|P47955|RLA1_MOUSE 60S acidic ribosomal protein P1 OS=Mus musculus GN=Rplp1 PE=1 SV=1;tr|E9Q3T0|E9Q3T0_MOUSE Predicted pseudogene 10073 OS=Mus musculus GN=Gm10073 PE=1 SV=1	3	2	2	2	51.8	11.475		82181000	40303000	41506000	5.46633e+07	91762000	113980000	133590000	1.13111e+08	2.06922	0.0331734
Q3UNQ3;P61965;F6Q3W0	tr|Q3UNQ3|Q3UNQ3_MOUSE Uncharacterized protein OS=Mus musculus GN=Wdr5 PE=2 SV=1;sp|P61965|WDR5_MOUSE WD repeat-containing protein 5 OS=Mus musculus GN=Wdr5 PE=1 SV=1;tr|F6Q3W0|F6Q3W0_MOUSE WD repeat-containing protein 5 (Fragment) OS=Mus musculus GN=Wdr5	3	2	2	2	8.7	36.574		349000	698650		523825	2888100	2182800	3907300	2.99273e+06	5.71323	0.0332269
O08583;Q4KL64;G3X9I4;D9J342;Q9JJW6	sp|O08583|THOC4_MOUSE THO complex subunit 4 OS=Mus musculus GN=Alyref PE=1 SV=3	5	5	5	5	25.1	26.94		12540000	6851800	8396400	9.26273e+06	26338000	46601000	66264000	46401000	5.00943	0.0332894
Q64448	sp|Q64448|CXA3_MOUSE Gap junction alpha-3 protein OS=Mus musculus GN=Gja3 PE=2 SV=4	1	1	1	1	1.7	46.32		10285000	1186900	6398400	5.95677e+06	13631000	16051000	14250000	14644000	2.45838	0.0336079
Q58E65;Q3UI33;O08663;Q3TMN1;M0QWM9;M0QW69;Q3TMZ6;M0QW48;M0QWX0	tr|Q58E65|Q58E65_MOUSE Methionine aminopeptidase 2 OS=Mus musculus GN=Metap2 PE=1 SV=1;tr|Q3UI33|Q3UI33_MOUSE Methionine aminopeptidase 2 OS=Mus musculus GN=Metap2 PE=1 SV=1;sp|O08663|MAP2_MOUSE Methionine aminopeptidase 2 OS=Mus musculus GN=Metap2 PE=1 SV	9	8	8	8	22	52.921		1650500	662860		1156680	3228900	4498300	5328700	4.35197e+06	3.76246	0.0349263
A0A0N4SVC2;E9QP00;Q3TAP5;Q6PFR5	tr|A0A0N4SVC2|A0A0N4SVC2_MOUSE Transformer-2 protein homolog alpha OS=Mus musculus GN=Tra2a PE=1 SV=1;tr|E9QP00|E9QP00_MOUSE Transformer-2 protein homolog alpha OS=Mus musculus GN=Tra2a PE=1 SV=1;tr|Q3TAP5|Q3TAP5_MOUSE Uncharacterized protein OS=Mus muscul	4	2	2	2	13.2	32.259		1503900	1379000	1016500	1299800	2799600	3332600	5426900	3.85303e+06	2.96433	0.0350965
P62715;Q8VED4	sp|P62715|PP2AB_MOUSE Serine/threonine-protein phosphatase 2A catalytic subunit beta isoform OS=Mus musculus GN=Ppp2cb PE=1 SV=1;tr|Q8VED4|Q8VED4_MOUSE Serine/threonine-protein phosphatase OS=Mus musculus GN=Ppp2cb PE=2 SV=1	2	8	8	2	34	35.575		7623500	4603300	2910300	5045700	25281000	16353000	40288000	2.73073e+07	5.412	0.0352709
B2RXR1;Q4QRL3	tr|B2RXR1|B2RXR1_MOUSE Coiled-coil domain containing 88B OS=Mus musculus GN=Ccdc88b PE=2 SV=1;sp|Q4QRL3|CC88B_MOUSE Coiled-coil domain-containing protein 88B OS=Mus musculus GN=Ccdc88b PE=1 SV=2	2	18	18	18	14.4	166.59		1816500	1411400	929990	1.38596e+06	3316200	2620000	4867400	3601200	2.59834	0.0358183
P70333;Q3UR26	sp|P70333|HNRH2_MOUSE Heterogeneous nuclear ribonucleoprotein H2 OS=Mus musculus GN=Hnrnph2 PE=1 SV=1;tr|Q3UR26|Q3UR26_MOUSE Uncharacterized protein (Fragment) OS=Mus musculus GN=Hnrnph2 PE=2 SV=1	2	6	2	2	19.2	49.279		3430700	1411800	753620	1.86537e+06	4047300	5332300	6835300	5.40497e+06	2.89753	0.0359712
Q5SW88;Q5SW87;Q5SW86	tr|Q5SW88|Q5SW88_MOUSE RAB1A, member RAS oncogene family OS=Mus musculus GN=Rab1a PE=1 SV=1;tr|Q5SW87|Q5SW87_MOUSE RAB1A, member RAS oncogene family OS=Mus musculus GN=Rab1a PE=1 SV=1;tr|Q5SW86|Q5SW86_MOUSE RAB1A, member RAS oncogene family OS=Mus musculus	3	10	10	0	58.4	22.372		57990000	45007000	34654000	4.58837e+07	97985000	78115000	138520000	1.04873e+08	2.28564	0.0361308
Q9JIF7	sp|Q9JIF7|COPB_MOUSE Coatomer subunit beta OS=Mus musculus GN=Copb1 PE=1 SV=1	1	18	18	18	24.7	107.06		2142700	3354800	2991400	2.82963e+06	4809600	6738600	9196000	6.91473e+06	2.44369	0.0363333
A2AFI9;A2AFJ1;Q60973;Q3UX53;Q3UJI2;Q8C5H3;F6ZLC6;F6U539	tr|A2AFI9|A2AFI9_MOUSE Histone-binding protein RBBP7 OS=Mus musculus GN=Rbbp7 PE=1 SV=1;tr|A2AFJ1|A2AFJ1_MOUSE Histone-binding protein RBBP7 OS=Mus musculus GN=Rbbp7 PE=1 SV=1;sp|Q60973|RBBP7_MOUSE Histone-binding protein RBBP7 OS=Mus musculus GN=Rbbp7 PE=	8	8	2	2	20.7	43.595		1305200	863660	1589800	1.25289e+06	2323000	5134400	4213300	3.89023e+06	3.10502	0.0366423
Q60972	sp|Q60972|RBBP4_MOUSE Histone-binding protein RBBP4 OS=Mus musculus GN=Rbbp4 PE=1 SV=5	1	9	9	3	22.1	47.655		28014000	13865000	5092400	1.56571e+07	37163000	36851000	54182000	42732000	2.72924	0.0370006
Q61823	sp|Q61823|PDCD4_MOUSE Programmed cell death protein 4 OS=Mus musculus GN=Pdcd4 PE=1 SV=1	1	3	3	3	8.1	51.702		671270		363390	517330	1325400		1501900	1413650	2.73259	0.0370279
Q62426	sp|Q62426|CYTB_MOUSE Cystatin-B OS=Mus musculus GN=Cstb PE=1 SV=1	1	2	2	2	32.7	11.045		880980	2262900		1571940	12793000	15321000	24003000	1.73723e+07	11.0515	0.0372688
F6RPJ9;Q8CGB9;Q9JHR7;Q8CE37	tr|F6RPJ9|F6RPJ9_MOUSE Insulin-degrading enzyme (Fragment) OS=Mus musculus GN=Ide PE=1 SV=1;tr|Q8CGB9|Q8CGB9_MOUSE Insulin degrading enzyme OS=Mus musculus GN=Ide PE=2 SV=1;sp|Q9JHR7|IDE_MOUSE Insulin-degrading enzyme OS=Mus musculus GN=Ide PE=1 SV=1	4	6	6	6	6.3	114.15			487560	171910	329735	796630	1196600	1204400	1.06588e+06	3.23253	0.0392732
F8WI31;Q922V4;D3Z4V1	tr|F8WI31|F8WI31_MOUSE Pleiotropic regulator 1 OS=Mus musculus GN=Plrg1 PE=1 SV=1;sp|Q922V4|PLRG1_MOUSE Pleiotropic regulator 1 OS=Mus musculus GN=Plrg1 PE=1 SV=1;tr|D3Z4V1|D3Z4V1_MOUSE Pleiotropic regulator 1 OS=Mus musculus GN=Plrg1 PE=1 SV=1	3	3	3	3	18.3	42.438		510190		267110	388650	892390	819610	1168200	960067	2.47026	0.0401121
Q8BTX9;A0A1D5RLG0;A0A1D5RM62	sp|Q8BTX9|HSDL1_MOUSE Inactive hydroxysteroid dehydrogenase-like protein 1 OS=Mus musculus GN=Hsdl1 PE=1 SV=1;tr|A0A1D5RLG0|A0A1D5RLG0_MOUSE Inactive hydroxysteroid dehydrogenase-like protein 1 OS=Mus musculus GN=Hsdl1 PE=1 SV=1	3	3	3	3	11.5	36.867		661630	290520		476075	2076300	1247000	2085800	1.80303e+06	3.78729	0.0409457
Q61177;Q60737;Q9D0E8;Q8CD20;A2ANR6;Q6NSS6	tr|Q61177|Q61177_MOUSE Casein kinase II alpha subunit OS=Mus musculus PE=1 SV=1;sp|Q60737|CSK21_MOUSE Casein kinase II subunit alpha OS=Mus musculus GN=Csnk2a1 PE=1 SV=2;tr|Q9D0E8|Q9D0E8_MOUSE Casein kinase II, alpha 1 polypeptide, isoform CRA_b OS=Mus mus	6	5	5	5	17.1	45.179		1388200	628150		1008175	3959100	5599900	3241200	4.26673e+06	4.23214	0.0409523
Q8BLF1;Q8BYQ0	sp|Q8BLF1|NCEH1_MOUSE Neutral cholesterol ester hydrolase 1 OS=Mus musculus GN=Nceh1 PE=1 SV=1	2	4	4	4	15	45.739		1307500	593550	1246900	1.04932e+06	1957100	2098800	3234700	2430200	2.31598	0.0410161
Q9D1D4;A0A1Y7VM54	sp|Q9D1D4|TMEDA_MOUSE Transmembrane emp24 domain-containing protein 10 OS=Mus musculus GN=Tmed10 PE=1 SV=1;tr|A0A1Y7VM54|A0A1Y7VM54_MOUSE Transmembrane emp24 domain-containing protein 10 OS=Mus musculus GN=Tmed10 PE=1 SV=1	2	4	4	4	20.1	24.911		14675000	8577500	3069500	8774000	22246000	22560000	39280000	2.80287e+07	3.19451	0.042386
Q9DB27;Q9CQ21	sp|Q9DB27|MCTS1_MOUSE Malignant T-cell-amplified sequence 1 OS=Mus musculus GN=Mcts1 PE=1 SV=1	2	4	4	4	30.4	20.555		1553800		1356600	1455200	7523400	7380800	4116600	6.34027e+06	4.35697	0.0425684
Q3UDM8;B2KGF0;Q8VEE0;M0QWJ2;A0A087WQM3;M0QWQ0;Q91VZ4;Q62505	tr|Q3UDM8|Q3UDM8_MOUSE Ribulose-phosphate 3-epimerase OS=Mus musculus GN=Rpe PE=2 SV=1;tr|B2KGF0|B2KGF0_MOUSE Ribulose-phosphate 3-epimerase OS=Mus musculus GN=Rpe PE=1 SV=1;sp|Q8VEE0|RPE_MOUSE Ribulose-phosphate 3-epimerase OS=Mus musculus GN=Rpe PE=1 SV=	8	3	3	3	15.8	24.961		6878400	3787700	4400600	5.02223e+06	14044000	12859000	26033000	1.76453e+07	3.51344	0.0429389
G5E8Y6;E9QP49;Q99MS7	tr|G5E8Y6|G5E8Y6_MOUSE EH domain-binding protein 1-like protein 1 OS=Mus musculus GN=Ehbp1l1 PE=1 SV=1;tr|E9QP49|E9QP49_MOUSE EH domain-binding protein 1-like protein 1 OS=Mus musculus GN=Ehbp1l1 PE=1 SV=1;sp|Q99MS7|EH1L1_MOUSE EH domain-binding protein 1-	3	2	2	2	3.6	85.461		629390	236670	372230	412763	2017200	1571600	3855200	2.48133e+06	6.01152	0.0432229
D3YUM1;Q91YT0;D3YXX5;D6RG60;D3Z0K1;D3Z1U9	tr|D3YUM1|D3YUM1_MOUSE NADH dehydrogenase [ubiquinone] flavoprotein 1, mitochondrial OS=Mus musculus GN=Ndufv1 PE=1 SV=1;sp|Q91YT0|NDUV1_MOUSE NADH dehydrogenase [ubiquinone] flavoprotein 1, mitochondrial OS=Mus musculus GN=Ndufv1 PE=1 SV=1;tr|D3YXX5|D3YXX	6	2	2	2	4.4	49.913		1045900	1052900	793550	964117	1611300	1714400	2709500	2.01173e+06	2.08661	0.0438149
Q6DI95;Q6P2B1;Q571K5;Q3UL39;F6TDZ2;Q9CSV3;A0A0U1RQ41;Q8K368	tr|Q6DI95|Q6DI95_MOUSE Transportin 3 OS=Mus musculus GN=Tnpo3 PE=2 SV=1;sp|Q6P2B1|TNPO3_MOUSE Transportin-3 OS=Mus musculus GN=Tnpo3 PE=1 SV=1;tr|Q571K5|Q571K5_MOUSE MKIAA4133 protein (Fragment) OS=Mus musculus GN=Tnpo3 PE=2 SV=1;tr|Q3UL39|Q3UL39_MOUSE Unc	8	6	6	6	8.1	104.2		895250	540540	1102000	845930	1285900	2212400	1773700	1.75733e+06	2.0774	0.0439286
Q3UVN0;Q3T9L0;Q8VDW0;Q3TPL7;Q3TIE4;Q3U837;Q3UAF1;D6RHT5	tr|Q3UVN0|Q3UVN0_MOUSE Uncharacterized protein OS=Mus musculus GN=Ddx39 PE=2 SV=1;tr|Q3T9L0|Q3T9L0_MOUSE Uncharacterized protein OS=Mus musculus GN=Ddx39 PE=2 SV=1;sp|Q8VDW0|DX39A_MOUSE ATP-dependent RNA helicase DDX39A OS=Mus musculus GN=Ddx39a PE=1 SV=1;	8	13	4	4	30.9	49.083		1697100	221460		959280	2725000	4098200	3900900	3574700	3.72644	0.0439816
Q3TJ01;Q99LF4	tr|Q3TJ01|Q3TJ01_MOUSE tRNA-splicing ligase RtcB homolog OS=Mus musculus GN=Rtcb PE=2 SV=1;sp|Q99LF4|RTCB_MOUSE tRNA-splicing ligase RtcB homolog OS=Mus musculus GN=Rtcb PE=1 SV=1	2	8	8	8	19.8	55.253		3308000	2589900	1449700	2449200	3936900	4924400	6497400	5.11957e+06	2.0903	0.0441701
Q3V471;Q8C253;P16110;Q61357	tr|Q3V471|Q3V471_MOUSE Galectin (Fragment) OS=Mus musculus GN=Lgals3 PE=2 SV=1;tr|Q8C253|Q8C253_MOUSE Galectin OS=Mus musculus GN=Lgals3 PE=1 SV=1;sp|P16110|LEG3_MOUSE Galectin-3 OS=Mus musculus GN=Lgals3 PE=1 SV=3	4	5	5	5	30.1	19.937		44816000	25579000	28710000	33035000	94471000	72882000	157130000	108161000	3.27413	0.0443809
B2RXQ8;Q8BFQ4;A0A1L1SRB6	tr|B2RXQ8|B2RXQ8_MOUSE MCG19514, isoform CRA_a OS=Mus musculus GN=Wdr82 PE=1 SV=1;sp|Q8BFQ4|WDR82_MOUSE WD repeat-containing protein 82 OS=Mus musculus GN=Wdr82 PE=1 SV=1	3	4	4	4	18.5	35.079		1419400		812440	1115920	2155100	3374300	2924300	2817900	2.52518	0.0449543
Q8VE47;F6VRI6;A0A1L1SSH6;D6RH76	sp|Q8VE47|UBA5_MOUSE Ubiquitin-like modifier-activating enzyme 5 OS=Mus musculus GN=Uba5 PE=1 SV=2	4	3	3	3	11.4	44.789		902640	389910	494760	595770	4150100	1667500	5273300	3.69697e+06	6.20536	0.0449999
A0A1B0GRA5;P70302;A0A1B0GR78;Q3TUX9	tr|A0A1B0GRA5|A0A1B0GRA5_MOUSE Stromal interaction molecule 1 OS=Mus musculus GN=Stim1 PE=1 SV=1;sp|P70302|STIM1_MOUSE Stromal interaction molecule 1 OS=Mus musculus GN=Stim1 PE=1 SV=2;tr|A0A1B0GR78|A0A1B0GR78_MOUSE Stromal interaction molecule 1 OS=Mus mu	4	4	4	4	6.1	88.93		876080	100810	191870	389587	967880	1456800	1180200	1.20163e+06	3.08436	0.0453368
Q9D020;A0A0N4SW80	sp|Q9D020|5NT3A_MOUSE Cytosolic 5-nucleotidase 3A OS=Mus musculus GN=Nt5c3a PE=1 SV=4	2	3	3	3	11.5	37.252		208950	228310	84799	174020	939310	2627500	1339500	1.63544e+06	9.398	0.046008
Q8BMD8;Q8R225;A0A0G2JFB9	sp|Q8BMD8|SCMC1_MOUSE Calcium-binding mitochondrial carrier protein SCaMC-1 OS=Mus musculus GN=Slc25a24 PE=1 SV=1	3	8	8	8	17.7	52.901		645440	749880		697660	2316900	4216500	4651400	3.72827e+06	5.34396	0.0466981
Q561N4;P68037;Q3TIH9;D3YZS3	tr|Q561N4|Q561N4_MOUSE MCG1032217 OS=Mus musculus GN=Ube2l3 PE=1 SV=1;sp|P68037|UB2L3_MOUSE Ubiquitin-conjugating enzyme E2 L3 OS=Mus musculus GN=Ube2l3 PE=1 SV=1;tr|Q3TIH9|Q3TIH9_MOUSE Uncharacterized protein OS=Mus musculus GN=Ube2l3 PE=2 SV=1;tr|D3YZS3|	4	6	6	6	47.4	17.861		62939000	16621000	26593000	3.53843e+07	68688000	86388000	113660000	8.95787e+07	2.53159	0.0478024
Q3THK0;P33610	tr|Q3THK0|Q3THK0_MOUSE DNA primase large subunit OS=Mus musculus GN=Prim2 PE=2 SV=1;sp|P33610|PRI2_MOUSE DNA primase large subunit OS=Mus musculus GN=Prim2 PE=1 SV=1	2	2	2	2	5	58.448		157560	116190	161430	145060	285890	386500	627540	433310	2.98711	0.0480662
Q7JD03;Q7JCZ1;Q5GA81;K7XKA7;K7XK22;A3R481;A3R455;A3E4B0;A0A0F6PXF3;A0A075DC90;A0A023J6F3;P00405;A0A023J6I7;A0A023J607;A0A023J5Y1	tr|Q7JD03|Q7JD03_MOUSE Cytochrome c oxidase subunit 2 OS=Mus musculus domesticus GN=COX2 PE=3 SV=1;tr|Q7JCZ1|Q7JCZ1_MOUSE Cytochrome c oxidase subunit 2 OS=Mus musculus GN=mt-Co2 PE=1 SV=1;tr|Q5GA81|Q5GA81_MUSMM Cytochrome c oxidase subunit 2 OS=Mus muscul	15	5	5	5	26.4	25.976		47085000	20920000	36975000	3.49933e+07	68123000	57940000	97882000	7.46483e+07	2.13322	0.0491756
Q5NTY0;Q3TK61;P63037;B1AXY0;B1AXY1;B1AXX9	tr|Q5NTY0|Q5NTY0_MOUSE DnaJ (Hsp40) homolog, subfamily A, member 1 OS=Mus musculus GN=Dnaja1 PE=1 SV=1;tr|Q3TK61|Q3TK61_MOUSE Uncharacterized protein OS=Mus musculus GN=Dnaja1 PE=2 SV=1;sp|P63037|DNJA1_MOUSE DnaJ homolog subfamily A member 1 OS=Mus musculu	6	5	5	5	18.6	44.868		3528200	1875200	1785300	2.39623e+06	3835800	5916300	7500500	5.75087e+06	2.39996	0.0493757
P62342	sp|P62342|SELT_MOUSE Thioredoxin reductase-like selenoprotein T OS=Mus musculus GN=Selenot PE=1 SV=2	1	1	1	1	6.7	22.292		1571100	695800	985130	1084010	1762500	2286500	3103300	2384100	2.19933	0.0497471
Q3UBS3;Q61646	tr|Q3UBS3|Q3UBS3_MOUSE Haptoglobin OS=Mus musculus GN=Hp PE=1 SV=1;sp|Q61646|HPT_MOUSE Haptoglobin OS=Mus musculus GN=Hp PE=1 SV=1	2	17	17	17	45	38.752		203840000	210830000	187030000	2.00567e+08	2806900	4285600	1862900	2.98513e+06	0.0148835	9.90693e-06
Q3TZ97;P51437;Q920X5;Q91VE7	tr|Q3TZ97|Q3TZ97_MOUSE Uncharacterized protein OS=Mus musculus GN=Camp PE=2 SV=1;sp|P51437|CAMP_MOUSE Cathelicidin antimicrobial peptide OS=Mus musculus GN=Camp PE=1 SV=2;tr|Q920X5|Q920X5_MOUSE Cathelicidin (Fragment) OS=Mus musculus GN=Cramp PE=3 SV=1;tr|	4	5	5	5	42.7	20.75		1280100000	1223500000	1437700000	1.31377e+09	83470000	115190000	108790000	1.02483e+08	0.0780073	4.8256e-05
Q4FK86;O88593	tr|Q4FK86|Q4FK86_MOUSE Peptidoglycan-recognition protein OS=Mus musculus GN=Pglyrp1 PE=1 SV=1;sp|O88593|PGRP1_MOUSE Peptidoglycan recognition protein 1 OS=Mus musculus GN=Pglyrp1 PE=1 SV=1	2	2	2	2	11.5	20.489		145900000	156920000	157600000	1.53473e+08	2530400		3967100	3248750	0.0211682	7.73767e-05
Q91XL1;CON__Q2KIF2	tr|Q91XL1|Q91XL1_MOUSE Leucine-rich HEV glycoprotein OS=Mus musculus GN=Lrg1 PE=1 SV=1	2	5	5	5	16.1	37.431		24724000	31071000	26625000	2.74733e+07	639110	615130	1588400	947547	0.0344897	0.000155157
Q8CGL5;L7N257	tr|Q8CGL5|Q8CGL5_MOUSE Stefin A1 OS=Mus musculus GN=BC117090 PE=2 SV=1;tr|L7N257|L7N257_MOUSE cDNA sequence BC1179090 OS=Mus musculus GN=BC117090 PE=4 SV=1	2	5	1	1	58.3	10.904		6676300	5695000	5761200	6.04417e+06	1666300	1653100	1321400	1.54693e+06	0.255938	0.0001805
Q6HAA1;Q00422;Q91YY8;Q6WJ14	tr|Q6HAA1|Q6HAA1_MOUSE GA-binding protein alpha-subunit OS=Mus musculus GN=Gabpa PE=3 SV=1;sp|Q00422|GABPA_MOUSE GA-binding protein alpha chain OS=Mus musculus GN=Gabpa PE=1 SV=2;tr|Q91YY8|Q91YY8_MOUSE Gabpa protein OS=Mus musculus GN=Gabpa PE=2 SV=1	4	3	3	3	8.4	51.363		4648000	3921800	4650100	4.40663e+06	298260	337880	1287000	641047	0.145473	0.000737407
Q3TTU7;P41245;Q2M4J5;Q3UQ52;A2A5K8;Q6GXA2;Q9QWS6;Q91ZS5	tr|Q3TTU7|Q3TTU7_MOUSE Uncharacterized protein OS=Mus musculus GN=Mmp9 PE=2 SV=1;sp|P41245|MMP9_MOUSE Matrix metalloproteinase-9 OS=Mus musculus GN=Mmp9 PE=1 SV=2;tr|Q2M4J5|Q2M4J5_MOUSE Matrix metalloproteinase 9 OS=Mus musculus GN=Mmp9 PE=3 SV=1;tr|Q3UQ52	8	25	25	25	37.8	80.476		112980000	92333000	80028000	9.51137e+07	4785800	5383100	6507200	5558700	0.0584427	0.000742969
P01027;CON__Q2UVX4;H3BL60;Q207D2;H3BKW9;B5APU1;E1APH6	sp|P01027|CO3_MOUSE Complement C3 OS=Mus musculus GN=C3 PE=1 SV=3	7	50	50	50	33.9	186.48		52870000	37810000	38320000	43000000	545930	771950	1193600	837160	0.0194688	0.00103487
O35744;Q91Z98;F6RU51	sp|O35744|CHIL3_MOUSE Chitinase-like protein 3 OS=Mus musculus GN=Chil3 PE=1 SV=2	3	18	18	18	55.5	44.458		416270000	364600000	312400000	3.64423e+08	93927000	101140000	135810000	1.10292e+08	0.302649	0.0014698
P11672;A0A0A6YW77;Q60842	sp|P11672|NGAL_MOUSE Neutrophil gelatinase-associated lipocalin OS=Mus musculus GN=Lcn2 PE=1 SV=1;tr|A0A0A6YW77|A0A0A6YW77_MOUSE Neutrophil gelatinase-associated lipocalin (Fragment) OS=Mus musculus GN=Lcn2 PE=1 SV=1;tr|Q60842|Q60842_MOUSE Chromosome 24p3	3	7	7	7	30.5	22.875		816040000	932360000	613750000	7.87383e+08	58615000	11633000	80351000	5.01997e+07	0.0637551	0.0015023
Q5FWA0;C0HKG6;C0HKG5	tr|Q5FWA0|Q5FWA0_MOUSE Ribonuclease T2B OS=Mus musculus GN=Rnaset2b PE=1 SV=1;sp|C0HKG6|RNT2B_MOUSE Ribonuclease T2-B OS=Mus musculus GN=Rnaset2b PE=1 SV=1;sp|C0HKG5|RNT2A_MOUSE Ribonuclease T2-A OS=Mus musculus GN=Rnaset2a PE=1 SV=1	3	2	2	2	9.7	29.608		6139900	6238700	8301400	6.89333e+06	837140	1146400	1701400	1.22831e+06	0.178189	0.00163456
A0A0R4J0X5;A0A0A0MQA3;Q00896;P07758;Q91X22;Q3KQQ4;Q00897;P22599;Q00898	tr|A0A0R4J0X5|A0A0R4J0X5_MOUSE Alpha-1-antitrypsin 1-3 OS=Mus musculus GN=Serpina1c PE=1 SV=1;tr|A0A0A0MQA3|A0A0A0MQA3_MOUSE Alpha-1-antitrypsin 1-1 OS=Mus musculus GN=Serpina1a PE=1 SV=1;sp|Q00896|A1AT3_MOUSE Alpha-1-antitrypsin 1-3 OS=Mus musculus GN=Ser	9	5	5	5	13.1	45.854		8182100	8877400	10445000	9.16817e+06	3465500	3958000	4316300	3.91327e+06	0.426832	0.00180823
Q4FJR3;P08071;Q3UBV2;Q3TP24;B8YJF9;Q5MJE7;A0A0G2JFM6;A0A0G2JEA3;A0A0G2JGN1;A0A0G2JDN0;A0A0G2JGX1	tr|Q4FJR3|Q4FJR3_MOUSE Lactotransferrin OS=Mus musculus GN=Ltf PE=2 SV=1;sp|P08071|TRFL_MOUSE Lactotransferrin OS=Mus musculus GN=Ltf PE=1 SV=4;tr|Q3UBV2|Q3UBV2_MOUSE Uncharacterized protein OS=Mus musculus GN=Ltf PE=2 SV=1;tr|Q3TP24|Q3TP24_MOUSE Uncharact	11	54	54	52	72.4	77.865		1288300000	896690000	914610000	1033200000	82013000	83635000	119120000	9.49227e+07	0.0918725	0.00185578
Q3TJD7;B8JJB1;B8JJB2;B8JJB3;Q8BVJ7	sp|Q3TJD7|PDLI7_MOUSE PDZ and LIM domain protein 7 OS=Mus musculus GN=Pdlim7 PE=1 SV=1;tr|B8JJB1|B8JJB1_MOUSE PDZ and LIM domain protein 7 (Fragment) OS=Mus musculus GN=Pdlim7 PE=1 SV=1;tr|B8JJB2|B8JJB2_MOUSE PDZ and LIM domain protein 7 (Fragment) OS=Mus	5	2	2	2	5	50.118			1016700	948570	982635	402280	413190	516190	443887	0.451731	0.002061
Q8CFI7	sp|Q8CFI7|RPB2_MOUSE DNA-directed RNA polymerase II subunit RPB2 OS=Mus musculus GN=Polr2b PE=1 SV=2	1	5	5	5	4.8	133.91		345220	451190	517180	437863	69374	57247	99788	75469.7	0.172359	0.00217454
F8VQ05;A0A0J9YUJ6;Q8BIA1;Q80XD5;A0A0J9YUH4;Q8CHD0	tr|F8VQ05|F8VQ05_MOUSE FRY-like transcription coactivator OS=Mus musculus GN=Fryl PE=1 SV=1;tr|A0A0J9YUJ6|A0A0J9YUJ6_MOUSE FRY-like transcription coactivator (Fragment) OS=Mus musculus GN=Fryl PE=1 SV=3;tr|Q8BIA1|Q8BIA1_MOUSE Uncharacterized protein OS=Mus	6	2	2	2	0.6	337.82			54586	57881	56233.5	22791	28114	29878	26927.7	0.478855	0.00230546
Q5F1Z8;Q60648	tr|Q5F1Z8|Q5F1Z8_MOUSE GM2 ganglioside activator protein OS=Mus musculus GN=Gm2a PE=1 SV=1;sp|Q60648|SAP3_MOUSE Ganglioside GM2 activator OS=Mus musculus GN=Gm2a PE=1 SV=2	2	2	2	2	16.6	20.824		5060000	6683800		5871900	308440	757540	682940	582973	0.0992819	0.00356449
B7ZN92;Q3TB85;Q3T9N8;E9QNL8;B7ZN91;Q3U159;H2ELL3;E9Q5M7;B7ZN90;D3Z627;P24063;Q9R200;Q9WTV4;D3YW95;Q3URE4	tr|B7ZN92|B7ZN92_MOUSE Integrin alpha L OS=Mus musculus GN=Itgal PE=2 SV=1;tr|Q3TB85|Q3TB85_MOUSE Uncharacterized protein OS=Mus musculus GN=Itgal PE=2 SV=1;tr|Q3T9N8|Q3T9N8_MOUSE Uncharacterized protein OS=Mus musculus GN=Itgal PE=2 SV=1;tr|E9QNL8|E9QNL8_	15	11	11	11	10.4	128.09		3746700	2557100	4088500	3464100	494230	977680	175270	549060	0.1585	0.0049535
P40240	sp|P40240|CD9_MOUSE CD9 antigen OS=Mus musculus GN=Cd9 PE=1 SV=2	1	2	2	2	14.2	25.258		15731000	18063000	10766000	1.48533e+07	1992400	3241000	2865700	2699700	0.181757	0.00510083
Q546G4;P07724;K7R066	tr|Q546G4|Q546G4_MOUSE Albumin 1 OS=Mus musculus GN=Alb PE=1 SV=1;sp|P07724|ALBU_MOUSE Serum albumin OS=Mus musculus GN=Alb PE=1 SV=3	3	19	19	18	38.7	68.692		22365000	16556000	23684000	2.08683e+07	262630		639490	451060	0.0216146	0.00549104
B1AQR8;G3X9T7;O08573	tr|B1AQR8|B1AQR8_MOUSE Galectin OS=Mus musculus GN=Lgals9 PE=1 SV=1;tr|G3X9T7|G3X9T7_MOUSE Galectin OS=Mus musculus GN=Lgals9 PE=1 SV=1;sp|O08573|LEG9_MOUSE Galectin-9 OS=Mus musculus GN=Lgals9 PE=1 SV=1	3	3	3	3	11.1	39.907		2145000	3488700	2761700	2.79847e+06	419710	738090	763160	640320	0.228811	0.00590469
Q8K426	sp|Q8K426|RETNG_MOUSE Resistin-like gamma OS=Mus musculus GN=Retnlg PE=1 SV=1	1	4	4	4	38.5	12.535		238080000	132980000	230770000	200610000	13202000	10429000	29143000	1.75913e+07	0.0876892	0.00599111
E9Q035;P47758;Q542X6;Q921I1;A0A1W2P830;E9Q2Q7	tr|E9Q035|E9Q035_MOUSE Predicted gene 20425 OS=Mus musculus GN=Gm20425 PE=4 SV=1;sp|P47758|SRPRB_MOUSE Signal recognition particle receptor subunit beta OS=Mus musculus GN=Srprb PE=1 SV=1;tr|Q542X6|Q542X6_MOUSE Uncharacterized protein OS=Mus musculus GN=Sr	6	7	7	6	8.9	107.8		11945000	7340300	9395500	9.56027e+06	1128400	551930	2912400	1530910	0.160133	0.00600854
Q6RUT2;E2FHV9;Q80UR4	tr|Q6RUT2|Q6RUT2_MOUSE Mast cell protease-11 OS=Mus musculus GN=Mcp11 PE=3 SV=1;tr|E2FHV9|E2FHV9_MOUSE Protease serine 34 OS=Mus musculus PE=3 SV=1;tr|Q80UR4|Q80UR4_MOUSE Mast cell protease-11 OS=Mus musculus GN=Prss34 PE=1 SV=1	3	7	7	7	24.5	34.658		15236000	18331000	12065000	1.52107e+07	4944100	5509400	6006200	5.48657e+06	0.360705	0.00608697
Q61362;D3Z2Z5;D3YXU4	sp|Q61362|CH3L1_MOUSE Chitinase-3-like protein 1 OS=Mus musculus GN=Chi3l1 PE=1 SV=3	3	12	12	12	32.1	43.893		41145000	24240000	25156000	3.01803e+07	1092200	1481700	690150	1.08802e+06	0.0360505	0.00610445
Q99K28;B0LAC6	sp|Q99K28|ARFG2_MOUSE ADP-ribosylation factor GTPase-activating protein 2 OS=Mus musculus GN=Arfgap2 PE=1 SV=1	2	4	4	4	9.2	56.598		1401300	2000400	1905100	1.76893e+06	634260	886150	621150	713853	0.40355	0.0067472
Q3TXH6;Q99JR8;G3UXC0;Q3TM59	tr|Q3TXH6|Q3TXH6_MOUSE Uncharacterized protein OS=Mus musculus GN=Smarcd2 PE=2 SV=1;sp|Q99JR8|SMRD2_MOUSE SWI/SNF-related matrix-associated actin-dependent regulator of chromatin subfamily D member 2 OS=Mus musculus GN=Smarcd2 PE=1 SV=2	4	4	4	4	7	59.127		3588200	3609600	5305400	4.16773e+06	1052600	907590	1446200	1.13546e+06	0.272441	0.00684264
Q91Z73;Q91Z72;Q9D239;Q3U679;P01887	tr|Q91Z73|Q91Z73_MOUSE Beta-2-microglobulin (Fragment) OS=Mus musculus musculus PE=3 SV=1;tr|Q91Z72|Q91Z72_MUSMM Beta-2-microglobulin (Fragment) OS=Mus musculus molossinus PE=3 SV=1;tr|Q9D239|Q9D239_MOUSE Beta-2-microglobulin OS=Mus musculus GN=B2m PE=2 SV	5	2	2	2	25	8.868		30577000	19436000	35046000	28353000	3117200	4676200	7278200	5.02387e+06	0.17719	0.00826248
Q8BN38;G5E8Q0;P97412	tr|Q8BN38|Q8BN38_MOUSE Uncharacterized protein (Fragment) OS=Mus musculus GN=Lyst PE=2 SV=1;tr|G5E8Q0|G5E8Q0_MOUSE Lysosomal trafficking regulator, isoform CRA_a OS=Mus musculus GN=Lyst PE=1 SV=1;sp|P97412|LYST_MOUSE Lysosomal-trafficking regulator OS=Mus	3	2	2	2	2	146.04			153610	136900	145255	69387	67172	39174	58577.7	0.403275	0.00850828
Q5M9K1;P07309;Q9D6A4	tr|Q5M9K1|Q5M9K1_MOUSE Transthyretin OS=Mus musculus GN=Ttr PE=1 SV=1;sp|P07309|TTHY_MOUSE Transthyretin OS=Mus musculus GN=Ttr PE=1 SV=1;tr|Q9D6A4|Q9D6A4_MOUSE Transthyretin OS=Mus musculus GN=Ttr PE=2 SV=1	3	2	2	2	19	15.776		20658000	15958000	15498000	1.73713e+07	5799500	6573400	9883500	7418800	0.427071	0.00860451
Q8C209;Q3TD42;Q3TCE6;Q3TAV4;O70138;Q3U1P0;Q8C230	tr|Q8C209|Q8C209_MOUSE Uncharacterized protein OS=Mus musculus GN=Mmp8 PE=2 SV=1;tr|Q3TD42|Q3TD42_MOUSE Uncharacterized protein OS=Mus musculus GN=Mmp8 PE=2 SV=1;tr|Q3TCE6|Q3TCE6_MOUSE Uncharacterized protein OS=Mus musculus GN=Mmp8 PE=2 SV=1;tr|Q3TAV4|Q3T	7	14	14	14	31.8	53.053		78402000	43839000	46217000	5.61527e+07	1738900	4821500	1813300	2.79123e+06	0.0497079	0.00885417
F8WH41;Q3UWX9;O55106;F6Z700;Q8BKL4	tr|F8WH41|F8WH41_MOUSE Striatin OS=Mus musculus GN=Strn PE=1 SV=1;tr|Q3UWX9|Q3UWX9_MOUSE Uncharacterized protein (Fragment) OS=Mus musculus GN=Strn PE=2 SV=1;sp|O55106|STRN_MOUSE Striatin OS=Mus musculus GN=Strn PE=1 SV=2;tr|F6Z700|F6Z700_MOUSE Striatin (F	5	5	5	5	9.7	69.119		2822600	2611300	2644000	2.69263e+06	900130	984130	1866400	1250220	0.464311	0.0102963
Q8BGB5;Q8CD09;Q8C3R7;Q8BT15;Q8C7S2;Q9ERG0	sp|Q8BGB5|LIMD2_MOUSE LIM domain-containing protein 2 OS=Mus musculus GN=Limd2 PE=1 SV=1	6	4	4	4	33.6	14.237		35666000	49436000	49148000	44750000	17581000	19884000	26310000	2.12583e+07	0.475047	0.010964
Q80WJ7;E9PUX0;F6ZQL0;F6ZSG0;F6QHD1;Q3TAB3;F6QFT1	sp|Q80WJ7|LYRIC_MOUSE Protein LYRIC OS=Mus musculus GN=Mtdh PE=1 SV=1;tr|E9PUX0|E9PUX0_MOUSE Protein LYRIC OS=Mus musculus GN=Mtdh PE=1 SV=1;tr|F6ZQL0|F6ZQL0_MOUSE Protein LYRIC (Fragment) OS=Mus musculus GN=Mtdh PE=1 SV=1;tr|F6ZSG0|F6ZSG0_MOUSE Protein LY	7	4	4	4	9.3	63.845		879450	1350000	1347600	1192350	413230	415320	600430	476327	0.399486	0.0131138
D3YYD0;Q3UZZ4;B7ZNU5;B2RUF9	tr|D3YYD0|D3YYD0_MOUSE Olfactomedin-4 OS=Mus musculus GN=Olfm4 PE=1 SV=1;sp|Q3UZZ4|OLFM4_MOUSE Olfactomedin-4 OS=Mus musculus GN=Olfm4 PE=2 SV=1;tr|B7ZNU5|B7ZNU5_MOUSE Olfm4 protein OS=Mus musculus GN=Olfm4 PE=2 SV=1;tr|B2RUF9|B2RUF9_MOUSE Olfm4 protein OS	4	11	11	11	22.1	60.967		55965000	42552000	29845000	4.27873e+07	8571300	12140000	11031000	1.05808e+07	0.247287	0.0133738
Q3UKC8;Q80SZ7;D3Z7Q3	tr|Q3UKC8|Q3UKC8_MOUSE Guanine nucleotide-binding protein subunit gamma OS=Mus musculus GN=Gng5 PE=1 SV=1;sp|Q80SZ7|GBG5_MOUSE Guanine nucleotide-binding protein G(I)/G(S)/G(O) subunit gamma-5 OS=Mus musculus GN=Gng5 PE=1 SV=2;tr|D3Z7Q3|D3Z7Q3_MOUSE Guanin	3	2	2	2	50	7.3184		41486000	54706000	29096000	4.17627e+07	8990000	10189000	12685000	1.06213e+07	0.254326	0.0140691
Q5M9N5;Q5M9J8;P41105;F6Z0X0	tr|Q5M9N5|Q5M9N5_MOUSE Ribosomal protein L28 OS=Mus musculus GN=Rpl28 PE=2 SV=1;tr|Q5M9J8|Q5M9J8_MOUSE MCG13936 OS=Mus musculus GN=Rpl28 PE=1 SV=1;sp|P41105|RL28_MOUSE 60S ribosomal protein L28 OS=Mus musculus GN=Rpl28 PE=1 SV=2	4	7	7	7	39.4	15.709		128040000	205130000	196400000	1.76523e+08	83003000	31450000	67468000	6.06403e+07	0.343526	0.0157426
A0A068WAZ7;A2A839;A2A838;A0A068WAQ5;A2A842;B6ZHC8;A2A841;P48193;Q3V048;B6ZHC3;F7BUB8;B6ZHC2;F6S4K9;Q3UH12;A0A1D5RLV1;A2AUK6;A2AD32;A2AUK7;Q8C8P2;A2AUK8;B6ZHC9;A2AUK5;E9PV14;Q9Z2H5	tr|A0A068WAZ7|A0A068WAZ7_MOUSE Protein 4.1R (Fragment) OS=Mus musculus GN=Epb41 PE=2 SV=1;tr|A2A839|A2A839_MOUSE Protein 4.1 OS=Mus musculus GN=Epb41 PE=1 SV=1;tr|A2A838|A2A838_MOUSE Protein 4.1 (Fragment) OS=Mus musculus GN=Epb41 PE=1 SV=1;tr|A0A068WAQ5|A	24	2	2	2	4.7	69.194		686320	470330	719340	625330	104060	175900		139980	0.22385	0.0187196
Q3UDG2;Q3U6U7;Q4FJZ4;P32921	tr|Q3UDG2|Q3UDG2_MOUSE Uncharacterized protein OS=Mus musculus GN=Wars PE=2 SV=1;tr|Q3U6U7|Q3U6U7_MOUSE Uncharacterized protein OS=Mus musculus GN=Wars PE=2 SV=1;tr|Q4FJZ4|Q4FJZ4_MOUSE Wars protein OS=Mus musculus GN=Wars PE=2 SV=1;sp|P32921|SYWC_MOUSE Try	4	3	3	3	9.9	53.625		1337400	2467400	2013600	1.93947e+06	626330	478150	844850	649777	0.335029	0.0201797
Q3UJS2;P35550;A0A140LIR6	tr|Q3UJS2|Q3UJS2_MOUSE Uncharacterized protein OS=Mus musculus GN=Fbl PE=2 SV=1;sp|P35550|FBRL_MOUSE rRNA 2-O-methyltransferase fibrillarin OS=Mus musculus GN=Fbl PE=1 SV=2;tr|A0A140LIR6|A0A140LIR6_MOUSE rRNA 2-O-methyltransferase fibrillarin (Fragment)	3	4	4	4	11.3	34.375		4620600	6512300	3180600	4.77117e+06	517810	1123900	1576600	1072770	0.224844	0.0217054
Q3U868;Q921K2;Q3UJ03;Q3TX36;Q3TM68;Q3TIV3;Q3TF18;P11103;Q3UX06	tr|Q3U868|Q3U868_MOUSE Poly [ADP-ribose] polymerase (Fragment) OS=Mus musculus GN=Parp1 PE=2 SV=1;tr|Q921K2|Q921K2_MOUSE Poly [ADP-ribose] polymerase OS=Mus musculus GN=Parp1 PE=1 SV=1;tr|Q3UJ03|Q3UJ03_MOUSE Poly [ADP-ribose] polymerase OS=Mus musculus GN=	9	6	6	6	7.5	107.91		2435700	2515200	1307700	2086200	744550	673790	612410	676917	0.324474	0.0228183
A0A140T8R7;Q8CFE3;A0A0A6YWY4;B2RSN6;A0A0A6YWP7;A0A0A6YXM5;Q6PGA0	tr|A0A140T8R7|A0A140T8R7_MOUSE REST corepressor 1 OS=Mus musculus GN=Rcor1 PE=1 SV=1;sp|Q8CFE3|RCOR1_MOUSE REST corepressor 1 OS=Mus musculus GN=Rcor1 PE=1 SV=3;tr|A0A0A6YWY4|A0A0A6YWY4_MOUSE REST corepressor 3 OS=Mus musculus GN=Rcor3 PE=1 SV=1;tr|B2RSN6|	7	2	2	2	9.4	43.886		623690	880330	1103300	869107	208170	394400	397610	333393	0.383605	0.0243817
Q3U8F7;Q3U3C2;Q9Z0J0;Q3TXQ4	tr|Q3U8F7|Q3U8F7_MOUSE Uncharacterized protein OS=Mus musculus GN=Npc2 PE=2 SV=1;tr|Q3U3C2|Q3U3C2_MOUSE Uncharacterized protein OS=Mus musculus GN=Npc2 PE=2 SV=1;sp|Q9Z0J0|NPC2_MOUSE Epididymal secretory protein E1 OS=Mus musculus GN=Npc2 PE=1 SV=1;tr|Q3TX	4	5	5	5	38.9	16.442		40464000	46380000	65484000	50776000	25392000	17251000	25910000	22851000	0.450035	0.0256443
Q3U7I9;F8WIR1;Q3UCD9;Q3UAQ1;Q3U7P0;Q3U651;Q3TXL5;Q3TWR6;Q3TWD0;Q8C243;P18242;F6Y6L6;Q3UC89;Q3TJN3;Q3U8W5;Q3UCW4;Q3TIR0;Q3TWL1;Q8VCK2;A0A1B0GT66;Q05BF3	tr|Q3U7I9|Q3U7I9_MOUSE Uncharacterized protein OS=Mus musculus GN=Ctsd PE=2 SV=1;tr|F8WIR1|F8WIR1_MOUSE Cathepsin D OS=Mus musculus GN=Ctsd PE=1 SV=2;tr|Q3UCD9|Q3UCD9_MOUSE Cathepsin D, isoform CRA_a OS=Mus musculus GN=Ctsd PE=1 SV=1;tr|Q3UAQ1|Q3UAQ1_MOUSE	21	7	7	7	23.8	44.314		12363000	20875000	26105000	19781000	5623600	5971800	6322000	5.97247e+06	0.301929	0.0262005
Q8VEI6;O54984;Q8C1Q1	tr|Q8VEI6|Q8VEI6_MOUSE Arsenical pump-driving ATPase OS=Mus musculus GN=Asna1 PE=2 SV=1;sp|O54984|ASNA_MOUSE ATPase Asna1 OS=Mus musculus GN=Asna1 PE=1 SV=2;tr|Q8C1Q1|Q8C1Q1_MOUSE Arsenical pump-driving ATPase OS=Mus musculus GN=Asna1 PE=2 SV=1	3	4	4	4	21.1	24.786		4173300	4257100	4928400	4.45293e+06	582060	3101100	385490	1.35622e+06	0.304567	0.026862
Q3UWB6;P43430	tr|Q3UWB6|Q3UWB6_MOUSE Mast cell protease 8 OS=Mus musculus GN=Mcpt8 PE=2 SV=1;sp|P43430|MCPT8_MOUSE Mast cell protease 8 OS=Mus musculus GN=Mcpt8 PE=2 SV=1	2	6	6	6	24.3	27.121		16866000	27284000	32652000	2.56007e+07	353370	2811500		1582435	0.0618123	0.0285949
Q9CR26;Q3V4B3;F6W5Q8;F8WJC2	sp|Q9CR26|VTA1_MOUSE Vacuolar protein sorting-associated protein VTA1 homolog OS=Mus musculus GN=Vta1 PE=1 SV=1;tr|Q3V4B3|Q3V4B3_MOUSE Uncharacterized protein OS=Mus musculus GN=Vta1 PE=2 SV=1;tr|F6W5Q8|F6W5Q8_MOUSE Vacuolar protein sorting-associated prot	4	4	4	4	16.8	33.913		15194000	9097200	10335000	1.15421e+07	3669000	4688400	6307100	4.88817e+06	0.423509	0.0297761
Q6P6I8;E0CYM8;Q2M4I8;P97797	tr|Q6P6I8|Q6P6I8_MOUSE Signal-regulatory protein alpha OS=Mus musculus GN=Sirpa PE=1 SV=1;tr|E0CYM8|E0CYM8_MOUSE Tyrosine-protein phosphatase non-receptor type substrate 1 OS=Mus musculus GN=Sirpa PE=1 SV=1;tr|Q2M4I8|Q2M4I8_MOUSE Ptpns1 OS=Mus musculus GN=	4	4	4	4	9.6	55.986		4189700	5273100	3769700	4.41083e+06	603760	1540800	3008600	1717720	0.389432	0.0316341
Q3TDM8;E9Q855;Q3UK26;Q3UXS0;B2M0S2;O35609;B2M0S3	tr|Q3TDM8|Q3TDM8_MOUSE Secretory carrier-associated membrane protein OS=Mus musculus GN=Scamp3 PE=2 SV=1;tr|E9Q855|E9Q855_MOUSE Secretory carrier-associated membrane protein OS=Mus musculus GN=Scamp3 PE=1 SV=1;tr|Q3UK26|Q3UK26_MOUSE Secretory carrier-assoc	7	3	3	3	15.6	34.576		5134100	3513700	6453600	5033800	1614700	1270500	2831000	1905400	0.378521	0.0324327
A0A077S2U6;P08905	tr|A0A077S2U6|A0A077S2U6_MOUSE Lysozyme OS=Mus musculus GN=Lyz2 PE=1 SV=1;sp|P08905|LYZ2_MOUSE Lysozyme C-2 OS=Mus musculus GN=Lyz2 PE=1 SV=2	2	4	4	2	36.5	16.689		711940000	384020000	486630000	527530000	191220000	138390000	263590000	1.97733e+08	0.374829	0.0332525
Q9JMG1	sp|Q9JMG1|EDF1_MOUSE Endothelial differentiation-related factor 1 OS=Mus musculus GN=Edf1 PE=1 SV=1	1	2	2	2	14.9	16.369		3059900	6080100	5039900	4.72663e+06	1603600	2372100	1919500	1.96507e+06	0.415743	0.0390401
A6H6H4;Q6ZWY8;A0A0N4SVF0	tr|A6H6H4|A6H6H4_MOUSE MCG125727 OS=Mus musculus GN=Tmsb10 PE=1 SV=1;sp|Q6ZWY8|TYB10_MOUSE Thymosin beta-10 OS=Mus musculus GN=Tmsb10 PE=1 SV=3;tr|A0A0N4SVF0|A0A0N4SVF0_MOUSE Thymosin beta-10 OS=Mus musculus GN=Tmsb10 PE=1 SV=1	3	2	1	1	47.7	5.0256		130660000	177750000	234760000	1.81057e+08	51193000	57228000	112510000	7.36437e+07	0.406744	0.040151
Q545I6;Q9ES94;Q9WUU7	tr|Q545I6|Q545I6_MOUSE Cathepsin Z, isoform CRA_b OS=Mus musculus GN=Ctsz PE=1 SV=1;tr|Q9ES94|Q9ES94_MOUSE Cathepsin Z OS=Mus musculus GN=Ctsz PE=2 SV=1;sp|Q9WUU7|CATZ_MOUSE Cathepsin Z OS=Mus musculus GN=Ctsz PE=1 SV=1	3	4	4	4	16.3	33.996		11121000	14548000	23102000	16257000	3800100	6345300	5910600	5352000	0.329212	0.0403752
Q60749;A0A087WSL3;A0A087WR32;Q9R226;Q9WU01	sp|Q60749|KHDR1_MOUSE KH domain-containing, RNA-binding, signal transduction-associated protein 1 OS=Mus musculus GN=Khdrbs1 PE=1 SV=2	5	5	5	5	11.5	48.37		28107000	31561000	42181000	3.39497e+07	12645000	10914000	24652000	1.60703e+07	0.473358	0.0417359
Q9JI48	sp|Q9JI48|PLAC8_MOUSE Placenta-specific gene 8 protein OS=Mus musculus GN=Plac8 PE=1 SV=1	1	1	1	1	13.4	12.353		649990000	852500000	1238900000	9.13797e+08	355440000	353610000	482960000	3.97337e+08	0.43482	0.0440325
Q6ZWM4	sp|Q6ZWM4|LSM8_MOUSE U6 snRNA-associated Sm-like protein LSm8 OS=Mus musculus GN=Lsm8 PE=1 SV=3	1	2	2	2	17.7	10.403		7303200	10383000	13693000	1.04597e+07	2568900	2573300	6539400	3.89387e+06	0.372272	0.0444627
Q9JIG7	sp|Q9JIG7|CCD22_MOUSE Coiled-coil domain-containing protein 22 OS=Mus musculus GN=Ccdc22 PE=1 SV=1	1	2	2	2	4.3	70.843			304760	447770	376265	135060	143270	219300	165877	0.440851	0.0453787
Q69Z43;Q8K1R7	tr|Q69Z43|Q69Z43_MOUSE MKIAA1995 protein (Fragment) OS=Mus musculus GN=Nek9 PE=2 SV=1;sp|Q8K1R7|NEK9_MOUSE Serine/threonine-protein kinase Nek9 OS=Mus musculus GN=Nek9 PE=1 SV=2	2	3	3	3	4.1	109.07		386570	539890	729170	551877	172010	166360	337400	225257	0.408165	0.045531
B7ZND7;B2RWV7;Q8BQ30;A0A087WRI9;Q3U3A9	tr|B7ZND7|B7ZND7_MOUSE 2310014H01Rik protein OS=Mus musculus GN=Ppp1r18 PE=2 SV=1;tr|B2RWV7|B2RWV7_MOUSE 2310014H01Rik protein OS=Mus musculus GN=Ppp1r18 PE=2 SV=1;sp|Q8BQ30|PPR18_MOUSE Phostensin OS=Mus musculus GN=Ppp1r18 PE=1 SV=1;tr|A0A087WRI9|A0A087WR	5	2	2	2	3	65.61			2179400	1724900	1952150	303710	1199100	368130	623647	0.319467	0.0475425
E9PUA2;Q5BLK4	tr|E9PUA2|E9PUA2_MOUSE Terminal uridylyltransferase 7 OS=Mus musculus GN=Zcchc6 PE=1 SV=1;sp|Q5BLK4|TUT7_MOUSE Terminal uridylyltransferase 7 OS=Mus musculus GN=Zcchc6 PE=1 SV=3	2	3	3	3	2.2	167.15		175800	229640	332360	245933	84797	129540	119460	111266	0.452422	0.0481911
Q8CDZ6;Q6DID7	tr|Q8CDZ6|Q8CDZ6_MOUSE Uncharacterized protein OS=Mus musculus GN=Wls PE=2 SV=1;sp|Q6DID7|WLS_MOUSE Protein wntless homolog OS=Mus musculus GN=Wls PE=1 SV=1	2	1	1	1	4.4	46.789		0	0	0	0	1106300	1156300	1179100	1.14723e+06		7.38238e-07
A0A0G2JDI9;Q9DBZ6;Q91VT3;Q3UNS0;Q3U645;P55096	tr|A0A0G2JDI9|A0A0G2JDI9_MOUSE ATP-binding cassette sub-family D member 3 OS=Mus musculus GN=Abcd3 PE=1 SV=1;tr|Q9DBZ6|Q9DBZ6_MOUSE Uncharacterized protein OS=Mus musculus GN=Abcd3 PE=2 SV=1;tr|Q91VT3|Q91VT3_MOUSE ATP-binding cassette, sub-family D (ALD),	6	1	1	1	2.6	62.697		505900	467950	482340	485397	0	0	0	0	0	1.61246e-06
Q8C2L5;Q3U8J6;Q3U9B7;Q9DCV1;Q8BQL3;Q3UBY5;Q3UAF5;Q3TIF1;P97821	tr|Q8C2L5|Q8C2L5_MOUSE Uncharacterized protein (Fragment) OS=Mus musculus GN=Ctsc PE=2 SV=1;tr|Q3U8J6|Q3U8J6_MOUSE Uncharacterized protein (Fragment) OS=Mus musculus GN=Ctsc PE=2 SV=1;tr|Q3U9B7|Q3U9B7_MOUSE Uncharacterized protein (Fragment) OS=Mus musculu	9	1	1	1	18.2	7.3633		0	0	0	0	4343400	4769600	4501300	4538100		3.37122e-06
K3W4P2;A0A0G2JH17;Q6P4S8;A0A0G2JFR3;Q0KK53	tr|K3W4P2|K3W4P2_MOUSE Integrator complex subunit 1 OS=Mus musculus GN=Ints1 PE=1 SV=2;tr|A0A0G2JH17|A0A0G2JH17_MOUSE Integrator complex subunit 1 OS=Mus musculus GN=Ints1 PE=1 SV=1;sp|Q6P4S8|INT1_MOUSE Integrator complex subunit 1 OS=Mus musculus GN=Ints1	5	2	2	2	1.2	247.71		0	0	0	0	31842	33327	35362	33510.3		5.12396e-06
Z4YJW0;A1L2Z3;Q8C7X2;A0A1Y7VP81	tr|Z4YJW0|Z4YJW0_MOUSE ER membrane protein complex subunit 1 OS=Mus musculus GN=Emc1 PE=1 SV=1;tr|A1L2Z3|A1L2Z3_MOUSE C230096C10Rik protein OS=Mus musculus GN=Emc1 PE=2 SV=1;sp|Q8C7X2|EMC1_MOUSE ER membrane protein complex subunit 1 OS=Mus musculus GN=Emc1	4	2	2	2	2.7	111.56		204690	237230	223880	221933	0	0	0	0	0	1.94366e-05
Q8CJF7	sp|Q8CJF7|ELYS_MOUSE Protein ELYS OS=Mus musculus GN=Ahctf1 PE=1 SV=1	1	1	1	1	0.5	247.64		0	0	0	0	48523	46560	53911	49664.7		2.26997e-05
Q547B5;Q3UZY3;Q3UBR1;Q3TND2;Q66JX3;Q3TLP1;F8WIP8;P10923	tr|Q547B5|Q547B5_MOUSE Osteopontin OS=Mus musculus GN=Spp1 PE=1 SV=1;tr|Q3UZY3|Q3UZY3_MOUSE Uncharacterized protein OS=Mus musculus GN=Spp1 PE=2 SV=1;tr|Q3UBR1|Q3UBR1_MOUSE Uncharacterized protein OS=Mus musculus GN=Spp1 PE=2 SV=1;tr|Q3TND2|Q3TND2_MOUSE Un	8	1	1	1	4.4	32.459		0	0	0	0	877600	846420	990190	904737		3.20524e-05
Q3UF10;Q8CF06;Q80UU6;Q99PG2	tr|Q3UF10|Q3UF10_MOUSE Uncharacterized protein OS=Mus musculus GN=Ogfr PE=2 SV=1;tr|Q8CF06|Q8CF06_MOUSE Uncharacterized protein OS=Mus musculus GN=Ogfr PE=2 SV=1;tr|Q80UU6|Q80UU6_MOUSE Opioid growth factor receptor OS=Mus musculus GN=Ogfr PE=2 SV=1;sp|Q99P	4	1	1	1	2.9	63.078		0	0	0	0	684050	640350	755370	693257		3.22927e-05
A0A1W2P7Y0;A0A1W2P841;Q9D279	tr|A0A1W2P7Y0|A0A1W2P7Y0_MOUSE Mitotic interactor and substrate of PLK1 (Fragment) OS=Mus musculus GN=Misp PE=1 SV=1;tr|A0A1W2P841|A0A1W2P841_MOUSE Mitotic interactor and substrate of PLK1 (Fragment) OS=Mus musculus GN=Misp PE=1 SV=1;sp|Q9D279|MISP_MOUSE M	3	1	1	1	11.1	13.557		0	0	0	0	2593800	2228700	2274900	2365800		3.27252e-05
A0A1W2P6V9;Q3UMB9	tr|A0A1W2P6V9|A0A1W2P6V9_MOUSE WASH complex subunit 4 OS=Mus musculus GN=Washc4 PE=1 SV=1;sp|Q3UMB9|WASC4_MOUSE WASH complex subunit 4 OS=Mus musculus GN=Washc4 PE=1 SV=2	2	1	1	1	7.5	21.483		0	0	0	0	2022600	2377200	2440300	2.28003e+06		6.20575e-05
Q52L87;Q3TIZ0;P68373;Q9JJZ2	tr|Q52L87|Q52L87_MOUSE Tubulin alpha chain OS=Mus musculus GN=Tuba1c PE=1 SV=1;tr|Q3TIZ0|Q3TIZ0_MOUSE Tubulin alpha chain OS=Mus musculus GN=Tuba1c PE=2 SV=1;sp|P68373|TBA1C_MOUSE Tubulin alpha-1C chain OS=Mus musculus GN=Tuba1c PE=1 SV=1;sp|Q9JJZ2|TBA8_MO	4	18	1	0	48.6	49.909		0	0	0	0	3336100	3969300	4093500	3.79963e+06		8.4914e-05
Q9D1R7	tr|Q9D1R7|Q9D1R7_MOUSE Ifnar2 protein OS=Mus musculus GN=Ifnar2 PE=2 SV=1	1	1	1	1	5.6	27.755		913520	755790	920860	863390	0	0	0	0	0	8.84346e-05
F6QYZ5;D3Z6T6;E9QNE5;Q9ET66	tr|F6QYZ5|F6QYZ5_MOUSE Peptidase inhibitor 16 (Fragment) OS=Mus musculus GN=Pi16 PE=1 SV=1;tr|D3Z6T6|D3Z6T6_MOUSE Peptidase inhibitor 16 OS=Mus musculus GN=Pi16 PE=1 SV=1;tr|E9QNE5|E9QNE5_MOUSE Peptidase inhibitor 16 OS=Mus musculus GN=Pi16 PE=1 SV=1;sp|Q9	4	1	1	1	6.1	25.565		2182200	2511400	2036600	2243400	0	0	0	0	0	8.97825e-05
D3Z5I2;A0A0R4J0E0;Q91W78	tr|D3Z5I2|D3Z5I2_MOUSE U6 snRNA phosphodiesterase (Fragment) OS=Mus musculus GN=Usb1 PE=1 SV=1;tr|A0A0R4J0E0|A0A0R4J0E0_MOUSE U6 snRNA phosphodiesterase OS=Mus musculus GN=Usb1 PE=1 SV=1;sp|Q91W78|USB1_MOUSE U6 snRNA phosphodiesterase OS=Mus musculus GN=Us	3	1	1	1	8	13.404		0	0	0	0	249080	267260	310860	275733		0.00011382
Q6PGF7	sp|Q6PGF7|EXOC8_MOUSE Exocyst complex component 8 OS=Mus musculus GN=Exoc8 PE=1 SV=1	1	2	2	2	4.1	81.034		0	0	0	0	67887	70613	86075	74858.3		0.000189264
D3YYW8;Q91V81	tr|D3YYW8|D3YYW8_MOUSE RNA-binding protein 42 OS=Mus musculus GN=Rbm42 PE=1 SV=1;sp|Q91V81|RBM42_MOUSE RNA-binding protein 42 OS=Mus musculus GN=Rbm42 PE=1 SV=1	2	2	2	2	6	47.214		0	0	0	0	1130800	1361500	1502500	1331600		0.000251674
Q3U9R5;O70497;B2FDG6	tr|Q3U9R5|Q3U9R5_MOUSE Ficolin B OS=Mus musculus GN=Fcnb PE=1 SV=1;sp|O70497|FCN2_MOUSE Ficolin-2 OS=Mus musculus GN=Fcn2 PE=2 SV=2	3	3	3	3	11.5	26.929		4069700	4497400	3374500	3.98053e+06	0	0	0	0	0	0.00026203
A0A1B0GRH2;Q3V1H5;A0A1B0GRT6;P49446;Q3TU63	tr|A0A1B0GRH2|A0A1B0GRH2_MOUSE Receptor-type tyrosine-protein phosphatase OS=Mus musculus GN=Ptpre PE=1 SV=1;tr|Q3V1H5|Q3V1H5_MOUSE Receptor-type tyrosine-protein phosphatase OS=Mus musculus GN=Ptpre PE=2 SV=1;tr|A0A1B0GRT6|A0A1B0GRT6_MOUSE Receptor-type t	5	3	3	3	4.5	82.092		0	0	0	0	1241400	1323000	1632600	1399000		0.000300999
Q9D846;Q9CQ54	tr|Q9D846|Q9D846_MOUSE NADH dehydrogenase [ubiquinone] 1 subunit C2 OS=Mus musculus GN=Ndufc2 PE=2 SV=1;sp|Q9CQ54|NDUC2_MOUSE NADH dehydrogenase [ubiquinone] 1 subunit C2 OS=Mus musculus GN=Ndufc2 PE=1 SV=1	2	1	1	1	10.7	14.322		0	0	0	0	1799400	2457700	2288500	2.18187e+06		0.000380765
Q80UY7;G5E8J9;Q8CFE4	tr|Q80UY7|Q80UY7_MOUSE SCY1-like protein 2 (Fragment) OS=Mus musculus GN=Scyl2 PE=1 SV=1;tr|G5E8J9|G5E8J9_MOUSE SCY1-like protein 2 OS=Mus musculus GN=Scyl2 PE=1 SV=1;sp|Q8CFE4|SCYL2_MOUSE SCY1-like protein 2 OS=Mus musculus GN=Scyl2 PE=1 SV=1	3	1	1	1	4	31.069		0	0	0	0	416880	564000	544660	508513		0.000385793
Q8R0G3;Q5FWX7;E9Q6C1;F6UHR6;E9PXZ2;A0A0A6YXH3;A0A1S6GWJ0;A2A8Z1	tr|Q8R0G3|Q8R0G3_MOUSE Oxysterol-binding protein OS=Mus musculus GN=Osbpl9 PE=2 SV=1;tr|Q5FWX7|Q5FWX7_MOUSE Oxysterol-binding protein OS=Mus musculus GN=Osbpl9 PE=1 SV=1;tr|E9Q6C1|E9Q6C1_MOUSE Oxysterol-binding protein OS=Mus musculus GN=Osbpl9 PE=1 SV=1;t	8	1	1	1	1.8	63.91		0	0	0	0	490600	549450	672680	570910		0.000441457
A0A1W2P7L7;P59708	tr|A0A1W2P7L7|A0A1W2P7L7_MOUSE Splicing factor 3B subunit 6 (Fragment) OS=Mus musculus GN=Sf3b6 PE=1 SV=1;sp|P59708|SF3B6_MOUSE Splicing factor 3B subunit 6 OS=Mus musculus GN=Sf3b6 PE=1 SV=1	2	1	1	1	10.8	13.037		0	0	0	0	4813000	6209600	6774000	5932200		0.000524843
Q91V47;Q3UK94;B2M0S0;B2M0R9;Q684Q9;P21126	tr|Q91V47|Q91V47_MOUSE Housekeeping protein DXS254E (Fragment) OS=Mus musculus GN=DXS254E PE=4 SV=1;tr|Q3UK94|Q3UK94_MOUSE Ubiquitin-like 4 OS=Mus musculus GN=Ubl4 PE=1 SV=1;tr|B2M0S0|B2M0S0_MOUSE TU11 isoform B OS=Mus musculus GN=Tu11 PE=2 SV=1;tr|B2M0R9|	6	1	1	1	9.9	17.228		0	0	0	0	1937000	1799600	2478000	2.07153e+06		0.000561104
Q6PDR1;Q3TEL5;Q9Z0M5	tr|Q6PDR1|Q6PDR1_MOUSE Lipase OS=Mus musculus GN=Lipa PE=2 SV=1;tr|Q3TEL5|Q3TEL5_MOUSE Lipase OS=Mus musculus GN=Lipa PE=2 SV=1;sp|Q9Z0M5|LICH_MOUSE Lysosomal acid lipase/cholesteryl ester hydrolase OS=Mus musculus GN=Lipa PE=1 SV=2	3	2	2	2	4.3	45.339		679250	753740	957400	796797	0	0	0	0	0	0.000662119
E9Q4M2;P54310;Q9CTW2	tr|E9Q4M2|E9Q4M2_MOUSE Hormone-sensitive lipase OS=Mus musculus GN=Lipe PE=1 SV=1;sp|P54310|LIPS_MOUSE Hormone-sensitive lipase OS=Mus musculus GN=Lipe PE=1 SV=2;tr|Q9CTW2|Q9CTW2_MOUSE Uncharacterized protein (Fragment) OS=Mus musculus GN=Lipe PE=2 SV=1	3	4	4	4	4.8	117.28		157520	222460	167380	182453	0	0	0	0	0	0.000833043
B2RQS6;Q8VHK9	tr|B2RQS6|B2RQS6_MOUSE Dhx36 protein OS=Mus musculus GN=Dhx36 PE=2 SV=1;sp|Q8VHK9|DHX36_MOUSE ATP-dependent RNA helicase DHX36 OS=Mus musculus GN=Dhx36 PE=1 SV=2	2	1	1	1	1.4	113.84		0	0	0	0	127330	152990	187160	155827		0.000846739
I6L9G8;Q3UIR3	tr|I6L9G8|I6L9G8_MOUSE Dtx3l protein OS=Mus musculus GN=Dtx3l PE=2 SV=1;sp|Q3UIR3|DTX3L_MOUSE E3 ubiquitin-protein ligase DTX3L OS=Mus musculus GN=Dtx3l PE=1 SV=1	2	1	1	1	2.5	76.577		347000	251990	251820	283603	0	0	0	0	0	0.000863223
A2AKH7;Q8JZX5;Q9CTX7;Q9CSK4;Q9D1G5	tr|A2AKH7|A2AKH7_MOUSE Leucine-rich repeat-containing protein 57 (Fragment) OS=Mus musculus GN=Lrrc57 PE=1 SV=8;tr|Q8JZX5|Q8JZX5_MOUSE Leucine rich repeat containing 57 OS=Mus musculus GN=Lrrc57 PE=1 SV=1;tr|Q9CTX7|Q9CTX7_MOUSE Uncharacterized protein (Fra	5	2	2	2	11	24.132		1202000	1584100	1795800	1527300	0	0	0	0	0	0.000923848
A0A1L1SS60;Q8BH79;A0A1L1SR14	tr|A0A1L1SS60|A0A1L1SS60_MOUSE Anoctamin OS=Mus musculus GN=Ano10 PE=1 SV=1;sp|Q8BH79|ANO10_MOUSE Anoctamin-10 OS=Mus musculus GN=Ano10 PE=1 SV=1;tr|A0A1L1SR14|A0A1L1SR14_MOUSE Anoctamin-10 OS=Mus musculus GN=Ano10 PE=1 SV=1	3	2	2	2	5.8	58.204		0	0	0	0	1272600	1838400	1868000	1.65967e+06		0.00101937
P68181;Q8C4J3;Q8CBP8;A0A0G2JFT9;H6TMF6;H6TMF5	sp|P68181|KAPCB_MOUSE cAMP-dependent protein kinase catalytic subunit beta OS=Mus musculus GN=Prkacb PE=1 SV=2;tr|Q8C4J3|Q8C4J3_MOUSE Uncharacterized protein (Fragment) OS=Mus musculus GN=Prkacb PE=2 SV=1;tr|Q8CBP8|Q8CBP8_MOUSE Uncharacterized protein (Fra	6	5	1	1	13.7	40.707		0	0	0	0	783780	1187600	1071800	1.01439e+06		0.00107482
Q3TD51;Q570Z8;Q7M6Y3;A0A1L1SUR7;A0A140LHQ8;A0A140LHG9;A0A087WSI9;Q8BQA2;Q3TWS4;Q3UI39;E9Q9A3;E9QQ05;E9QLK9;Q61548	tr|Q3TD51|Q3TD51_MOUSE Uncharacterized protein OS=Mus musculus GN=Picalm PE=2 SV=1;tr|Q570Z8|Q570Z8_MOUSE MKIAA4114 protein (Fragment) OS=Mus musculus GN=Picalm PE=2 SV=1;sp|Q7M6Y3|PICAL_MOUSE Phosphatidylinositol-binding clathrin assembly protein OS=Mus m	14	3	3	3	9.9	64.647		0	0	0	0	1726500	2391800	2630400	2.24957e+06		0.00114125
Q3U435	sp|Q3U435|MMP25_MOUSE Matrix metalloproteinase-25 OS=Mus musculus GN=Mmp25 PE=2 SV=1	1	2	2	2	3.7	68.495		1124900	809310	1240400	1.0582e+06	0	0	0	0	0	0.00119751
Q8BY24;Q3V1G4	tr|Q8BY24|Q8BY24_MOUSE Uncharacterized protein (Fragment) OS=Mus musculus GN=Olfml2b PE=2 SV=1;sp|Q3V1G4|OLM2B_MOUSE Olfactomedin-like protein 2B OS=Mus musculus GN=Olfml2b PE=1 SV=2	2	3	3	3	8.6	52.032		3492500	5226600	3983900	4.23433e+06	0	0	0	0	0	0.00120182
D3Z7S0;D3Z4J5;Q9D1H7	tr|D3Z7S0|D3Z7S0_MOUSE Golgi to ER traffic protein 4 homolog (Fragment) OS=Mus musculus GN=Get4 PE=1 SV=1;tr|D3Z4J5|D3Z4J5_MOUSE Golgi to ER traffic protein 4 homolog (Fragment) OS=Mus musculus GN=Get4 PE=1 SV=1;sp|Q9D1H7|GET4_MOUSE Golgi to ER traffic pro	3	1	1	1	7.6	21.972		0	0	0	0	675860	901310	1044500	873890		0.00123662
Q6PAV2	sp|Q6PAV2|HERC4_MOUSE Probable E3 ubiquitin-protein ligase HERC4 OS=Mus musculus GN=Herc4 PE=1 SV=2	1	2	2	2	2.3	118.41		430000	414050	600260	481437	0	0	0	0	0	0.0012752
A2RRR3;E9Q8N5;Q08EB6;Q08EB5;F7DCH5;B9EJA4;Q8BRT1	tr|A2RRR3|A2RRR3_MOUSE Clasp2 protein OS=Mus musculus GN=Clasp2 PE=2 SV=1;tr|E9Q8N5|E9Q8N5_MOUSE CLIP-associating protein 2 OS=Mus musculus GN=Clasp2 PE=1 SV=1;tr|Q08EB6|Q08EB6_MOUSE CLIP-associating protein 2 OS=Mus musculus GN=Clasp2 PE=1 SV=1;tr|Q08EB5|	7	3	3	1	3.7	119.47		0	0	0	0	264340	363260	410240	345947		0.00129556
Q9D735	sp|Q9D735|CS043_MOUSE Uncharacterized protein C19orf43 homolog OS=Mus musculus PE=1 SV=1	1	1	1	1	6.9	18.376		0	0	0	0	6112100	8083400	9550900	7.91547e+06		0.00135886
Q3TXN6;Q99LI7;Q8CE71;Q3TV86	tr|Q3TXN6|Q3TXN6_MOUSE Uncharacterized protein (Fragment) OS=Mus musculus GN=Cstf3 PE=2 SV=1;sp|Q99LI7|CSTF3_MOUSE Cleavage stimulation factor subunit 3 OS=Mus musculus GN=Cstf3 PE=1 SV=1;tr|Q8CE71|Q8CE71_MOUSE Cleavage stimulation factor, 3 pre-RNA, subu	4	2	2	2	2.4	82.581		791620	543910	558100	631210	0	0	0	0	0	0.00141596
Q9WVA2;Q4FZG7	sp|Q9WVA2|TIM8A_MOUSE Mitochondrial import inner membrane translocase subunit Tim8 A OS=Mus musculus GN=Timm8a1 PE=1 SV=1;sp|Q4FZG7|TI8AB_MOUSE Putative mitochondrial import inner membrane translocase subunit Tim8 A-B OS=Mus musculus GN=Timm8a2 PE=3 SV=1	2	1	1	1	11.3	11.042		0	0	0	0	5107000	5739000	7754200	6.20007e+06		0.00148074
E9PUM4;B2RY15;A0A1L1SQ51;Q71LX4;Q3TN69	tr|E9PUM4|E9PUM4_MOUSE Talin-2 OS=Mus musculus GN=Tln2 PE=1 SV=1;tr|B2RY15|B2RY15_MOUSE Tln2 protein OS=Mus musculus GN=Tln2 PE=2 SV=1;tr|A0A1L1SQ51|A0A1L1SQ51_MOUSE Talin-2 OS=Mus musculus GN=Tln2 PE=1 SV=1;sp|Q71LX4|TLN2_MOUSE Talin-2 OS=Mus musculus GN=	5	13	1	1	5	271.66		0	0	0	0	80857	119670	84964	95163.7		0.00150797
A0A1D5RM65;Q5EBH1	tr|A0A1D5RM65|A0A1D5RM65_MOUSE Ras association domain-containing protein 5 OS=Mus musculus GN=Rassf5 PE=1 SV=1;sp|Q5EBH1|RASF5_MOUSE Ras association domain-containing protein 5 OS=Mus musculus GN=Rassf5 PE=1 SV=1	2	1	1	1	4.8	35.341		0	0	0	0	317680	404100	500680	407487		0.00152344
Q8R3X4;O35857	tr|Q8R3X4|Q8R3X4_MOUSE Timm44 protein (Fragment) OS=Mus musculus GN=Timm44 PE=2 SV=1;sp|O35857|TIM44_MOUSE Mitochondrial import inner membrane translocase subunit TIM44 OS=Mus musculus GN=Timm44 PE=1 SV=2	2	2	2	2	5.1	50.888		0	0	0	0	405880	493560	633910	511117		0.00153329
D6RFV4;D3Z5H3;Q8BM48;Q9D8V7	tr|D6RFV4|D6RFV4_MOUSE Sec11-like 3 (S. cerevisiae), isoform CRA_c OS=Mus musculus GN=Sec11c PE=1 SV=1;tr|D3Z5H3|D3Z5H3_MOUSE Signal peptidase complex catalytic subunit SEC11C (Fragment) OS=Mus musculus GN=Sec11c PE=1 SV=1;tr|Q8BM48|Q8BM48_MOUSE Signal pep	4	1	1	1	20.2	11.005		0	0	0	0	2628800	4023000	4023400	3558400		0.00156439
Q2NL54;Q9DAT2	tr|Q2NL54|Q2NL54_MOUSE Uncharacterized protein OS=Mus musculus GN=Mrgbp PE=2 SV=1;sp|Q9DAT2|MRGBP_MOUSE MRG/MORF4L-binding protein OS=Mus musculus GN=Mrgbp PE=1 SV=2	2	1	1	1	6.4	22.321		0	0	0	0	565570	635070	863830	688157		0.00157837
A2ASC6;Q6PAS9;Q8CBU3;Q8C570	tr|A2ASC6|A2ASC6_MOUSE mRNA export factor (Fragment) OS=Mus musculus GN=Rae1 PE=1 SV=1;tr|Q6PAS9|Q6PAS9_MOUSE Rae1 protein OS=Mus musculus GN=Rae1 PE=2 SV=1;tr|Q8CBU3|Q8CBU3_MOUSE Uncharacterized protein OS=Mus musculus PE=2 SV=1;sp|Q8C570|RAE1L_MOUSE mRNA	4	2	2	2	16.7	22.241		0	0	0	0	3416800	2328200	3705000	3150000		0.00167931
Q5SFM8;E9PUF4;E9Q640;E9PYZ7;Q6NZN0	sp|Q5SFM8|RBM27_MOUSE RNA-binding protein 27 OS=Mus musculus GN=Rbm27 PE=1 SV=3	5	4	4	4	4.4	118.55		471020	553510	735500	586677	0	0	0	0	0	0.00168316
Q3U5H8;Q3U5U6;P14901;Q3TVV4	tr|Q3U5H8|Q3U5H8_MOUSE Uncharacterized protein (Fragment) OS=Mus musculus GN=Hmox1 PE=2 SV=1;tr|Q3U5U6|Q3U5U6_MOUSE Uncharacterized protein OS=Mus musculus GN=Hmox1 PE=1 SV=1;sp|P14901|HMOX1_MOUSE Heme oxygenase 1 OS=Mus musculus GN=Hmox1 PE=1 SV=1;tr|Q3TV	4	2	2	2	15.9	30.197		0	0	0	0	2059300	1428700	2343800	1.94393e+06		0.00198316
A0A087WQH8	tr|A0A087WQH8|A0A087WQH8_MOUSE Probable UDP-sugar transporter protein SLC35A4 OS=Mus musculus GN=Slc35a4 PE=1 SV=1	1	1	1	1	21.4	11.157		0	0	0	0	2276100	1455400	2390100	2.04053e+06		0.00227513
F6W7D6;Q3U327;Q6P203;Q3UKG7;Q9R210	tr|F6W7D6|F6W7D6_MOUSE Transcription factor EB (Fragment) OS=Mus musculus GN=Tfeb PE=1 SV=1;tr|Q3U327|Q3U327_MOUSE Uncharacterized protein OS=Mus musculus GN=Tfeb PE=2 SV=1;tr|Q6P203|Q6P203_MOUSE Transcription factor EB OS=Mus musculus GN=Tfeb PE=2 SV=1;tr	5	1	1	1	6.9	37.001		0	0	0	0	1025400	936270	1481000	1.14756e+06		0.00243979
F6QFL0;Q91VG6;Q9CRB9	tr|F6QFL0|F6QFL0_MOUSE MICOS complex subunit (Fragment) OS=Mus musculus GN=Chchd3 PE=1 SV=1;tr|Q91VG6|Q91VG6_MOUSE MICOS complex subunit (Fragment) OS=Mus musculus GN=Chchd3 PE=2 SV=1;sp|Q9CRB9|MIC19_MOUSE MICOS complex subunit Mic19 OS=Mus musculus GN=Chc	3	1	1	1	14.6	10.436		0	0	0	0	2454900	2558200	3817600	2.94357e+06		0.00255353
Q3UTB8;Q99LP6	tr|Q3UTB8|Q3UTB8_MOUSE GrpE protein homolog OS=Mus musculus GN=Grpel1 PE=2 SV=1;sp|Q99LP6|GRPE1_MOUSE GrpE protein homolog 1, mitochondrial OS=Mus musculus GN=Grpel1 PE=1 SV=1	2	2	2	2	10.1	24.307		0	0	0	0	1585100	1934000	2627000	2048700		0.00259504
Q8R3P3;Q60FD1;A0A1S6GWI2;P61166	tr|Q8R3P3|Q8R3P3_MOUSE 1810006K21Rik protein OS=Mus musculus GN=Tmem258 PE=2 SV=1;tr|Q60FD1|Q60FD1_MOUSE MCG1963, isoform CRA_b OS=Mus musculus GN=Tmem258 PE=2 SV=1;tr|A0A1S6GWI2|A0A1S6GWI2_MOUSE Uncharacterized protein OS=Mus musculus GN=Tmem258 PE=2 SV=1	4	1	1	1	16.7	5.4524		22335000	37147000	36003000	3.18283e+07	0	0	0	0	0	0.00259752
Q6F4J1;Q6F4J0;Q8VCK3;P83887	tr|Q6F4J1|Q6F4J1_MOUSE Tubulin gamma chain OS=Mus musculus GN=Tubg1 PE=1 SV=1;tr|Q6F4J0|Q6F4J0_MOUSE Tubulin gamma chain OS=Mus musculus GN=Tubg2 PE=2 SV=1;sp|Q8VCK3|TBG2_MOUSE Tubulin gamma-2 chain OS=Mus musculus GN=Tubg2 PE=1 SV=1;sp|P83887|TBG1_MOUSE T	4	1	1	1	2	51.1		0	0	0	0	1200900	1091500	1741800	1.34473e+06		0.00259752
Q8R0H9	sp|Q8R0H9|GGA1_MOUSE ADP-ribosylation factor-binding protein GGA1 OS=Mus musculus GN=Gga1 PE=1 SV=1	1	1	1	1	2.4	69.971		695000	1024400	1203800	974400	0	0	0	0	0	0.0028249
Q45FE3;A0A0A6YVV6;Q45FE4;Q45FE5;Q45FE1;Q45FE2;Q80XD3;A0A0A6YW36;O54829	tr|Q45FE3|Q45FE3_MOUSE Regulator of G-protein signaling 7 isoform C (Fragment) OS=Mus musculus GN=Rgs7 PE=2 SV=1;tr|A0A0A6YVV6|A0A0A6YVV6_MOUSE Regulator of G-protein-signaling 7 (Fragment) OS=Mus musculus GN=Rgs7 PE=1 SV=1;tr|Q45FE4|Q45FE4_MOUSE Regulator	9	1	1	1	12.7	8.2592		0	0	0	0	5114100	8809900	6896400	6.94013e+06		0.00288395
Q6P247	tr|Q6P247|Q6P247_MOUSE Fmnl2 protein (Fragment) OS=Mus musculus GN=Fmnl2 PE=2 SV=1	1	2	1	0	10.6	27.805		0	0	0	0	368270	467650	628200	488040		0.00298266
Q8C3K1;A0A0G2JE50;A0A0R4J0B0;Q8CDK8;A0A0G2JDH9;Q8R056;G3X9J8;G5E8G5;O54990	tr|Q8C3K1|Q8C3K1_MOUSE Uncharacterized protein OS=Mus musculus GN=Prom1 PE=2 SV=1;tr|A0A0G2JE50|A0A0G2JE50_MOUSE Prominin-1 OS=Mus musculus GN=Prom1 PE=1 SV=1;tr|A0A0R4J0B0|A0A0R4J0B0_MOUSE Prominin-1 OS=Mus musculus GN=Prom1 PE=1 SV=1;tr|Q8CDK8|Q8CDK8_MOU	9	1	1	1	4.2	29.143		622240	385690	409690	472540	0	0	0	0	0	0.00327071
Q9D4H1	sp|Q9D4H1|EXOC2_MOUSE Exocyst complex component 2 OS=Mus musculus GN=Exoc2 PE=1 SV=1	1	1	1	1	1.6	103.96		0	0	0	0	200740	161370	278690	213600		0.00344942
Q8C7K6	sp|Q8C7K6|PCYXL_MOUSE Prenylcysteine oxidase-like OS=Mus musculus GN=Pcyox1l PE=1 SV=1	1	1	1	1	2.2	54.874		0	0	0	0	383560	214250	356340	318050		0.00374547
A0A0R4IZY0;Q8C1A5	tr|A0A0R4IZY0|A0A0R4IZY0_MOUSE Thimet oligopeptidase OS=Mus musculus GN=Thop1 PE=1 SV=1;sp|Q8C1A5|THOP1_MOUSE Thimet oligopeptidase OS=Mus musculus GN=Thop1 PE=1 SV=1	2	1	1	1	2.2	78.026		0	0	0	0	182490	226790	320240	243173		0.00390755
Q3U2V3	sp|Q3U2V3|NUD18_MOUSE 8-oxo-dGDP phosphatase NUDT18 OS=Mus musculus GN=Nudt18 PE=1 SV=1	1	1	1	1	5	35.693		0	0	0	0	173590	199380	295960	222977		0.00391348
Q8CEH4;Q9CQF7;Q8R3R9;Q9CWM4	tr|Q8CEH4|Q8CEH4_MOUSE Uncharacterized protein (Fragment) OS=Mus musculus GN=Pfdn1 PE=2 SV=1;tr|Q9CQF7|Q9CQF7_MOUSE Prefoldin 1 OS=Mus musculus GN=Pfdn1 PE=1 SV=1;tr|Q8R3R9|Q8R3R9_MOUSE Prefoldin 1 OS=Mus musculus GN=Pfdn1 PE=2 SV=1;sp|Q9CWM4|PFD1_MOUSE Pr	4	2	2	2	24.7	9.7693		0	0	0	0	2205700	4103100	3558700	3.28917e+06		0.00430966
Q3TDA1;Q8BX94	tr|Q3TDA1|Q3TDA1_MOUSE Oxysterol-binding protein OS=Mus musculus GN=Osbpl2 PE=2 SV=1;sp|Q8BX94|OSBL2_MOUSE Oxysterol-binding protein-related protein 2 OS=Mus musculus GN=Osbpl2 PE=1 SV=1	2	1	1	1	3.5	55.372		0	0	0	0	228390	366100	430200	341563		0.00457246
Q3UZJ4;Q61151	tr|Q3UZJ4|Q3UZJ4_MOUSE Serine/threonine-protein phosphatase 2A 56 kDa regulatory subunit OS=Mus musculus GN=Ppp2r5e PE=1 SV=1;sp|Q61151|2A5E_MOUSE Serine/threonine-protein phosphatase 2A 56 kDa regulatory subunit epsilon isoform OS=Mus musculus GN=Ppp2r5e	2	3	1	1	7.6	50.83		324930	379810	570520	425087	0	0	0	0	0	0.00464667
Q9ET03;Q8BTN4;Q9DBK7;Q9ET02;H3BJA7	tr|Q9ET03|Q9ET03_MOUSE Ube1l (Fragment) OS=Mus musculus PE=4 SV=1;tr|Q8BTN4|Q8BTN4_MOUSE Uncharacterized protein OS=Mus musculus GN=Uba7 PE=2 SV=1;tr|Q9DBK7|Q9DBK7_MOUSE MCG18845, isoform CRA_d OS=Mus musculus GN=Uba7 PE=1 SV=1;tr|Q9ET02|Q9ET02_MOUSE Ube1l	5	3	3	3	5	85.925		0	0	0	0	458160	576450	829760	621457		0.00477267
Q8R1G5;Q3TYX5;L7N466	tr|Q8R1G5|Q8R1G5_MOUSE 5-formyltetrahydrofolate cyclo-ligase OS=Mus musculus GN=Mthfsl PE=1 SV=1;tr|Q3TYX5|Q3TYX5_MOUSE 5-formyltetrahydrofolate cyclo-ligase OS=Mus musculus GN=Mthfs PE=2 SV=1;tr|L7N466|L7N466_MOUSE 5-formyltetrahydrofolate cyclo-ligase OS	3	1	1	1	8.2	16.694		5604100	5651600	9293800	6.84983e+06	0	0	0	0	0	0.00497555
A2AE15;P11680	tr|A2AE15|A2AE15_MOUSE Complement factor properdin OS=Mus musculus GN=Cfp PE=2 SV=1;sp|P11680|PROP_MOUSE Properdin OS=Mus musculus GN=Cfp PE=2 SV=2	2	2	2	2	4.7	50.327		3497900	3259000	5569200	4108700	0	0	0	0	0	0.00498729
Q7TND9;P53395	tr|Q7TND9|Q7TND9_MOUSE Dihydrolipoamide acetyltransferase component of pyruvate dehydrogenase complex OS=Mus musculus GN=Dbt PE=2 SV=1;sp|P53395|ODB2_MOUSE Lipoamide acyltransferase component of branched-chain alpha-keto acid dehydrogenase complex, mitocho	2	1	1	1	3.5	53.26		211100	110770	162760	161543	0	0	0	0	0	0.00506908
H3BJS5;H3BJ71;H3BKL6;H3BL19;Q3TZZ3;H3BJI6;H3BK44;E9PY90;H3BK48;E9Q3S2;H3BKH2;H3BJS0;A0A1W2P711;Q8R311;Q91ZV0	tr|H3BJS5|H3BJS5_MOUSE Melanoma inhibitory activity protein 2 (Fragment) OS=Mus musculus GN=Mia2 PE=1 SV=1;tr|H3BJ71|H3BJ71_MOUSE Melanoma inhibitory activity protein 2 (Fragment) OS=Mus musculus GN=Mia2 PE=1 SV=1;tr|H3BKL6|H3BKL6_MOUSE Melanoma inhibitory	15	1	1	1	4.8	30.773		0	0	0	0	228330	233090	381930	281117		0.00507397
A0A0R4J1F8;E9QPB3;P59328	tr|A0A0R4J1F8|A0A0R4J1F8_MOUSE WD repeat and HMG-box DNA-binding protein 1 OS=Mus musculus GN=Wdhd1 PE=1 SV=1;tr|E9QPB3|E9QPB3_MOUSE WD repeat and HMG-box DNA-binding protein 1 OS=Mus musculus GN=Wdhd1 PE=1 SV=1;sp|P59328|WDHD1_MOUSE WD repeat and HMG-box	3	3	3	3	2.9	120.34		389260	560350	739990	563200	0	0	0	0	0	0.0051164
A0ZNJ2;Q99L13	tr|A0ZNJ2|A0ZNJ2_MOUSE 3-hydroxyisobutyrate dehydrogenase OS=Mus musculus GN=Hibadh PE=2 SV=1;sp|Q99L13|3HIDH_MOUSE 3-hydroxyisobutyrate dehydrogenase, mitochondrial OS=Mus musculus GN=Hibadh PE=1 SV=1	2	1	1	1	3	35.523		0	0	0	0	366500	342510	587320	432110		0.00517014
A0A1Y7VMZ4;Q91YQ6;B2RTE4;Q99L15;Q14DI6;Q53YL1;Q6P2K2;Q32Q92;O55137;Q8BWN8;Q6Q2Z6;Q9QYR7;Q9QYR9	tr|A0A1Y7VMZ4|A0A1Y7VMZ4_MOUSE Acyl-coenzyme A thioesterase 3 OS=Mus musculus GN=Acot3 PE=1 SV=1;tr|Q91YQ6|Q91YQ6_MOUSE Acot5 protein OS=Mus musculus GN=Acot5 PE=2 SV=1;tr|B2RTE4|B2RTE4_MOUSE Acyl-CoA thioesterase 6 OS=Mus musculus GN=Acot6 PE=2 SV=1;tr|Q9	13	1	1	1	3.9	31.199		2165400	1327000	2569600	2.02067e+06	0	0	0	0	0	0.00525212
Q3TSR1;Q91XD6;Q3UBB2	tr|Q3TSR1|Q3TSR1_MOUSE Vacuolar protein sorting 36 (Yeast) OS=Mus musculus GN=Vps36 PE=1 SV=1;sp|Q91XD6|VPS36_MOUSE Vacuolar protein-sorting-associated protein 36 OS=Mus musculus GN=Vps36 PE=1 SV=1;tr|Q3UBB2|Q3UBB2_MOUSE Uncharacterized protein OS=Mus musc	3	2	2	2	6.7	43.735		0	0	0	0	391900	751570	571060	571510		0.00531281
Q3U463;P01101	tr|Q3U463|Q3U463_MOUSE Uncharacterized protein OS=Mus musculus GN=Fos PE=2 SV=1;sp|P01101|FOS_MOUSE Proto-oncogene c-Fos OS=Mus musculus GN=Fos PE=1 SV=1	2	1	1	1	3.2	40.778		0	0	0	0	1073800	615670	1184200	957890		0.00531608
Q2TBF9;M0QWC2;Q9CQV6	tr|Q2TBF9|Q2TBF9_MOUSE Microtubule-associated protein 1 light chain 3 beta OS=Mus musculus GN=Map1lc3b PE=2 SV=1;tr|M0QWC2|M0QWC2_MOUSE MCG14171, isoform CRA_b OS=Mus musculus GN=Map1lc3b PE=1 SV=1;sp|Q9CQV6|MLP3B_MOUSE Microtubule-associated proteins 1A/1	3	1	1	1	11.2	14.665		0	0	0	0	3147800	6010300	4381600	4.51323e+06		0.00552647
P62315	sp|P62315|SMD1_MOUSE Small nuclear ribonucleoprotein Sm D1 OS=Mus musculus GN=Snrpd1 PE=1 SV=1	1	2	2	2	27.7	13.281		0	0	0	0	42620000	34433000	21417000	3.28233e+07		0.00601837
Q8BVQ0;A0MNP4;Q9ERF3;D6RJ72;Q8BKW0;D6RDC7	tr|Q8BVQ0|Q8BVQ0_MOUSE WD repeat-containing protein 61 OS=Mus musculus GN=Wdr61 PE=1 SV=1;tr|A0MNP4|A0MNP4_MOUSE CDW13/WDR61 OS=Mus musculus GN=Wdr61 PE=1 SV=1;sp|Q9ERF3|WDR61_MOUSE WD repeat-containing protein 61 OS=Mus musculus GN=Wdr61 PE=1 SV=1;tr|D6RJ	6	2	2	2	9.3	30.928		0	0	0	0	356960	472560	688380	505967		0.00647289
Q3UJR8;Q64152	tr|Q3UJR8|Q3UJR8_MOUSE Transcription factor BTF3 OS=Mus musculus GN=Btf3 PE=2 SV=1;sp|Q64152|BTF3_MOUSE Transcription factor BTF3 OS=Mus musculus GN=Btf3 PE=1 SV=3	2	1	1	1	13.6	17.699		0	0	0	0	4985100	3728400	7279100	5.33087e+06		0.00684603
Q8K411	sp|Q8K411|PREP_MOUSE Presequence protease, mitochondrial OS=Mus musculus GN=Pitrm1 PE=1 SV=1	1	2	2	2	2.2	117.37		218730	310380	156090	228400	0	0	0	0	0	0.00699204
Q64337;D3YZJ1;F6VD69	sp|Q64337|SQSTM_MOUSE Sequestosome-1 OS=Mus musculus GN=Sqstm1 PE=1 SV=1;tr|D3YZJ1|D3YZJ1_MOUSE Sequestosome-1 OS=Mus musculus GN=Sqstm1 PE=1 SV=1	3	4	4	4	11.8	48.162		0	0	0	0	3951100	7934100	5570400	5.81853e+06		0.00732678
Q3TW34;Q9DBE5;Q3U3D2;P22893	tr|Q3TW34|Q3TW34_MOUSE Uncharacterized protein (Fragment) OS=Mus musculus GN=Zfp36 PE=2 SV=1;tr|Q9DBE5|Q9DBE5_MOUSE mRNA decay activator protein ZFP36 OS=Mus musculus GN=Zfp36 PE=1 SV=1;tr|Q3U3D2|Q3U3D2_MOUSE Zinc finger protein 36 OS=Mus musculus GN=Zfp36	4	2	2	2	12.6	27.621		0	0	0	0	3045800	3544500	5715400	4101900		0.00746186
Q8R2Y8	sp|Q8R2Y8|PTH2_MOUSE Peptidyl-tRNA hydrolase 2, mitochondrial OS=Mus musculus GN=Ptrh2 PE=1 SV=1	1	2	2	2	19.9	19.526		0	0	0	0	1497500	890740	1883500	1.42391e+06		0.00788353
A0A0U1RPY8	tr|A0A0U1RPY8|A0A0U1RPY8_MOUSE Coronin (Fragment) OS=Mus musculus GN=Coro1a PE=1 SV=1	1	11	1	1	45.1	26.992		0	0	0	0	1169400	1940300	1035600	1.38177e+06		0.00803715
Q543N5;Q9QYB1	tr|Q543N5|Q543N5_MOUSE Chloride intracellular channel protein OS=Mus musculus GN=Clic4 PE=1 SV=1;sp|Q9QYB1|CLIC4_MOUSE Chloride intracellular channel protein 4 OS=Mus musculus GN=Clic4 PE=1 SV=3	2	1	1	1	4	28.729		456200	846480	970680	757787	0	0	0	0	0	0.00810766
Q4FJX1;Q3UGH8;A0A0B4J1E7;O35343;D3YTN1	tr|Q4FJX1|Q4FJX1_MOUSE Importin subunit alpha OS=Mus musculus GN=Kpna4 PE=1 SV=1;tr|Q3UGH8|Q3UGH8_MOUSE Uncharacterized protein (Fragment) OS=Mus musculus GN=Kpna4 PE=2 SV=1;tr|A0A0B4J1E7|A0A0B4J1E7_MOUSE Importin subunit alpha-3 OS=Mus musculus GN=Kpna4 P	5	3	2	2	9	57.922		0	0	0	0	619250	1100000	617150	778800		0.00834377
Q3TEL0;Q3UB92;Q3U6W3;Q3U6J9;Q3TAR8;Q8VBX5;O88531	tr|Q3TEL0|Q3TEL0_MOUSE Uncharacterized protein OS=Mus musculus GN=Ppt1 PE=2 SV=1;tr|Q3UB92|Q3UB92_MOUSE Uncharacterized protein OS=Mus musculus GN=Ppt1 PE=2 SV=1;tr|Q3U6W3|Q3U6W3_MOUSE Uncharacterized protein OS=Mus musculus GN=Ppt1 PE=2 SV=1;tr|Q3U6J9|Q3U	7	1	1	1	5	34.154		1004000	1762900	2177500	1.64813e+06	0	0	0	0	0	0.00866802
A0A0J9YTV6;A0A0J9YUK7;Q9CRD0	tr|A0A0J9YTV6|A0A0J9YTV6_MOUSE OCIA domain-containing protein 1 (Fragment) OS=Mus musculus GN=Ociad1 PE=1 SV=1;tr|A0A0J9YUK7|A0A0J9YUK7_MOUSE OCIA domain-containing protein 1 OS=Mus musculus GN=Ociad1 PE=1 SV=1;sp|Q9CRD0|OCAD1_MOUSE OCIA domain-containing	3	1	1	1	72	2.4589		0	0	0	0	14966000	10392000	21661000	15673000		0.00871348
Q3U487	sp|Q3U487|HECD3_MOUSE E3 ubiquitin-protein ligase HECTD3 OS=Mus musculus GN=Hectd3 PE=1 SV=2	1	1	1	1	1.9	97.346		0	0	0	0	70802	95556	144670	103676		0.00880017
A0A1L1STP0;Q2M4G8;O35239	tr|A0A1L1STP0|A0A1L1STP0_MOUSE Tyrosine-protein phosphatase non-receptor type 9 (Fragment) OS=Mus musculus GN=Ptpn9 PE=1 SV=1;tr|Q2M4G8|Q2M4G8_MOUSE Protein tyrosine phosphatase, non-receptor type 9 OS=Mus musculus GN=Ptpn9 PE=1 SV=1;sp|O35239|PTN9_MOUSE T	3	1	1	1	8.3	16.348		489410	620650	981910	697323	0	0	0	0	0	0.00906639
Q99388	sp|Q99388|CSPRS_MOUSE Component of Sp100-rs OS=Mus musculus GN=Csprs PE=2 SV=1	1	4	1	1	22.1	24.061		0	0	0	0	1586300	1652300	2941900	2.06017e+06		0.009528
Q3UI43	sp|Q3UI43|BABA1_MOUSE BRISC and BRCA1-A complex member 1 OS=Mus musculus GN=Babam1 PE=1 SV=1	1	1	1	1	4.2	36.793		0	0	0	0	263810	276550	490810	343723		0.00953309
A2AP32;A2AP31;Q3UIU2	tr|A2AP32|A2AP32_MOUSE NADH dehydrogenase [ubiquinone] 1 beta subcomplex subunit 6 OS=Mus musculus GN=Ndufb6 PE=1 SV=1;tr|A2AP31|A2AP31_MOUSE MCG9810 OS=Mus musculus GN=Ndufb6 PE=1 SV=1;sp|Q3UIU2|NDUB6_MOUSE NADH dehydrogenase [ubiquinone] 1 beta subcomple	3	1	1	1	18.6	11.741		0	0	0	0	699490	918910	1447300	1021900		0.00999632
Q3TAP6;Q91YD3	tr|Q3TAP6|Q3TAP6_MOUSE Uncharacterized protein (Fragment) OS=Mus musculus GN=Dcp1a PE=2 SV=1;sp|Q91YD3|DCP1A_MOUSE mRNA-decapping enzyme 1A OS=Mus musculus GN=Dcp1a PE=1 SV=1	2	1	1	1	5.1	45.174		339240	336470	619870	431860	0	0	0	0	0	0.0100775
A0A1L1SVG1;Q8C062;A0A0R4J169;E9QN52;A0A0G2JEP4;A0A0G2JFV5;Q91WK0;A0A0G2JGZ1;A0A1L1SQW1;A0A1L1SSC0	tr|A0A1L1SVG1|A0A1L1SVG1_MOUSE Leucine-rich repeat flightless-interacting protein 2 OS=Mus musculus GN=Lrrfip2 PE=1 SV=1;tr|Q8C062|Q8C062_MOUSE Uncharacterized protein (Fragment) OS=Mus musculus GN=Lrrfip2 PE=2 SV=1;tr|A0A0R4J169|A0A0R4J169_MOUSE Leucine-r	10	3	2	2	9.1	42.382		0	0	0	0	1276900	2281500	1204100	1587500		0.0102876
Q6ZWQ9;Q9CXD2;Q9D6E6;D3YV37	tr|Q6ZWQ9|Q6ZWQ9_MOUSE MCG5400 OS=Mus musculus GN=Myl12a PE=1 SV=1;tr|Q9CXD2|Q9CXD2_MOUSE Uncharacterized protein OS=Mus musculus GN=Myl12a PE=2 SV=1;tr|Q9D6E6|Q9D6E6_MOUSE Uncharacterized protein OS=Mus musculus GN=Myl12a PE=2 SV=1;tr|D3YV37|D3YV37_MOUSE	4	8	2	2	50.6	19.895		0	0	0	0	5790700	13034000	8649400	9.15803e+06		0.0121783
P40336;A0A1W2P7Z9;Q6PE78	sp|P40336|VP26A_MOUSE Vacuolar protein sorting-associated protein 26A OS=Mus musculus GN=Vps26a PE=1 SV=1;tr|A0A1W2P7Z9|A0A1W2P7Z9_MOUSE Vacuolar protein sorting-associated protein 26A (Fragment) OS=Mus musculus GN=Vps26a PE=1 SV=1;tr|Q6PE78|Q6PE78_MOUSE V	3	2	2	2	9.2	38.113		964920	2137900	2454700	1.85251e+06	0	0	0	0	0	0.0149954
A1ILG8;Q8BX70;A1ILH1;A1ILH0;A1ILG9;A0A1L1SUY8	tr|A1ILG8|A1ILG8_MOUSE Chorein OS=Mus musculus GN=Vps13c PE=2 SV=1;sp|Q8BX70|VP13C_MOUSE Vacuolar protein sorting-associated protein 13C OS=Mus musculus GN=Vps13c PE=1 SV=2;tr|A1ILH1|A1ILH1_MOUSE Chorein (Fragment) OS=Mus musculus GN=Vps13c PE=2 SV=1;tr|A1	6	2	2	2	0.6	420.08		82403	146270	208280	145651	0	0	0	0	0	0.0160214
P07759;A0A0R4J0I1;E9Q499;Q4V9W0;F2Z405;Q3UE77;Q3UDB3;Q3U1B7;A2RTV1;Q14AS7;G3X8T9;Q3U0Y1;P29621;Q91WP6;Q03734;Q5I2A0;Q80X76	sp|P07759|SPA3K_MOUSE Serine protease inhibitor A3K OS=Mus musculus GN=Serpina3k PE=1 SV=2;tr|A0A0R4J0I1|A0A0R4J0I1_MOUSE MCG1051009 OS=Mus musculus GN=Serpina3k PE=1 SV=1	17	4	4	4	12	46.879		1258200	2979000	1783600	2.00693e+06	0	0	0	0	0	0.0169349
Q3UKP5;Q9DCD2	tr|Q3UKP5|Q3UKP5_MOUSE Uncharacterized protein OS=Mus musculus GN=Xab2 PE=2 SV=1;sp|Q9DCD2|SYF1_MOUSE Pre-mRNA-splicing factor SYF1 OS=Mus musculus GN=Xab2 PE=1 SV=1	2	2	2	2	3.7	99.903		0	0	0	0	154940		280520	217730		0.0187317
Q3UQ47;Q3U1B2;Q3V1H4;Q60775	tr|Q3UQ47|Q3UQ47_MOUSE Uncharacterized protein (Fragment) OS=Mus musculus GN=Elf1 PE=2 SV=1;tr|Q3U1B2|Q3U1B2_MOUSE Uncharacterized protein OS=Mus musculus GN=Elf1 PE=2 SV=1;tr|Q3V1H4|Q3V1H4_MOUSE E74-like factor 1 OS=Mus musculus GN=Elf1 PE=1 SV=1;sp|Q6077	4	1	1	1	2.9	56.542		638110	715420	1411000	921510	0	0	0	0	0	0.0199535
Q8BZR4;Q3U965;P58137	tr|Q8BZR4|Q8BZR4_MOUSE Acyl-coenzyme A thioesterase 8 OS=Mus musculus GN=Acot8 PE=1 SV=1;tr|Q3U965|Q3U965_MOUSE Acyl-CoA thioesterase 8, isoform CRA_c OS=Mus musculus GN=Acot8 PE=1 SV=1;sp|P58137|ACOT8_MOUSE Acyl-coenzyme A thioesterase 8 OS=Mus musculus G	3	1	1	1	6	29.542		462010	1340400	1120900	974437	0	0	0	0	0	0.020982
Q8BZQ2	sp|Q8BZQ2|CRLD2_MOUSE Cysteine-rich secretory protein LCCL domain-containing 2 OS=Mus musculus GN=Crispld2 PE=1 SV=1	1	3	3	3	5.7	55.432		3064800	1069600	2951000	2361800	0	0	0	0	0	0.021757
Q4FJR4;Q922H2	tr|Q4FJR4|Q4FJR4_MOUSE Pdk3 protein OS=Mus musculus GN=Pdk3 PE=1 SV=1;sp|Q922H2|PDK3_MOUSE [Pyruvate dehydrogenase (acetyl-transferring)] kinase isozyme 3, mitochondrial OS=Mus musculus GN=Pdk3 PE=1 SV=1	2	1	1	1	3.6	47.922		0	0	0	0	358490	378730	792440	509887		0.0226359
Q3TXM9;Q9D0B0;F6RTE1	tr|Q3TXM9|Q3TXM9_MOUSE Uncharacterized protein OS=Mus musculus GN=Srsf9 PE=2 SV=1;sp|Q9D0B0|SRSF9_MOUSE Serine/arginine-rich splicing factor 9 OS=Mus musculus GN=Srsf9 PE=1 SV=1;tr|F6RTE1|F6RTE1_MOUSE Serine/arginine-rich-splicing factor 9 (Fragment) OS=Mu	3	2	2	2	9.5	25.689		0	0	0	0	1009300	2128900	916750	1351650		0.0255873
P17439;A0A0G2JDK2	sp|P17439|GLCM_MOUSE Glucosylceramidase OS=Mus musculus GN=Gba PE=1 SV=1;tr|A0A0G2JDK2|A0A0G2JDK2_MOUSE Glucosylceramidase OS=Mus musculus GN=Gba PE=1 SV=1	2	2	2	2	5	57.621		547650	178470	377910	368010	0	0	0	0	0	0.0260686
A8Y5G7;O35654	tr|A8Y5G7|A8Y5G7_MOUSE DNA polymerase delta subunit 2 (Fragment) OS=Mus musculus GN=Pold2 PE=1 SV=1;sp|O35654|DPOD2_MOUSE DNA polymerase delta subunit 2 OS=Mus musculus GN=Pold2 PE=1 SV=2	2	2	2	2	10	26.355		693780	1601800	2330800	1.54213e+06	0	0	0	0	0	0.0311745
Q9QXB9	sp|Q9QXB9|DRG2_MOUSE Developmentally-regulated GTP-binding protein 2 OS=Mus musculus GN=Drg2 PE=1 SV=1	1	2	2	2	8.2	40.718		0	0	0	0	260310	327710	710340	432787		0.036632
A8DUV1	tr|A8DUV1|A8DUV1_MOUSE Alpha-globin OS=Mus musculus GN=Hbat1 PE=3 SV=1	1	5	1	1	51.4	15.141		0	0	0	0	580490	1282800	462250	775180		0.0388977
F7B6X4;F6V8M6;Q3UX51;F6U2C2;Q3UX07;E9QM77;O70305	tr|F7B6X4|F7B6X4_MOUSE Ataxin-2 (Fragment) OS=Mus musculus GN=Atxn2 PE=1 SV=1;tr|F6V8M6|F6V8M6_MOUSE Ataxin-2 (Fragment) OS=Mus musculus GN=Atxn2 PE=1 SV=2;tr|Q3UX51|Q3UX51_MOUSE Uncharacterized protein (Fragment) OS=Mus musculus GN=Atxn2 PE=2 SV=1;tr|F6U2	7	1	1	1	5.2	35.381		168430	473870	679530	440610	0	0	0	0	0	0.0412444
A2A821;A8Y5E7;Q6P078;B2RSR5;Q8BVM4	tr|A2A821|A2A821_MOUSE Antizyme inhibitor 2 (Fragment) OS=Mus musculus GN=Azin2 PE=4 SV=8;tr|A8Y5E7|A8Y5E7_MOUSE Antizyme inhibitor 2 OS=Mus musculus GN=Azin2 PE=3 SV=1;tr|Q6P078|Q6P078_MOUSE Adc protein (Fragment) OS=Mus musculus GN=Azin2 PE=2 SV=1;tr|B2R	5	1	1	1	3	24.948		0	0	0	0	1760600	561980	2359700	1560760		0.041834

## Sheet: control vs S.suis
Protein IDs	Fasta headers	Number of proteins	Peptides	Razor + unique peptides	Unique peptides	Sequence coverage [%]	Mol. weight [kDa]	Potential contaminant	iBAQ CON_1	iBAQ CON_2	iBAQ CON_3	Average CON	iBAQ SC19_1	iBAQ SC19_2	iBAQ SC19_3	Average SC19	SC19/CON	T-test Pvalue
Q9D1A2;Q3TG71;Q6KAT3	sp|Q9D1A2|CNDP2_MOUSE Cytosolic non-specific dipeptidase OS=Mus musculus GN=Cndp2 PE=1 SV=1;tr|Q3TG71|Q3TG71_MOUSE CNDP dipeptidase 2 (Metallopeptidase M20 family), isoform CRA_a OS=Mus musculus GN=Cndp2 PE=2 SV=1;tr|Q6KAT3|Q6KAT3_MOUSE MFLJ00064 protein (	3	10	10	10	24.4	52.767		8004200	5729800	7185300	6973100	27210000	26249000	26237000	2.65653e+07	3.80969	1.20359e-05
P63154	sp|P63154|CRNL1_MOUSE Crooked neck-like protein 1 OS=Mus musculus GN=Crnkl1 PE=1 SV=1	1	2	2	2	2.9	83.415		1945800	1063600	449380	1.15293e+06	11088000	10598000	10551000	1.07457e+07	9.32034	3.31737e-05
Q6PEE6;Q3U7X9;Q69ZW4;P17427	tr|Q6PEE6|Q6PEE6_MOUSE Adaptor protein complex AP-2, alpha 2 subunit OS=Mus musculus GN=Ap2a2 PE=2 SV=1;tr|Q3U7X9|Q3U7X9_MOUSE Uncharacterized protein OS=Mus musculus GN=Ap2a2 PE=2 SV=1;tr|Q69ZW4|Q69ZW4_MOUSE MKIAA0899 protein (Fragment) OS=Mus musculus GN	4	16	16	12	19.3	104		3449300	3043100	3415100	3302500	7048700	7514900	7710400	7.42467e+06	2.2482	6.25091e-05
Q8VC88	sp|Q8VC88|GRAN_MOUSE Grancalcin OS=Mus musculus GN=Gca PE=1 SV=1	1	5	5	5	21.4	24.663		10800000	8564000	5593600	8319200	32925000	29441000	33129000	3.18317e+07	3.82629	0.000258013
A0A0R4IZX1;Q8C2K1	tr|A0A0R4IZX1|A0A0R4IZX1_MOUSE Differentially-expressed in FDCP 6 OS=Mus musculus GN=Def6 PE=1 SV=1;sp|Q8C2K1|DEFI6_MOUSE Differentially expressed in FDCP 6 OS=Mus musculus GN=Def6 PE=1 SV=1	2	5	5	5	10	73.452		766070	978050	854690	866270	2173500	2231400	2499800	2.30157e+06	2.65687	0.000260617
A0A0R4J150;B9EJ86	tr|A0A0R4J150|A0A0R4J150_MOUSE Oxysterol-binding protein OS=Mus musculus GN=Osbpl8 PE=1 SV=1;sp|B9EJ86|OSBL8_MOUSE Oxysterol-binding protein-related protein 8 OS=Mus musculus GN=Osbpl8 PE=1 SV=1	2	4	4	4	7.6	96.98		187100	145370	98228	143566	1368200	1218200	1582100	1389500	9.67848	0.000330212
Q9D1L9;G3UW70	sp|Q9D1L9|LTOR5_MOUSE Ragulator complex protein LAMTOR5 OS=Mus musculus GN=Lamtor5 PE=1 SV=1;tr|G3UW70|G3UW70_MOUSE MCG21719 OS=Mus musculus GN=Lamtor5 PE=1 SV=1	2	2	2	2	37.4	9.6418		3559400	2250700	1862500	2.55753e+06	13130000	10650000	13180000	12320000	4.81714	0.000571019
D3YX62;Q544R7;Q3U6W4;O70252;D3YXN4	tr|D3YX62|D3YX62_MOUSE Heme oxygenase 2 (Fragment) OS=Mus musculus GN=Hmox2 PE=1 SV=1;tr|Q544R7|Q544R7_MOUSE Heme oxygenase (Decycling) 2 OS=Mus musculus GN=Hmox2 PE=1 SV=1;tr|Q3U6W4|Q3U6W4_MOUSE Uncharacterized protein OS=Mus musculus GN=Hmox2 PE=2 SV=1;s	5	2	2	2	7.9	26.385		2983800	1330000	1319100	1.87763e+06	9902900	8767400	10981000	9.88377e+06	5.26395	0.0006929
Q99JR1;Q8BPC9	sp|Q99JR1|SFXN1_MOUSE Sideroflexin-1 OS=Mus musculus GN=Sfxn1 PE=1 SV=3;tr|Q8BPC9|Q8BPC9_MOUSE Uncharacterized protein (Fragment) OS=Mus musculus GN=Sfxn1 PE=2 SV=1	2	6	6	6	31.7	35.649		3300200	2263900	2660200	2.74143e+06	7566000	9215700	9325300	8.70233e+06	3.17437	0.000758286
A0A0R4J0E4;Q7TQK1	tr|A0A0R4J0E4|A0A0R4J0E4_MOUSE Integrator complex subunit 7 OS=Mus musculus GN=Ints7 PE=1 SV=1;sp|Q7TQK1|INT7_MOUSE Integrator complex subunit 7 OS=Mus musculus GN=Ints7 PE=1 SV=1	2	3	3	3	4	106.87		835400	48382	69021	317601	4063000	3833600	5007700	4.30143e+06	13.5435	0.000845618
Q8K1X4;Q3UDY0;Q8BVQ3	sp|Q8K1X4|NCKPL_MOUSE Nck-associated protein 1-like OS=Mus musculus GN=Nckap1l PE=1 SV=1;tr|Q3UDY0|Q3UDY0_MOUSE Uncharacterized protein (Fragment) OS=Mus musculus GN=Nckap1l PE=2 SV=1	3	12	12	12	12.5	128.9		6405900	4820400	4805100	5343800	13896000	15829000	12940000	1.42217e+07	2.66134	0.000896265
Q99KV1	sp|Q99KV1|DJB11_MOUSE DnaJ homolog subfamily B member 11 OS=Mus musculus GN=Dnajb11 PE=1 SV=1	1	3	3	3	11.5	40.555		556140		616090	586115	2668500	2559300		2613900	4.45971	0.000942184
Q8VI93;Q91YM7;F7CXR7	sp|Q8VI93|OAS3_MOUSE 2-5-oligoadenylate synthase 3 OS=Mus musculus GN=Oas3 PE=1 SV=1	3	14	14	14	16	126.33		2428900	1751800	1712800	1964500	5134300	5136600	6142200	5.47103e+06	2.78495	0.00100936
Q8WUR0;J3QPY0;A0A0U1RNT4	sp|Q8WUR0|CS012_MOUSE Protein C19orf12 homolog OS=Mus musculus PE=1 SV=1;tr|J3QPY0|J3QPY0_MOUSE RIKEN cDNA 1600014C10 gene OS=Mus musculus GN=1600014C10Rik PE=1 SV=1;tr|A0A0U1RNT4|A0A0U1RNT4_MOUSE RIKEN cDNA 1600014C10 gene OS=Mus musculus GN=1600014C10Rik	3	3	3	3	17.7	15.087		15603000	10330000	14858000	13597000	30106000	27645000	30092000	29281000	2.15349	0.00103824
Q3UM45;A0A087WRA7;F6TGJ2	sp|Q3UM45|PP1R7_MOUSE Protein phosphatase 1 regulatory subunit 7 OS=Mus musculus GN=Ppp1r7 PE=1 SV=2	3	9	9	9	29.4	41.291		950590	130030	372760	484460	5555900	4710100	4026400	4.76413e+06	9.8339	0.00106173
Q8BML9;Q3TIN2;Q8R1V9;D3Z158;A0A140LHZ5;A0A0A6YY08;A0A140LIN2;A0A140LHB3;A0A140LIS6;A0A140LJH1;A0A140LIR0;A0A140LJH2;A0A140LID3;A0A140LHJ3;A0A140LHC3;A0A140LII8;A0A140LIZ4;F6TDS3;A0A140LJK5	sp|Q8BML9|SYQ_MOUSE Glutamine--tRNA ligase OS=Mus musculus GN=Qars PE=1 SV=1;tr|Q3TIN2|Q3TIN2_MOUSE Uncharacterized protein OS=Mus musculus GN=Qars PE=2 SV=1;tr|Q8R1V9|Q8R1V9_MOUSE Qars protein OS=Mus musculus GN=Qars PE=1 SV=1;tr|D3Z158|D3Z158_MOUSE Gluta	19	8	8	8	13.5	87.676		1484200	2042900	1094600	1.54057e+06	4148200	4097600	4696500	4314100	2.80033	0.00116723
Q8BW03;Q8BM84;Q3UFF9;P70372;Q8BTQ1;Q8BVF8;Q3TT05	tr|Q8BW03|Q8BW03_MOUSE ELAV-like protein OS=Mus musculus GN=Elavl1 PE=2 SV=1;tr|Q8BM84|Q8BM84_MOUSE ELAV-like protein OS=Mus musculus GN=Elavl1 PE=2 SV=1;tr|Q3UFF9|Q3UFF9_MOUSE ELAV-like protein OS=Mus musculus GN=Elavl1 PE=2 SV=1;sp|P70372|ELAV1_MOUSE ELA	7	10	10	10	34	36.153		20409000	11281000	15899000	15863000	52454000	43053000	46376000	4.72943e+07	2.98142	0.00117815
B5THE2;A0A0J9YVJ0;A0A0J9YVE6	tr|B5THE2|B5THE2_MOUSE Maltase-glucoamylase OS=Mus musculus GN=Mgam PE=1 SV=1;tr|A0A0J9YVJ0|A0A0J9YVJ0_MOUSE Maltase-glucoamylase (Fragment) OS=Mus musculus GN=Mgam PE=1 SV=1;tr|A0A0J9YVE6|A0A0J9YVE6_MOUSE Maltase-glucoamylase OS=Mus musculus GN=Mgam PE=1	3	7	7	7	5	208.55		184130	141210	279560	201633	594710	714790	630200	646567	3.20665	0.00120201
Q3THK0;P33610	tr|Q3THK0|Q3THK0_MOUSE DNA primase large subunit OS=Mus musculus GN=Prim2 PE=2 SV=1;sp|P33610|PRI2_MOUSE DNA primase large subunit OS=Mus musculus GN=Prim2 PE=1 SV=1	2	2	2	2	5	58.448		157560	116190	161430	145060	374050	456530	488340	439640	3.03075	0.00134918
Q542F1;Q9Z1Q5;Q3TIP8	tr|Q542F1|Q542F1_MOUSE Chloride intracellular channel protein OS=Mus musculus GN=Clic1 PE=1 SV=1;sp|Q9Z1Q5|CLIC1_MOUSE Chloride intracellular channel protein 1 OS=Mus musculus GN=Clic1 PE=1 SV=3;tr|Q3TIP8|Q3TIP8_MOUSE Chloride intracellular channel protein	3	13	13	13	70.1	27.013		85247000	63571000	56597000	6.84717e+07	147430000	142830000	135390000	1.41883e+08	2.07215	0.00139967
Q6P5F9;Q921J0;A2AKT6;Q8BYY5;F6YA11	sp|Q6P5F9|XPO1_MOUSE Exportin-1 OS=Mus musculus GN=Xpo1 PE=1 SV=1	5	11	11	11	14	123.09		1600700	811370	1150300	1.18746e+06	4137800	3535300	4521900	4065000	3.42328	0.00142936
Q3V3U0;Q3UYH9;Q3TFQ8;Q8CI94;Q3UGT5;Q3UZL2;E9PUM3;Q9WUB3	tr|Q3V3U0|Q3V3U0_MOUSE Alpha-1,4 glucan phosphorylase OS=Mus musculus GN=Pygb PE=2 SV=1;tr|Q3UYH9|Q3UYH9_MOUSE Alpha-1,4 glucan phosphorylase OS=Mus musculus GN=Pygb PE=2 SV=1;tr|Q3TFQ8|Q3TFQ8_MOUSE Alpha-1,4 glucan phosphorylase OS=Mus musculus GN=Pygb PE	8	10	5	5	13.2	96.715		500670	490160	752790	581207	1292800	1415600	1524300	1410900	2.42754	0.00158864
A0A0N4SVH4	tr|A0A0N4SVH4|A0A0N4SVH4_MOUSE Rho GDP-dissociation inhibitor 2 (Fragment) OS=Mus musculus GN=Arhgdib PE=1 SV=1	1	7	2	2	57.3	10.22		5023100	4587100	1784700	3798300	34421000	42078000	28143000	3.48807e+07	9.18323	0.00170745
Q5RKN9;Q3UAS2;P47753;Q3UJV2;Q3TLJ0;A0A0G2JE27;Q99L12	tr|Q5RKN9|Q5RKN9_MOUSE Capping protein (Actin filament) muscle Z-line, alpha 1 OS=Mus musculus GN=Capza1 PE=1 SV=1;tr|Q3UAS2|Q3UAS2_MOUSE Uncharacterized protein OS=Mus musculus GN=Capza1 PE=2 SV=1;sp|P47753|CAZA1_MOUSE F-actin-capping protein subunit alph	7	8	6	6	49.3	32.953		15689000	21278000	19160000	18709000	70813000	63406000	87915000	7.40447e+07	3.9577	0.00174323
Q9DAR7;Q3TBW9	sp|Q9DAR7|DCPS_MOUSE m7GpppX diphosphatase OS=Mus musculus GN=Dcps PE=1 SV=1;tr|Q3TBW9|Q3TBW9_MOUSE m7GpppX diphosphatase OS=Mus musculus GN=Dcps PE=1 SV=1	2	6	6	6	22.8	38.988		3166900	2707600	1504500	2.45967e+06	8097400	8689400	10604000	9.13027e+06	3.71199	0.00180055
C9VZF2;Q6DTY7;C9VZF1;C9VZF3;Q8BX50;A2AFM9;P70266;A0A0G2JDE6;B2Z895	tr|C9VZF2|C9VZF2_MOUSE 6-phosphofructo-2-kinase/fructose-2, 6-bisphosphatase 4 splice isoform 8 OS=Mus musculus GN=Pfkfb4 PE=2 SV=1;sp|Q6DTY7|F264_MOUSE 6-phosphofructo-2-kinase/fructose-2,6-bisphosphatase 4 OS=Mus musculus GN=Pfkfb4 PE=2 SV=4;tr|C9VZF1|C9	9	10	10	8	24.8	50.246		4142300	3473000	1793900	3136400	8082700	8866000	9057300	8.66867e+06	2.76389	0.00188755
Q61033	sp|Q61033|LAP2A_MOUSE Lamina-associated polypeptide 2, isoforms alpha/zeta OS=Mus musculus GN=Tmpo PE=1 SV=4	1	14	8	8	29.4	75.167		1289400	1109400	1237100	1.21197e+06	2783600	2374500	3089000	2.74903e+06	2.26824	0.0019823
Q62426	sp|Q62426|CYTB_MOUSE Cystatin-B OS=Mus musculus GN=Cstb PE=1 SV=1	1	2	2	2	32.7	11.045		880980	2262900		1571940	17641000	15471000	14148000	1.57533e+07	10.0216	0.00210042
A0A1W2P8C6;Q549D0;Q3UC80;Q8BT06;P41731	tr|A0A1W2P8C6|A0A1W2P8C6_MOUSE Tetraspanin (Fragment) OS=Mus musculus GN=Cd63 PE=1 SV=1;tr|Q549D0|Q549D0_MOUSE Tetraspanin OS=Mus musculus GN=Cd63 PE=1 SV=1;tr|Q3UC80|Q3UC80_MOUSE Tetraspanin OS=Mus musculus GN=Cd63 PE=2 SV=1;tr|Q8BT06|Q8BT06_MOUSE Tetrasp	5	2	2	2	11	17.865		76835000	56624000	54709000	6.27227e+07	158020000	129480000	161680000	1.49727e+08	2.38712	0.00217116
Q9CQ71	sp|Q9CQ71|RFA3_MOUSE Replication protein A 14 kDa subunit OS=Mus musculus GN=Rpa3 PE=1 SV=1	1	3	3	3	37.2	13.584		5199600	6608500	3540200	5116100	24503000	24712000	33906000	27707000	5.41565	0.00218486
Q3THI5;Q3U8Y7;Q8BUP7;B7ZCF1;Q3TKG4;O88685;Q3UD94;A2AGN7;Q3TKC2;A0A087WPH7;F6Q2E3	tr|Q3THI5|Q3THI5_MOUSE Uncharacterized protein OS=Mus musculus GN=Psmc3 PE=2 SV=1;tr|Q3U8Y7|Q3U8Y7_MOUSE Uncharacterized protein OS=Mus musculus GN=Psmc3 PE=2 SV=1;tr|Q8BUP7|Q8BUP7_MOUSE Uncharacterized protein OS=Mus musculus GN=Psmc3 PE=2 SV=1;tr|B7ZCF1|	11	9	9	9	29.7	45.236		6749500	4940600	4655800	5.44863e+06	11776000	12758000	14751000	13095000	2.40335	0.00220097
Q3TXS7;Q8BU34;Q8CGG2;Q05CG9;Q8CGI9;Q5HZG6;J3QN38;A0JLU3	sp|Q3TXS7|PSMD1_MOUSE 26S proteasome non-ATPase regulatory subunit 1 OS=Mus musculus GN=Psmd1 PE=1 SV=1;tr|Q8BU34|Q8BU34_MOUSE Uncharacterized protein (Fragment) OS=Mus musculus GN=Psmd1 PE=2 SV=2;tr|Q8CGG2|Q8CGG2_MOUSE Psmd1 protein (Fragment) OS=Mus musc	8	11	11	11	17.1	105.73		2238300	1396500	1705600	1.78013e+06	4069100	3917200	4760300	4.24887e+06	2.38682	0.00230479
Q9JIF7	sp|Q9JIF7|COPB_MOUSE Coatomer subunit beta OS=Mus musculus GN=Copb1 PE=1 SV=1	1	18	18	18	24.7	107.06		2142700	3354800	2991400	2.82963e+06	6614100	7376600	8666500	7552400	2.66904	0.00249415
Q99N15;A2AFQ2;Q9CYT3;O08756	tr|Q99N15|Q99N15_MOUSE 17beta-hydroxysteroid dehydrogenase type 10/short chain L-3-hydroxyacyl-CoA dehydrogenase OS=Mus musculus GN=Hsd17b10 PE=1 SV=1;tr|A2AFQ2|A2AFQ2_MOUSE 3-hydroxyacyl-CoA dehydrogenase type-2 OS=Mus musculus GN=Hsd17b10 PE=1 SV=1;tr|Q9	4	5	5	5	26.8	27.273		6274400	3546800	6498300	5.43983e+06	18772000	15314000	21046000	1.83773e+07	3.37829	0.00251574
Q8CGP5;A0AUV1;A3KPD0;C0HKE9;C0HKE8;C0HKE7;C0HKE6;C0HKE5;C0HKE4;C0HKE3;C0HKE2;C0HKE1;B2RVF0;A2AB79;Q8CGP6;Q8CGP7;Q8BFU2;Q61668	sp|Q8CGP5|H2A1F_MOUSE Histone H2A type 1-F OS=Mus musculus GN=Hist1h2af PE=1 SV=3;tr|A0AUV1|A0AUV1_MOUSE Histone H2A (Fragment) OS=Mus musculus GN=Hist1h2ah PE=2 SV=1;tr|A3KPD0|A3KPD0_MOUSE Histone H2A OS=Mus musculus GN=Hist1h2ah PE=2 SV=1;sp|C0HKE9|H2A1P	18	6	6	2	44.6	14.161		7945600000	4263300000	5812600000	6.00717e+09	13352000000	13075000000	13239000000	13222000000	2.20104	0.00252539
Q6IRT4;Q8BTW2;Q3U8X1;Q9DCH4;Q3UVY8;Q8VH52;B0LAD0	tr|Q6IRT4|Q6IRT4_MOUSE Eukaryotic translation initiation factor 3 subunit F OS=Mus musculus GN=Eif3f PE=2 SV=1;tr|Q8BTW2|Q8BTW2_MOUSE Eukaryotic translation initiation factor 3 subunit F OS=Mus musculus GN=Eif3f PE=2 SV=1;tr|Q3U8X1|Q3U8X1_MOUSE Eukaryotic	7	8	8	8	30	37.881		9573100	6653300	6594900	7607100	23396000	17736000	22972000	21368000	2.80895	0.00265203
Q9R062;V9GX26;K3W4S6	sp|Q9R062|GLYG_MOUSE Glycogenin-1 OS=Mus musculus GN=Gyg1 PE=1 SV=3;tr|V9GX26|V9GX26_MOUSE Glycogenin (Fragment) OS=Mus musculus GN=Gyg PE=1 SV=1;tr|K3W4S6|K3W4S6_MOUSE Glycogenin OS=Mus musculus GN=Gyg PE=1 SV=1	3	3	3	3	14.4	37.402		9489600	7934400	7857300	8427100	19939000	15849000	20501000	18763000	2.22651	0.00268815
F6ZHD8;Q9D6Y9;Q8C7E6;G3UW30;Q8BT78	tr|F6ZHD8|F6ZHD8_MOUSE 1,4-alpha-glucan-branching enzyme OS=Mus musculus GN=Gbe1 PE=1 SV=2;sp|Q9D6Y9|GLGB_MOUSE 1,4-alpha-glucan-branching enzyme OS=Mus musculus GN=Gbe1 PE=1 SV=1;tr|Q8C7E6|Q8C7E6_MOUSE Uncharacterized protein OS=Mus musculus PE=2 SV=1;tr|	5	4	4	4	6.6	80.336		1900600	1044100	1436000	1.46023e+06	3132500	3145700	3479500	3.25257e+06	2.22743	0.0027597
Q5BL18;Q4FJT0;Q3TTX0;Q6ZQ61;Q8K310;Q9R0U5;A0A087WSU2;Q3TZN1;A0A087WQD6;A0A087WSP7;A0A087WQZ1;Q3UFN8;A0A087WQP4;A0A087WNP3;A0A087WPU5;A0A087WPQ5;A0A087WSF8;A0A087WQ54;A0A087WNW7	tr|Q5BL18|Q5BL18_MOUSE Matrin 3 OS=Mus musculus GN=Matr3 PE=1 SV=1;tr|Q4FJT0|Q4FJT0_MOUSE Matr3 protein OS=Mus musculus GN=Matr3 PE=2 SV=1;tr|Q3TTX0|Q3TTX0_MOUSE Uncharacterized protein OS=Mus musculus GN=Matr3 PE=2 SV=1;tr|Q6ZQ61|Q6ZQ61_MOUSE MCG121979, i	19	9	9	9	15.1	94.629		5931700	3995600	4236200	4.72117e+06	11651000	9444600	11477000	1.08575e+07	2.29976	0.0027799
P62830;A2A6F8	sp|P62830|RL23_MOUSE 60S ribosomal protein L23 OS=Mus musculus GN=Rpl23 PE=1 SV=1	2	4	4	4	36.4	14.865		68569000	47682000	45073000	5.37747e+07	110500000	106430000	124390000	1.13773e+08	2.11574	0.00286744
Q3UGJ7;Q5FWJ9;Q3UDG5;Q3U2X1;Q3THR9;Q3TFE2;Q63850;A0A140LJH5;A0A140LJ77	tr|Q3UGJ7|Q3UGJ7_MOUSE Uncharacterized protein OS=Mus musculus GN=Nup62 PE=2 SV=1;tr|Q5FWJ9|Q5FWJ9_MOUSE Nucleoporin 62 OS=Mus musculus GN=Nup62 PE=1 SV=1;tr|Q3UDG5|Q3UDG5_MOUSE Uncharacterized protein OS=Mus musculus GN=Nup62 PE=2 SV=1;tr|Q3U2X1|Q3U2X1_MO	9	2	2	2	6.9	50.483		769740		1149100	959420	2237300	2333700	2384000	2.31833e+06	2.41639	0.00294728
P61164;Q8R5C5;E0CZD4;E0CYB4;Q8R1B2	sp|P61164|ACTZ_MOUSE Alpha-centractin OS=Mus musculus GN=Actr1a PE=1 SV=1	5	7	7	7	25.8	42.613		5105000	4411600	2807600	4.10807e+06	9683600	9074600	8383500	9.04723e+06	2.20231	0.00314056
P06745;B7ZWL9;CON__Q3ZBD7;A0A0U1RQ18;A0A0U1RP97;A0A0U1RQ72	sp|P06745|G6PI_MOUSE Glucose-6-phosphate isomerase OS=Mus musculus GN=Gpi PE=1 SV=4;tr|B7ZWL9|B7ZWL9_MOUSE Glucose-6-phosphate isomerase OS=Mus musculus GN=Gpi1 PE=2 SV=1	6	20	20	8	40	62.766		129170000	91617000	58075000	92954000	230240000	254520000	283800000	2.56187e+08	2.75606	0.00315647
Q8CHR8;Q8BNS0;Q5NBZ3;P32233	tr|Q8CHR8|Q8CHR8_MOUSE Developmentally regulated GTP binding protein 1 OS=Mus musculus GN=Drg1 PE=2 SV=1;tr|Q8BNS0|Q8BNS0_MOUSE Uncharacterized protein OS=Mus musculus GN=Drg1 PE=2 SV=1;tr|Q5NBZ3|Q5NBZ3_MOUSE Uncharacterized protein OS=Mus musculus GN=Drg1	4	3	3	3	10.1	40.54		650260	226760	205310	360777	2243300	1617600	2346300	2.06907e+06	5.73503	0.00318782
Q9DCM0	sp|Q9DCM0|ETHE1_MOUSE Persulfide dioxygenase ETHE1, mitochondrial OS=Mus musculus GN=Ethe1 PE=1 SV=2	1	8	8	8	36.2	27.738		20669000	8194700	8930400	1.2598e+07	39300000	45293000	50475000	4.50227e+07	3.57379	0.0033049
A0A0G2JDV9	tr|A0A0G2JDV9|A0A0G2JDV9_MOUSE Annexin (Fragment) OS=Mus musculus GN=Anxa3 PE=1 SV=1	1	5	1	1	71.8	8.5637		8658200	12444000	12348000	1.11501e+07	32863000	24144000	30196000	2.90677e+07	2.60695	0.00333224
Q3UDM8;B2KGF0;Q8VEE0;M0QWJ2;A0A087WQM3;M0QWQ0;Q91VZ4;Q62505	tr|Q3UDM8|Q3UDM8_MOUSE Ribulose-phosphate 3-epimerase OS=Mus musculus GN=Rpe PE=2 SV=1;tr|B2KGF0|B2KGF0_MOUSE Ribulose-phosphate 3-epimerase OS=Mus musculus GN=Rpe PE=1 SV=1;sp|Q8VEE0|RPE_MOUSE Ribulose-phosphate 3-epimerase OS=Mus musculus GN=Rpe PE=1 SV=	8	3	3	3	15.8	24.961		6878400	3787700	4400600	5.02223e+06	17211000	13441000	18839000	16497000	3.28479	0.00348436
Q6ZWZ6;F7AEH4;A0A1W2P7A1;P63323	tr|Q6ZWZ6|Q6ZWZ6_MOUSE 40S ribosomal protein S12 OS=Mus musculus GN=Rps12 PE=1 SV=1;tr|F7AEH4|F7AEH4_MOUSE 40S ribosomal protein S12 OS=Mus musculus GN=Rps12 PE=1 SV=1;tr|A0A1W2P7A1|A0A1W2P7A1_MOUSE 40S ribosomal protein S12 OS=Mus musculus GN=Rps12 PE=1 S	4	6	6	6	56.1	14.515		67749000	52687000	76638000	6.56913e+07	132970000	140800000	170600000	1.48123e+08	2.25484	0.00356834
G5E8Y6;E9QP49;Q99MS7	tr|G5E8Y6|G5E8Y6_MOUSE EH domain-binding protein 1-like protein 1 OS=Mus musculus GN=Ehbp1l1 PE=1 SV=1;tr|E9QP49|E9QP49_MOUSE EH domain-binding protein 1-like protein 1 OS=Mus musculus GN=Ehbp1l1 PE=1 SV=1;sp|Q99MS7|EH1L1_MOUSE EH domain-binding protein 1-	3	2	2	2	3.6	85.461		629390	236670	372230	412763	1126900	1333500	1173600	1.21133e+06	2.93469	0.00366884
Q497D7;Q58DZ3;P62889;Q5PR15	tr|Q497D7|Q497D7_MOUSE Rpl30 protein OS=Mus musculus GN=Rpl30 PE=2 SV=1;tr|Q58DZ3|Q58DZ3_MOUSE MCG20799 OS=Mus musculus GN=Rpl30 PE=1 SV=1;sp|P62889|RL30_MOUSE 60S ribosomal protein L30 OS=Mus musculus GN=Rpl30 PE=1 SV=2;tr|Q5PR15|Q5PR15_MOUSE Rpl30 protei	4	5	5	5	57.9	12.656		39864000	46585000	15143000	33864000	97236000	92532000	110500000	1.00089e+08	2.95563	0.00379505
A0A1B0GSX7;Q6PFD9;B2RQL0;A0A140T8J8;B7ZN81;Q3TPG3;A0A1B0GRB5;Q3UJE5;A0A1B0GRA7;Q9EQM8;A0A1B0GS62;Q4FZE7;Q3TP40	tr|A0A1B0GSX7|A0A1B0GSX7_MOUSE Nuclear pore complex protein Nup98-Nup96 OS=Mus musculus GN=Nup98 PE=1 SV=1;sp|Q6PFD9|NUP98_MOUSE Nuclear pore complex protein Nup98-Nup96 OS=Mus musculus GN=Nup98 PE=1 SV=2;tr|B2RQL0|B2RQL0_MOUSE Nuclear pore complex protein	13	11	11	11	8.7	197.31		500330	440950	586230	509170	954270	1204700	1269900	1.14296e+06	2.24474	0.0038034
Q3UBI5;F8WH69;Q09014;Q3U9Y3;Q3UA02;Q7TMH0;S4R293	tr|Q3UBI5|Q3UBI5_MOUSE Uncharacterized protein OS=Mus musculus GN=Ncf1 PE=2 SV=1;tr|F8WH69|F8WH69_MOUSE Neutrophil cytosol factor 1 OS=Mus musculus GN=Ncf1 PE=1 SV=1;sp|Q09014|NCF1_MOUSE Neutrophil cytosol factor 1 OS=Mus musculus GN=Ncf1 PE=1 SV=3;tr|Q3U9	7	22	22	22	52.2	45.987		66418000	49564000	40389000	5.21237e+07	109290000	109650000	132460000	1.17133e+08	2.24722	0.00384857
Q5NTY0;Q3TK61;P63037;B1AXY0;B1AXY1;B1AXX9	tr|Q5NTY0|Q5NTY0_MOUSE DnaJ (Hsp40) homolog, subfamily A, member 1 OS=Mus musculus GN=Dnaja1 PE=1 SV=1;tr|Q3TK61|Q3TK61_MOUSE Uncharacterized protein OS=Mus musculus GN=Dnaja1 PE=2 SV=1;sp|P63037|DNJA1_MOUSE DnaJ homolog subfamily A member 1 OS=Mus musculu	6	5	5	5	18.6	44.868		3528200	1875200	1785300	2.39623e+06	7332100	6889800	5846000	6689300	2.79159	0.00392636
P62137;Q3U8W0;Q3TYF5	sp|P62137|PP1A_MOUSE Serine/threonine-protein phosphatase PP1-alpha catalytic subunit OS=Mus musculus GN=Ppp1ca PE=1 SV=1;tr|Q3U8W0|Q3U8W0_MOUSE Protein-serine/threonine phosphatase OS=Mus musculus GN=Ppp1ca PE=2 SV=1;tr|Q3TYF5|Q3TYF5_MOUSE Serine/threonin	3	13	13	4	47.3	37.54		17629000	8835700	6851400	1.11054e+07	38995000	50365000	57816000	4.90587e+07	4.41756	0.00404406
Q3U7R1;A0A1W2P784	sp|Q3U7R1|ESYT1_MOUSE Extended synaptotagmin-1 OS=Mus musculus GN=Esyt1 PE=1 SV=2	2	21	21	21	24.8	121.55		7118900	3885500	4539200	5181200	13930000	16260000	19651000	1.66137e+07	3.20653	0.00408542
Q8BFZ3	sp|Q8BFZ3|ACTBL_MOUSE Beta-actin-like protein 2 OS=Mus musculus GN=Actbl2 PE=1 SV=1	1	10	3	3	33.5	42.004		37733000	6733800	7466300	1.7311e+07	129460000	138740000	92517000	120239000	6.9458	0.00411079
Q545F0;P34884	tr|Q545F0|Q545F0_MOUSE MCG3124, isoform CRA_b OS=Mus musculus GN=Mif PE=1 SV=1;sp|P34884|MIF_MOUSE Macrophage migration inhibitory factor OS=Mus musculus GN=Mif PE=1 SV=2	2	4	4	4	41.7	12.504		51139000	14134000	9800500	25024500	203670000	132360000	172280000	1.69437e+08	6.77083	0.00411291
Q61177;Q60737;Q9D0E8;Q8CD20;A2ANR6;Q6NSS6	tr|Q61177|Q61177_MOUSE Casein kinase II alpha subunit OS=Mus musculus PE=1 SV=1;sp|Q60737|CSK21_MOUSE Casein kinase II subunit alpha OS=Mus musculus GN=Csnk2a1 PE=1 SV=2;tr|Q9D0E8|Q9D0E8_MOUSE Casein kinase II, alpha 1 polypeptide, isoform CRA_b OS=Mus mus	6	5	5	5	17.1	45.179		1388200	628150		1008175	4168400	4852600	5152000	4.72433e+06	4.68603	0.00423259
Q91VM2;P62320	tr|Q91VM2|Q91VM2_MOUSE Small nuclear ribonucleoprotein D3 OS=Mus musculus GN=Snrpd3 PE=2 SV=1;sp|P62320|SMD3_MOUSE Small nuclear ribonucleoprotein Sm D3 OS=Mus musculus GN=Snrpd3 PE=1 SV=1	2	2	2	2	15.1	13.985		26846000	10631000	16616000	18031000	57405000	46958000	61329000	5.52307e+07	3.0631	0.00433012
E9Q0U7;Q61699;D3Z027;D3Z3I9	tr|E9Q0U7|E9Q0U7_MOUSE Heat shock protein 105 kDa OS=Mus musculus GN=Hsph1 PE=1 SV=1;sp|Q61699|HS105_MOUSE Heat shock protein 105 kDa OS=Mus musculus GN=Hsph1 PE=1 SV=2	4	4	3	3	7	91.677		211880	441700	460130	371237	1470700	1563800	1069300	1.36793e+06	3.6848	0.00435792
Q9JKR6;Q8VCI2;F6TRP3;A0A1L1SQ34;E0CYZ2	sp|Q9JKR6|HYOU1_MOUSE Hypoxia up-regulated protein 1 OS=Mus musculus GN=Hyou1 PE=1 SV=1;tr|Q8VCI2|Q8VCI2_MOUSE Hyou1 protein OS=Mus musculus GN=Hyou1 PE=2 SV=1	5	20	20	20	25.7	111.18		8819000	6768800	9531100	8.37297e+06	15140000	17735000	19826000	17567000	2.09806	0.00442575
Q3TC68;Q3TBK8;P48999;E9QA93;E9Q6H6;A0A0N4SW45;Q810M3	tr|Q3TC68|Q3TC68_MOUSE Uncharacterized protein OS=Mus musculus GN=Alox5 PE=2 SV=1;tr|Q3TBK8|Q3TBK8_MOUSE Arachidonate 5-lipoxygenase, isoform CRA_a OS=Mus musculus GN=Alox5 PE=2 SV=1;sp|P48999|LOX5_MOUSE Arachidonate 5-lipoxygenase OS=Mus musculus GN=Alox5	7	15	15	15	29.7	77.968		23011000	14020000	17422000	18151000	40810000	37086000	48103000	4.19997e+07	2.3139	0.00460044
Q923G2	sp|Q923G2|RPAB3_MOUSE DNA-directed RNA polymerases I, II, and III subunit RPABC3 OS=Mus musculus GN=Polr2h PE=1 SV=3	1	2	2	2	14	17.143			376270	410110	393190	2815500		3169200	2992350	7.61044	0.0046395
Q3TBM1;O09159;Q3TB95	tr|Q3TBM1|Q3TBM1_MOUSE Alpha-mannosidase OS=Mus musculus GN=Man2b1 PE=2 SV=1;sp|O09159|MA2B1_MOUSE Lysosomal alpha-mannosidase OS=Mus musculus GN=Man2b1 PE=1 SV=4;tr|Q3TB95|Q3TB95_MOUSE Alpha-mannosidase (Fragment) OS=Mus musculus GN=Man2b1 PE=2 SV=1	3	15	15	15	18.4	114.62		7062400	5610000	5682300	6.11823e+06	12232000	12107000	15687000	13342000	2.18069	0.00464599
Q8R5L1	tr|Q8R5L1|Q8R5L1_MOUSE Complement component 1 Q subcomponent-binding protein, mitochondrial OS=Mus musculus GN=C1qbp PE=1 SV=1	1	1	1	1	7.2	31.025		507650	153020		330335	2119600	2658500	2745300	2507800	7.59169	0.00466241
A0A0A6YWM5;E9QKE4;Q8BMG7;Q8BYZ6;Q3UEY3	tr|A0A0A6YWM5|A0A0A6YWM5_MOUSE Rab3 GTPase-activating protein non-catalytic subunit OS=Mus musculus GN=Rab3gap2 PE=1 SV=1;tr|E9QKE4|E9QKE4_MOUSE Rab3 GTPase-activating protein non-catalytic subunit OS=Mus musculus GN=Rab3gap2 PE=1 SV=1;sp|Q8BMG7|RBGPR_MOUS	5	2	2	2	1.7	152.54		99226	187310	134250	140262		395660	389360	392510	2.79841	0.00470601
Q4FK85;Q3U607;A0A087WQT6;O89110	tr|Q4FK85|Q4FK85_MOUSE Casp8 protein OS=Mus musculus GN=Casp8 PE=2 SV=1;tr|Q3U607|Q3U607_MOUSE Caspase 8, isoform CRA_a OS=Mus musculus GN=Casp8 PE=1 SV=1;tr|A0A087WQT6|A0A087WQT6_MOUSE Caspase-8 OS=Mus musculus GN=Casp8 PE=1 SV=1;sp|O89110|CASP8_MOUSE Cas	4	3	3	3	8.5	55.257		654090	663460	353390	556980	2019400	1663900	2515400	2.06623e+06	3.70971	0.00483185
Q3U4J9;Q0VBK8;Q64261;A0A0G2JGA8	tr|Q3U4J9|Q3U4J9_MOUSE Uncharacterized protein OS=Mus musculus GN=Cdk6 PE=2 SV=1;tr|Q0VBK8|Q0VBK8_MOUSE Cyclin-dependent kinase 6 OS=Mus musculus GN=Cdk6 PE=1 SV=1;sp|Q64261|CDK6_MOUSE Cyclin-dependent kinase 6 OS=Mus musculus GN=Cdk6 PE=1 SV=2;tr|A0A0G2JG	4	4	3	3	13.5	36.959		626410	915320	993720	845150	1873700	2355500	2685500	2304900	2.72721	0.00500328
Q9EP69;B0LAE6	sp|Q9EP69|SAC1_MOUSE Phosphatidylinositide phosphatase SAC1 OS=Mus musculus GN=Sacm1l PE=1 SV=1	2	5	5	5	9.4	66.943		1400400	639190	697100	912230	2314300	3017800	2777300	2.70313e+06	2.96321	0.00500984
Q9DB27;Q9CQ21	sp|Q9DB27|MCTS1_MOUSE Malignant T-cell-amplified sequence 1 OS=Mus musculus GN=Mcts1 PE=1 SV=1	2	4	4	4	30.4	20.555		1553800		1356600	1455200	10122000	8418200	7540300	8693500	5.97409	0.00514979
Q3UXI9;Q9CXY6	tr|Q3UXI9|Q3UXI9_MOUSE Uncharacterized protein OS=Mus musculus GN=Ilf2 PE=2 SV=1;sp|Q9CXY6|ILF2_MOUSE Interleukin enhancer-binding factor 2 OS=Mus musculus GN=Ilf2 PE=1 SV=1	2	6	6	6	21.3	43.01		5172900	4911000	3906300	4663400	11272000	10514000	8287100	1.00244e+07	2.14958	0.00534168
Q921M7;Q9CWE1;Q8BHZ0	sp|Q921M7|FA49B_MOUSE Protein FAM49B OS=Mus musculus GN=Fam49b PE=1 SV=1	3	15	15	15	63	36.776		58031000	29978000	37127000	41712000	103520000	99319000	129160000	1.10666e+08	2.65311	0.00536677
Q3TJ01;Q99LF4	tr|Q3TJ01|Q3TJ01_MOUSE tRNA-splicing ligase RtcB homolog OS=Mus musculus GN=Rtcb PE=2 SV=1;sp|Q99LF4|RTCB_MOUSE tRNA-splicing ligase RtcB homolog OS=Mus musculus GN=Rtcb PE=1 SV=1	2	8	8	8	19.8	55.253		3308000	2589900	1449700	2449200	10392000	6882800	9665800	8980200	3.66659	0.00550926
A2AQR0;Q64521	tr|A2AQR0|A2AQR0_MOUSE Glycerol-3-phosphate dehydrogenase OS=Mus musculus GN=Gpd2 PE=1 SV=1;sp|Q64521|GPDM_MOUSE Glycerol-3-phosphate dehydrogenase, mitochondrial OS=Mus musculus GN=Gpd2 PE=1 SV=2	2	10	10	10	17.6	82.829		1112600	559440	492290	721443	4119000	3936400	6196500	4.75063e+06	6.5849	0.00582707
Q3THH1;Q922R8;Q3TML0;Q3TJL8;Q9DAB4	tr|Q3THH1|Q3THH1_MOUSE Uncharacterized protein OS=Mus musculus GN=Pdia6 PE=2 SV=1;sp|Q922R8|PDIA6_MOUSE Protein disulfide-isomerase A6 OS=Mus musculus GN=Pdia6 PE=1 SV=3;tr|Q3TML0|Q3TML0_MOUSE Protein disulfide-isomerase A6 OS=Mus musculus GN=Pdia6 PE=1 SV	5	11	11	11	33	48.657		45844000	43217000	50733000	46598000	96430000	81061000	112740000	9.67437e+07	2.07613	0.00596406
V9PVS1;U5NJN6;J7NUP1;A0A1G5SJL2;A0A1G5SJJ3;Q60766	tr|V9PVS1|V9PVS1_MUSMC Immunity related GTPase m1 OS=Mus musculus castaneus GN=Irgm1 PE=2 SV=1;tr|U5NJN6|U5NJN6_MUSMM Immunity-related GTPase family M member 1 OS=Mus musculus molossinus GN=Irgm1 PE=4 SV=1;tr|J7NUP1|J7NUP1_MOUSE Immunity-related GTPase fam	6	2	2	2	5.1	44.901		1470000	1959000	961840	1.46361e+06	3330400	3158100	3971200	3.48657e+06	2.38216	0.00596607
D6RE33;A0A0R4J1Q0;G5E896;Q3UJB9;F6V5I7;F6ZJ27	tr|D6RE33|D6RE33_MOUSE Enhancer of mRNA-decapping protein 4 OS=Mus musculus GN=Edc4 PE=1 SV=1;tr|A0A0R4J1Q0|A0A0R4J1Q0_MOUSE Enhancer of mRNA-decapping protein 4 OS=Mus musculus GN=Edc4 PE=1 SV=1;tr|G5E896|G5E896_MOUSE Enhancer of mRNA decapping 4, isoform	6	9	9	9	10.8	141.95		1000600	568490	860420	809837	2470300	1735700	2219200	2.14173e+06	2.64465	0.00600406
Q3TIV9;B1B0F6;Q8BW87;Q8BLQ6;Q9DB50	tr|Q3TIV9|Q3TIV9_MOUSE AP-1 complex subunit sigma-2 OS=Mus musculus GN=Ap1s2 PE=1 SV=1;tr|B1B0F6|B1B0F6_MOUSE AP-1 complex subunit sigma-2 (Fragment) OS=Mus musculus GN=Ap1s2 PE=1 SV=1;tr|Q8BW87|Q8BW87_MOUSE AP-1 complex subunit sigma-2 OS=Mus musculus GN=	5	2	2	2	15.9	18.615		2415700	998470	1307300	1.57382e+06	3850300	3820800	4253500	3.97487e+06	2.52561	0.00605455
B1AU71;Q5SS00	tr|B1AU71|B1AU71_MOUSE DBF4-type zinc finger-containing protein 2 homolog (Fragment) OS=Mus musculus GN=Zdbf2 PE=1 SV=1;sp|Q5SS00|ZDBF2_MOUSE DBF4-type zinc finger-containing protein 2 homolog OS=Mus musculus GN=Zdbf2 PE=2 SV=1	2	1	1	1	14	6.0327		148930000	32073000	42497000	74500000	369230000	277250000	308660000	318380000	4.27356	0.00611433
Q91VE0;Q9CV67	sp|Q91VE0|S27A4_MOUSE Long-chain fatty acid transport protein 4 OS=Mus musculus GN=Slc27a4 PE=1 SV=1;tr|Q9CV67|Q9CV67_MOUSE Uncharacterized protein (Fragment) OS=Mus musculus GN=Slc27a4 PE=2 SV=1	2	7	7	7	14.6	72.318		822690	1037200	1010400	956763	2389000	2989800	3727600	3.03547e+06	3.17264	0.00612753
Q3UW32;Q9EST5	tr|Q3UW32|Q3UW32_MOUSE Uncharacterized protein (Fragment) OS=Mus musculus GN=Anp32b PE=2 SV=1;sp|Q9EST5|AN32B_MOUSE Acidic leucine-rich nuclear phosphoprotein 32 family member B OS=Mus musculus GN=Anp32b PE=1 SV=1	2	8	5	5	31	28.285		46828000	10118000	15368000	2.41047e+07	113520000	102790000	151180000	1.22497e+08	5.08187	0.00615122
Q8K394	sp|Q8K394|PLCL2_MOUSE Inactive phospholipase C-like protein 2 OS=Mus musculus GN=Plcl2 PE=1 SV=2	1	3	3	3	3.4	125.77		156710	123250	206760	162240		918120	685010	801565	4.94061	0.0061791
P62141;A0A0J9YUU8;A0A0J9YUG2	sp|P62141|PP1B_MOUSE Serine/threonine-protein phosphatase PP1-beta catalytic subunit OS=Mus musculus GN=Ppp1cb PE=1 SV=3	3	11	3	3	41.9	37.186		3019300	2377800	4017500	3138200	5946200	6947700	7772200	6888700	2.19511	0.0062086
Q9Z0M6;Q9DC42;Q4FJS6;A0A0D9SEG8;E9QMJ5;E9QJS7	sp|Q9Z0M6|CD97_MOUSE CD97 antigen OS=Mus musculus GN=Cd97 PE=1 SV=2;tr|Q9DC42|Q9DC42_MOUSE Adhesion G protein-coupled receptor E5 OS=Mus musculus GN=Adgre5 PE=1 SV=1;tr|Q4FJS6|Q4FJS6_MOUSE Cd97 protein OS=Mus musculus GN=Adgre5 PE=2 SV=1;tr|A0A0D9SEG8|A0A0	6	8	8	8	15.5	90.412		3567400	2225000	2592100	2.79483e+06	7342300	5510800	6098700	6.31727e+06	2.26034	0.00634128
Q4KL81;P63260;Q3TSB7;Q3UD81;G3UYG0;B1ATY1	tr|Q4KL81|Q4KL81_MOUSE Actin, gamma, cytoplasmic 1 OS=Mus musculus GN=Actg1 PE=2 SV=1;sp|P63260|ACTG_MOUSE Actin, cytoplasmic 2 OS=Mus musculus GN=Actg1 PE=1 SV=1;tr|Q3TSB7|Q3TSB7_MOUSE Uncharacterized protein OS=Mus musculus GN=Actg1 PE=2 SV=1;tr|Q3UD81|Q	6	21	2	0	66.7	41.792		2222200	9987100	13753000	8654100	34890000	46368000	56602000	4.59533e+07	5.31001	0.00638123
Q9CVB6;Q3UA52;Q4FZG5;D3YXG6;A0A087WRT2	sp|Q9CVB6|ARPC2_MOUSE Actin-related protein 2/3 complex subunit 2 OS=Mus musculus GN=Arpc2 PE=1 SV=3;tr|Q3UA52|Q3UA52_MOUSE Arp2/3 complex 34 kDa subunit (Fragment) OS=Mus musculus GN=Arpc2 PE=2 SV=1;tr|Q4FZG5|Q4FZG5_MOUSE Arp2/3 complex 34 kDa subunit (Fr	5	13	13	13	47	34.357		101710000	51104000	70917000	74577000	150460000	150350000	163230000	154680000	2.0741	0.00640595
A0A087WQF5;P35461	tr|A0A087WQF5|A0A087WQF5_MOUSE Lymphocyte antigen 6G OS=Mus musculus GN=Ly6g PE=4 SV=1;sp|P35461|LY6G_MOUSE Lymphocyte antigen 6G (Fragment) OS=Mus musculus GN=Ly6g PE=2 SV=1	2	1	1	1	18.7	14.324		115330000	38996000	43833000	66053000	191950000	195450000	218420000	201940000	3.05724	0.00643186
A2RSB1;B7ZNL2;Q8C1W9;Q78ZA7;A0A140LJB5;A0A140LJ37;A0A140LI78	tr|A2RSB1|A2RSB1_MOUSE Nucleosome assembly protein 1-like 4 OS=Mus musculus GN=Nap1l4 PE=1 SV=1;tr|B7ZNL2|B7ZNL2_MOUSE Nap1l4 protein OS=Mus musculus GN=Nap1l4 PE=1 SV=1;tr|Q8C1W9|Q8C1W9_MOUSE Uncharacterized protein OS=Mus musculus GN=Nap1l4 PE=2 SV=1;sp|	7	7	7	6	26.7	42.679		13894000	11743000	12151000	12596000	27553000	30255000	40135000	3.26477e+07	2.59191	0.0066646
Q78XF5	sp|Q78XF5|OSTC_MOUSE Oligosaccharyltransferase complex subunit OSTC OS=Mus musculus GN=Ostc PE=1 SV=1	1	1	1	1	8.1	16.815		3739600	1182000	269230	1.73028e+06	8688300	6738700	8978800	8.13527e+06	4.70171	0.00695251
Q9D1D4;A0A1Y7VM54	sp|Q9D1D4|TMEDA_MOUSE Transmembrane emp24 domain-containing protein 10 OS=Mus musculus GN=Tmed10 PE=1 SV=1;tr|A0A1Y7VM54|A0A1Y7VM54_MOUSE Transmembrane emp24 domain-containing protein 10 OS=Mus musculus GN=Tmed10 PE=1 SV=1	2	4	4	4	20.1	24.911		14675000	8577500	3069500	8774000	32617000	26568000	37408000	3.21977e+07	3.66967	0.00696803
Q62422	sp|Q62422|OSTF1_MOUSE Osteoclast-stimulating factor 1 OS=Mus musculus GN=Ostf1 PE=1 SV=2	1	10	10	10	60.5	23.782		74960000	27331000	42555000	48282000	114890000	142680000	138040000	131870000	2.73125	0.00709802
Q497K3;Q6NZQ3;P62307	tr|Q497K3|Q497K3_MOUSE MCG4969 OS=Mus musculus GN=Snrpf PE=1 SV=1;tr|Q6NZQ3|Q6NZQ3_MOUSE Snrpf protein (Fragment) OS=Mus musculus GN=Snrpf PE=2 SV=1;sp|P62307|RUXF_MOUSE Small nuclear ribonucleoprotein F OS=Mus musculus GN=Snrpf PE=1 SV=1	3	1	1	1	9.3	9.7251		10300000		10773000	10536500	23319000	28868000	29452000	27213000	2.58274	0.00709946
Q5SUA5	sp|Q5SUA5|MYO1G_MOUSE Unconventional myosin-Ig OS=Mus musculus GN=Myo1g PE=1 SV=1	1	14	14	14	18.8	117.23		4736500	2462200	3304400	3.50103e+06	7660500	6718000	8294300	7557600	2.15868	0.00733367
Q8BQ10;A0A0R4J008;P70288;Q3UXH8	tr|Q8BQ10|Q8BQ10_MOUSE Histone deacetylase 2 OS=Mus musculus GN=Hdac2 PE=1 SV=1;tr|A0A0R4J008|A0A0R4J008_MOUSE Histone deacetylase OS=Mus musculus GN=Hdac2 PE=1 SV=1;sp|P70288|HDAC2_MOUSE Histone deacetylase 2 OS=Mus musculus GN=Hdac2 PE=1 SV=1;tr|Q3UXH8|Q	4	6	6	4	22.4	34.69		9534200	3481600	4348500	5788100	16342000	15588000	14675000	15535000	2.68396	0.00750137
A0A087WRP7;A0A087WNZ5;P0CW02;P0CW03	tr|A0A087WRP7|A0A087WRP7_MOUSE Lymphocyte antigen 6C1 (Fragment) OS=Mus musculus GN=Ly6c1 PE=1 SV=1;tr|A0A087WNZ5|A0A087WNZ5_MOUSE Lymphocyte antigen 6C1 OS=Mus musculus GN=Ly6c1 PE=1 SV=1;sp|P0CW02|LY6C1_MOUSE Lymphocyte antigen 6C1 OS=Mus musculus GN=Ly6	4	3	3	3	33.3	12.032		44330000	14728000	18692000	2.59167e+07	104330000	77716000	117510000	99852000	3.85281	0.00775825
A0A0R4J259;Q7TMK9;G3UZI2;G3V018;G3UZ48;G3UXJ6;G3UWM1;Q3TRV3;G3XA76;G3UXU5	tr|A0A0R4J259|A0A0R4J259_MOUSE Heterogeneous nuclear ribonucleoprotein Q OS=Mus musculus GN=Syncrip PE=1 SV=1;sp|Q7TMK9|HNRPQ_MOUSE Heterogeneous nuclear ribonucleoprotein Q OS=Mus musculus GN=Syncrip PE=1 SV=2;tr|G3UZI2|G3UZI2_MOUSE Heterogeneous nuclear	10	14	14	9	32.8	62.543		18678000	5774700	8149900	1.08675e+07	29453000	31734000	36716000	3.26343e+07	3.00292	0.00846878
Q8R016;E9PY26;E9Q6V3;E9QA53;E9PZH4	sp|Q8R016|BLMH_MOUSE Bleomycin hydrolase OS=Mus musculus GN=Blmh PE=1 SV=1;tr|E9PY26|E9PY26_MOUSE Bleomycin hydrolase (Fragment) OS=Mus musculus GN=Blmh PE=1 SV=1	5	9	9	9	27.3	52.511		6715300	4145800	3283100	4.71473e+06	12252000	9548000	12378000	1.13927e+07	2.4164	0.00848491
Q3V471;Q8C253;P16110;Q61357	tr|Q3V471|Q3V471_MOUSE Galectin (Fragment) OS=Mus musculus GN=Lgals3 PE=2 SV=1;tr|Q8C253|Q8C253_MOUSE Galectin OS=Mus musculus GN=Lgals3 PE=1 SV=1;sp|P16110|LEG3_MOUSE Galectin-3 OS=Mus musculus GN=Lgals3 PE=1 SV=3	4	5	5	5	30.1	19.937		44816000	25579000	28710000	33035000	87905000	78626000	116590000	9.43737e+07	2.85678	0.00890756
Q9Z0P5;A0A1L1SU53;A0A1L1STC8;A0A087WRG4;D3Z2H0	sp|Q9Z0P5|TWF2_MOUSE Twinfilin-2 OS=Mus musculus GN=Twf2 PE=1 SV=1;tr|A0A1L1SU53|A0A1L1SU53_MOUSE Twinfilin-2 (Fragment) OS=Mus musculus GN=Twf2 PE=1 SV=1;tr|A0A1L1STC8|A0A1L1STC8_MOUSE Twinfilin-2 (Fragment) OS=Mus musculus GN=Twf2 PE=1 SV=1	5	11	11	10	42.7	39.47		35162000	17358000	22416000	2.49787e+07	54642000	49877000	49140000	5.12197e+07	2.05054	0.00923479
Q5M8Q0;E9QAZ2;Q9CZM2;Q3U7D2;B8JKK2	tr|Q5M8Q0|Q5M8Q0_MOUSE Ribosomal protein L15 OS=Mus musculus GN=Rpl15 PE=2 SV=1;tr|E9QAZ2|E9QAZ2_MOUSE Ribosomal protein L15 OS=Mus musculus GN=Gm10020 PE=3 SV=1;sp|Q9CZM2|RL15_MOUSE 60S ribosomal protein L15 OS=Mus musculus GN=Rpl15 PE=2 SV=4;tr|Q3U7D2|Q3	5	13	13	13	48.5	24.146		77593000	38694000	27639000	4.79753e+07	123030000	173000000	143220000	1.46417e+08	3.05192	0.00936143
Q3TH46;Q3U111;P26043;Q3UJJ8;Q8C2N4;Q7TSG6;Q05CE6;Q3TS74	tr|Q3TH46|Q3TH46_MOUSE Uncharacterized protein (Fragment) OS=Mus musculus GN=Rdx PE=2 SV=1;tr|Q3U111|Q3U111_MOUSE Uncharacterized protein (Fragment) OS=Mus musculus GN=Rdx PE=2 SV=1;sp|P26043|RADI_MOUSE Radixin OS=Mus musculus GN=Rdx PE=1 SV=3;tr|Q3UJJ8|Q3	8	17	7	7	23.9	76.852		5084400	3095600	2413500	3.53117e+06	7724400	8094200	10142000	8.65353e+06	2.45062	0.00957437
Q7TQ39;P03975;Q3UGR7;Q61213;Q1W5W7	tr|Q7TQ39|Q7TQ39_MOUSE Gag protein OS=Mus musculus GN=gag PE=4 SV=1;sp|P03975|IGEB_MOUSE IgE-binding protein OS=Mus musculus GN=Iap PE=2 SV=1;tr|Q3UGR7|Q3UGR7_MOUSE Uncharacterized protein (Fragment) OS=Mus musculus PE=2 SV=1;tr|Q61213|Q61213_MOUSE Gag OS=	5	2	2	2	4.1	65.444		234550	588680	264040	362423	1107400	905900	1298700	1104000	3.04616	0.00985858
G3UYF9;Q792E4;Q03958	tr|G3UYF9|G3UYF9_MOUSE Prefoldin subunit 6 OS=Mus musculus GN=Pfdn6 PE=1 SV=1;tr|Q792E4|Q792E4_MOUSE H2-K region expressed gene 2 OS=Mus musculus GN=Pfdn6 PE=1 SV=1;sp|Q03958|PFD6_MOUSE Prefoldin subunit 6 OS=Mus musculus GN=Pfdn6 PE=1 SV=1	3	2	2	2	25.7	11.409			2314000	2160700	2237350	7930800	6657400	9273300	7.95383e+06	3.55502	0.00994211
Q9D0I9;Q3UAZ3;Q3TVC5	sp|Q9D0I9|SYRC_MOUSE Arginine--tRNA ligase, cytoplasmic OS=Mus musculus GN=Rars PE=1 SV=2;tr|Q3UAZ3|Q3UAZ3_MOUSE Uncharacterized protein (Fragment) OS=Mus musculus GN=Rars PE=2 SV=1;tr|Q3TVC5|Q3TVC5_MOUSE Uncharacterized protein (Fragment) OS=Mus musculus	3	16	16	16	33	75.673		4170200	2538600	2927100	3.21197e+06	7520300	5716500	6357000	6.53127e+06	2.03342	0.0100368
E9PX59;Q69Z37;Q8C059;Q6PIQ3;Q8BZG4;V9GX63;Q9WVE3	tr|E9PX59|E9PX59_MOUSE Sterile alpha motif domain-containing protein 9-like OS=Mus musculus GN=Samd9l PE=1 SV=1;sp|Q69Z37|SAM9L_MOUSE Sterile alpha motif domain-containing protein 9-like OS=Mus musculus GN=Samd9l PE=1 SV=2;tr|Q8C059|Q8C059_MOUSE Uncharacte	7	8	8	8	6	182.25		198550	137440	181070	172353	329190	376680	482860	396243	2.29902	0.0102136
Q64511;Q8BRY5;Q3TR62;F6U5K2;F6XX57	sp|Q64511|TOP2B_MOUSE DNA topoisomerase 2-beta OS=Mus musculus GN=Top2b PE=1 SV=2	5	22	13	13	15.1	181.91		1711500	1451800	970610	1377970	2470800	2794200	3301800	2855600	2.07232	0.0104398
Q3TD86;E9Q604;G5E8F1;Q3U3F0;E9Q5K8;Q3U1U4;Q3TBT0;Q3U4I5;Q3U1W4;A0A0R4J1B4;P05555;Q3UJ88;A1E2I0;D6RJ73	tr|Q3TD86|Q3TD86_MOUSE Uncharacterized protein OS=Mus musculus GN=Itgam PE=2 SV=1;tr|E9Q604|E9Q604_MOUSE Integrin alpha M, isoform CRA_a OS=Mus musculus GN=Itgam PE=1 SV=2;tr|G5E8F1|G5E8F1_MOUSE Integrin alpha-M OS=Mus musculus GN=Itgam PE=1 SV=2;tr|Q3U3F0	14	35	35	35	34.6	127.4		84187000	63664000	73188000	7.36797e+07	131870000	134390000	179090000	148450000	2.0148	0.0104407
B2RY56;S4R2B0;Q8BU35;S4R2J1;S4R2A4	sp|B2RY56|RBM25_MOUSE RNA-binding protein 25 OS=Mus musculus GN=Rbm25 PE=1 SV=2;tr|S4R2B0|S4R2B0_MOUSE RNA-binding protein 25 (Fragment) OS=Mus musculus GN=Rbm25 PE=1 SV=1	5	5	5	5	7.5	99.551		701240	1601700	1514300	1.27241e+06	3588900	3426100	2582200	3.19907e+06	2.51417	0.0104412
P62342	sp|P62342|SELT_MOUSE Thioredoxin reductase-like selenoprotein T OS=Mus musculus GN=Selenot PE=1 SV=2	1	1	1	1	6.7	22.292		1571100	695800	985130	1084010	2255400	2218100	2526200	2.33323e+06	2.15241	0.0104977
Q4FK54;P61290;A2A4J1;A2A4J3;Q99K09	tr|Q4FK54|Q4FK54_MOUSE Proteaseome (Prosome, macropain) 28 subunit, 3 OS=Mus musculus GN=Psme3 PE=1 SV=1;sp|P61290|PSME3_MOUSE Proteasome activator complex subunit 3 OS=Mus musculus GN=Psme3 PE=1 SV=1;tr|A2A4J1|A2A4J1_MOUSE Proteasome activator complex sub	5	6	6	6	28.3	29.506		6316400	3626400	3384300	4.44237e+06	9632900	10403000	13473000	1.11696e+07	2.51434	0.0110218
A2AD84;A2AD85;Q99JT2	tr|A2AD84|A2AD84_MOUSE Serine/threonine-protein kinase 26 OS=Mus musculus GN=Stk26 PE=1 SV=1;tr|A2AD85|A2AD85_MOUSE Uncharacterized protein OS=Mus musculus GN=Stk26 PE=1 SV=1;sp|Q99JT2|STK26_MOUSE Serine/threonine-protein kinase 26 OS=Mus musculus GN=Stk26	3	6	3	3	19.4	43.952		2053700	2205200	540520	1.59981e+06	3822900	4080200	4500900	4.13467e+06	2.58448	0.0110688
P27048;Q3UN87;P63163;A0A0G2JGN4;O70499	sp|P27048|RSMB_MOUSE Small nuclear ribonucleoprotein-associated protein B OS=Mus musculus GN=Snrpb PE=1 SV=1;tr|Q3UN87|Q3UN87_MOUSE Small nuclear ribonucleoprotein-associated protein OS=Mus musculus GN=Snrpn PE=2 SV=1;sp|P63163|RSMN_MOUSE Small nuclear rib	5	5	5	5	24.7	23.656		2521200	6044100	2430200	3.66517e+06	17109000	21716000	12225000	1.70167e+07	4.64281	0.0110802
Q99LB6;E0CYU5	sp|Q99LB6|MAT2B_MOUSE Methionine adenosyltransferase 2 subunit beta OS=Mus musculus GN=Mat2b PE=1 SV=1	2	3	3	3	10.5	37.392		1384800	475830	521260	793963	3010100	2074500	2716900	2600500	3.27534	0.0111263
Q9D0M3	sp|Q9D0M3|CY1_MOUSE Cytochrome c1, heme protein, mitochondrial OS=Mus musculus GN=Cyc1 PE=1 SV=1	1	4	4	4	13.8	35.327		1581300	441310		1011305	3549100	3337000	3749600	3.54523e+06	3.5056	0.0112047
A0A0N4SVQ1;Q62425	tr|A0A0N4SVQ1|A0A0N4SVQ1_MOUSE Cytochrome c oxidase subunit NDUFA4 OS=Mus musculus GN=Ndufa4 PE=1 SV=1;sp|Q62425|NDUA4_MOUSE Cytochrome c oxidase subunit NDUFA4 OS=Mus musculus GN=Ndufa4 PE=1 SV=2	2	2	2	2	44.9	5.8765		7921800	1895200	1972900	3.92997e+06	24016000	25191000	41253000	3.01533e+07	7.67267	0.0113435
Q14C24;Q9D883;G3UW94;E9Q809;F8WH71;E9Q5Y2;E9PUZ3;E9Q1I7;E9Q5J3;Q8BGJ9;E9PWX6;E9PWM2;F7D8X7	tr|Q14C24|Q14C24_MOUSE MCG14259, isoform CRA_a OS=Mus musculus GN=U2af1 PE=1 SV=1;sp|Q9D883|U2AF1_MOUSE Splicing factor U2AF 35 kDa subunit OS=Mus musculus GN=U2af1 PE=1 SV=4;tr|G3UW94|G3UW94_MOUSE MCG14259, isoform CRA_b OS=Mus musculus GN=U2af1 PE=1 SV=1	13	4	4	4	21.3	27.815		11318000	9733000	7847500	9.63283e+06	17650000	24507000	27476000	23211000	2.40957	0.0115839
Q61833;A2ACG7;Q3U505;Q9DBG6	tr|Q61833|Q61833_MOUSE Ribophorin OS=Mus musculus GN=Rpn2 PE=2 SV=1;tr|A2ACG7|A2ACG7_MOUSE Dolichyl-diphosphooligosaccharide--protein glycosyltransferase subunit 2 OS=Mus musculus GN=Rpn2 PE=1 SV=1;tr|Q3U505|Q3U505_MOUSE Uncharacterized protein (Fragment)	4	14	14	14	35.9	66.301		11843000	9903700	7840100	9.86227e+06	25219000	19555000	31061000	2.52783e+07	2.56314	0.0118437
Q4V9T8;P48024;Q3UBT8	tr|Q4V9T8|Q4V9T8_MOUSE Eukaryotic translation initiation factor 1 OS=Mus musculus GN=Eif1 PE=1 SV=1;sp|P48024|EIF1_MOUSE Eukaryotic translation initiation factor 1 OS=Mus musculus GN=Eif1 PE=1 SV=2;tr|Q3UBT8|Q3UBT8_MOUSE Uncharacterized protein OS=Mus musc	3	3	3	1	41.6	12.746		26232000	15115000	17555000	19634000	51664000	42000000	65653000	5.31057e+07	2.70478	0.0119174
Q5DQJ3;Q3UBZ3;P47754;Q3UCD2;D6RCW7;Q3U7G3;A0A0N4SVM0	tr|Q5DQJ3|Q5DQJ3_MOUSE Capping protein (Actin filament) muscle Z-line, alpha 2, isoform CRA_c OS=Mus musculus GN=Capza2 PE=1 SV=1;tr|Q3UBZ3|Q3UBZ3_MOUSE Uncharacterized protein OS=Mus musculus GN=Capza2 PE=2 SV=1;sp|P47754|CAZA2_MOUSE F-actin-capping prote	7	11	11	9	53.8	32.967		48227000	18529000	25949000	3.09017e+07	70388000	68843000	81458000	73563000	2.38055	0.0119914
Q3U7Z6;Q9DBJ1;Q6NWV5;Q5NCI4;O70250	tr|Q3U7Z6|Q3U7Z6_MOUSE Phosphoglycerate mutase OS=Mus musculus GN=Pgam1 PE=1 SV=1;sp|Q9DBJ1|PGAM1_MOUSE Phosphoglycerate mutase 1 OS=Mus musculus GN=Pgam1 PE=1 SV=3;tr|Q6NWV5|Q6NWV5_MOUSE Pgam1 protein (Fragment) OS=Mus musculus GN=Pgam1 PE=2 SV=1	5	13	13	13	59.1	28.832		207750000	146920000	109350000	1.54673e+08	302550000	432740000	455190000	3.96827e+08	2.56558	0.0120706
Q0QEZ4;Q3TE45;Q9CQA3;Q9Z1Z5	tr|Q0QEZ4|Q0QEZ4_MOUSE Succinate dehydrogenase [ubiquinone] iron-sulfur subunit, mitochondrial (Fragment) OS=Mus musculus GN=Sdhb PE=2 SV=1;tr|Q3TE45|Q3TE45_MOUSE Succinate dehydrogenase [ubiquinone] iron-sulfur subunit, mitochondrial OS=Mus musculus GN=Sd	4	5	5	5	23.8	27.208		2024700	3137900	2932300	2698300	7461200	5008500	7721700	6.73047e+06	2.49434	0.0122707
D3Z795;Q9JK23;D6RG59	tr|D3Z795|D3Z795_MOUSE Proteasome assembly chaperone 1 OS=Mus musculus GN=Psmg1 PE=1 SV=1;sp|Q9JK23|PSMG1_MOUSE Proteasome assembly chaperone 1 OS=Mus musculus GN=Psmg1 PE=1 SV=1;tr|D6RG59|D6RG59_MOUSE Proteasome assembly chaperone 1 OS=Mus musculus GN=Psm	3	2	2	2	8.6	30.54		1361900	1021500	868880	1.08409e+06	3492300	2247500	3741800	3.16053e+06	2.91537	0.0127976
P97872;Q3UV28;Q3TRA1	sp|P97872|FMO5_MOUSE Dimethylaniline monooxygenase [N-oxide-forming] 5 OS=Mus musculus GN=Fmo5 PE=1 SV=4;tr|Q3UV28|Q3UV28_MOUSE Uncharacterized protein (Fragment) OS=Mus musculus GN=Fmo5 PE=2 SV=1;tr|Q3TRA1|Q3TRA1_MOUSE Uncharacterized protein (Fragment) O	3	6	6	6	13.1	60		2788600	3121300	2240300	2.71673e+06	5702800	6998800	4680600	5.79407e+06	2.13273	0.0128023
Q8BP47	sp|Q8BP47|SYNC_MOUSE Asparagine--tRNA ligase, cytoplasmic OS=Mus musculus GN=Nars PE=1 SV=2	1	10	10	10	26.5	64.279		7155100	8414800	6367100	7.31233e+06	13117000	14815000	19493000	1.58083e+07	2.16187	0.0131236
Q545Q2;Q3U7E6;Q64310;E0CXD9;F7CH13	tr|Q545Q2|Q545Q2_MOUSE Surfeit gene 4, isoform CRA_a OS=Mus musculus GN=Surf4 PE=1 SV=1;tr|Q3U7E6|Q3U7E6_MOUSE Uncharacterized protein OS=Mus musculus GN=Surf4 PE=2 SV=1;sp|Q64310|SURF4_MOUSE Surfeit locus protein 4 OS=Mus musculus GN=Surf4 PE=1 SV=1;tr|E0	5	4	4	4	18.2	30.381		7425300	5146700	5440400	6.00413e+06	25506000	15223000	17759000	19496000	3.2471	0.0131587
Q91ZW3;Q3U0F8;Q3URV3;B2RT32;Q05DE7;Q6PGB8	sp|Q91ZW3|SMCA5_MOUSE SWI/SNF-related matrix-associated actin-dependent regulator of chromatin subfamily A member 5 OS=Mus musculus GN=Smarca5 PE=1 SV=1	6	16	16	16	13.7	121.63		3551500	1975600	2378400	2.63517e+06	4723900	6091900	6727400	5.84773e+06	2.21911	0.0132151
Q8BH59;V9GXX9	sp|Q8BH59|CMC1_MOUSE Calcium-binding mitochondrial carrier protein Aralar1 OS=Mus musculus GN=Slc25a12 PE=1 SV=1	2	6	6	4	10.6	74.569		927700	27771	816420	590630	3611000	2072100	2722200	2.80177e+06	4.74369	0.0138637
Q3TED3;Q3V117;Q91V92;Q3UEA1;Q3TS02;Q3UVY4;Q99K05;Q6P063	tr|Q3TED3|Q3TED3_MOUSE ATP-citrate synthase OS=Mus musculus GN=Acly PE=2 SV=1;tr|Q3V117|Q3V117_MOUSE ATP-citrate synthase OS=Mus musculus GN=Acly PE=1 SV=1;sp|Q91V92|ACLY_MOUSE ATP-citrate synthase OS=Mus musculus GN=Acly PE=1 SV=1;tr|Q3UEA1|Q3UEA1_MOUSE U	8	22	22	22	26.3	119.62		7267200	3186500	4458000	4.97057e+06	12331000	14916000	10281000	1.25093e+07	2.51668	0.01391
A2AFI9;A2AFJ1;Q60973;Q3UX53;Q3UJI2;Q8C5H3;F6ZLC6;F6U539	tr|A2AFI9|A2AFI9_MOUSE Histone-binding protein RBBP7 OS=Mus musculus GN=Rbbp7 PE=1 SV=1;tr|A2AFJ1|A2AFJ1_MOUSE Histone-binding protein RBBP7 OS=Mus musculus GN=Rbbp7 PE=1 SV=1;sp|Q60973|RBBP7_MOUSE Histone-binding protein RBBP7 OS=Mus musculus GN=Rbbp7 PE=	8	8	2	2	20.7	43.595		1305200	863660	1589800	1.25289e+06	3000400	4120600	2672400	3.26447e+06	2.60556	0.0144526
A2AFF6;O35638;Q3TG33;D6REF2;Q8C818;F8WHU7;Q9D3E6;D6RHQ7;Q3UQG8;Q8C918;Q3TYZ1;Q3UKR7;Q8BSB5;O70576	tr|A2AFF6|A2AFF6_MOUSE Cohesin subunit SA-2 OS=Mus musculus GN=Stag2 PE=1 SV=1;sp|O35638|STAG2_MOUSE Cohesin subunit SA-2 OS=Mus musculus GN=Stag2 PE=1 SV=3;tr|Q3TG33|Q3TG33_MOUSE Uncharacterized protein (Fragment) OS=Mus musculus GN=Stag2 PE=2 SV=1	14	8	8	8	7.4	145.7		971030	784330	1353500	1.03629e+06	2886800	2049100	3362200	2.76603e+06	2.66918	0.0144909
A0A1L1SU22;Q9D1P4;A0A1L1STQ1;A0A1L1SSG7;A0A1L1STZ1	tr|A0A1L1SU22|A0A1L1SU22_MOUSE Cysteine and histidine-rich domain-containing protein 1 (Fragment) OS=Mus musculus GN=Chordc1 PE=1 SV=1;sp|Q9D1P4|CHRD1_MOUSE Cysteine and histidine-rich domain-containing protein 1 OS=Mus musculus GN=Chordc1 PE=1 SV=1;tr|A0A	5	3	3	3	15.6	28.665		1635300	1038500	1759900	1477900	3884900	4450100	2778200	3704400	2.50653	0.0144948
Q505Q1;Q80XR5;P26369;Q922I0;Q3KQM4;A0A140LJK3	tr|Q505Q1|Q505Q1_MOUSE U2af2 protein (Fragment) OS=Mus musculus GN=U2af2 PE=2 SV=1;tr|Q80XR5|Q80XR5_MOUSE Splicing factor U2AF 65 kDa subunit OS=Mus musculus GN=U2af2 PE=1 SV=1;sp|P26369|U2AF2_MOUSE Splicing factor U2AF 65 kDa subunit OS=Mus musculus GN=U2	6	8	8	8	30.5	44.472		11627000	6267000	17932000	11942000	24309000	29799000	28043000	2.73837e+07	2.29306	0.0145028
Q3TF84;Q922Q8;Q3UBL0	tr|Q3TF84|Q3TF84_MOUSE Uncharacterized protein OS=Mus musculus GN=Lrrc59 PE=2 SV=1;sp|Q922Q8|LRC59_MOUSE Leucine-rich repeat-containing protein 59 OS=Mus musculus GN=Lrrc59 PE=1 SV=1	3	8	8	8	60.2	20.408		15537000	8522900	6867700	10309200	37195000	22871000	31878000	30648000	2.97288	0.0147809
A0A0N4SVC2;E9QP00;Q3TAP5;Q6PFR5	tr|A0A0N4SVC2|A0A0N4SVC2_MOUSE Transformer-2 protein homolog alpha OS=Mus musculus GN=Tra2a PE=1 SV=1;tr|E9QP00|E9QP00_MOUSE Transformer-2 protein homolog alpha OS=Mus musculus GN=Tra2a PE=1 SV=1;tr|Q3TAP5|Q3TAP5_MOUSE Uncharacterized protein OS=Mus muscul	4	2	2	2	13.2	32.259		1503900	1379000	1016500	1299800	3666900	3786500	2358700	3270700	2.51631	0.0147898
Q9CY27;G3UWE1;Q52L67;Q9CWN2;A0A1D5RLH3;Q3TAN8;Q14C44;A0A1D5RLB4	sp|Q9CY27|TECR_MOUSE Very-long-chain enoyl-CoA reductase OS=Mus musculus GN=Tecr PE=1 SV=1;tr|G3UWE1|G3UWE1_MOUSE MCG11048, isoform CRA_c OS=Mus musculus GN=Tecr PE=1 SV=1;tr|Q52L67|Q52L67_MOUSE Gpsn2 protein OS=Mus musculus GN=Tecr PE=1 SV=1;tr|Q9CWN2|Q9C	8	7	7	7	19.8	36.09		11516000	8820900	3745200	8.02737e+06	19208000	21518000	28901000	23209000	2.89123	0.0148947
Q8C7F9;Q8C6H4;Q542E4;Q3TWB8;P58021;E9PZ69	tr|Q8C7F9|Q8C7F9_MOUSE Transmembrane 9 superfamily member OS=Mus musculus GN=Tm9sf2 PE=2 SV=1;tr|Q8C6H4|Q8C6H4_MOUSE Transmembrane 9 superfamily member OS=Mus musculus GN=Tm9sf2 PE=2 SV=1;tr|Q542E4|Q542E4_MOUSE Transmembrane 9 superfamily member OS=Mus mus	6	4	4	4	7.3	75.357		3863400	1631800	431070	1.97542e+06	6722500	5746400	7856400	6775100	3.4297	0.0150813
D3Z315;O89079;Q9D1J2;F6YFR7;E9Q6I5;F6XIG5	tr|D3Z315|D3Z315_MOUSE Coatomer subunit epsilon (Fragment) OS=Mus musculus GN=Cope PE=1 SV=1;sp|O89079|COPE_MOUSE Coatomer subunit epsilon OS=Mus musculus GN=Cope PE=1 SV=3;tr|Q9D1J2|Q9D1J2_MOUSE Coatomer subunit epsilon OS=Mus musculus GN=Cope PE=2 SV=1;t	6	6	6	6	48.9	25.37		470580	1501300	2177000	1382960	7507800	6460500	12061000	8.67643e+06	6.27381	0.0151444
Q0VG47;J3QNY1;Q6PFA7;B2RXM2;Q5U3M2;Q58E39;A2AL13;V9GX38	tr|Q0VG47|Q0VG47_MOUSE Heterogeneous nuclear ribonucleoprotein A3 OS=Mus musculus GN=Hnrnpa3 PE=2 SV=1;tr|J3QNY1|J3QNY1_MOUSE Predicted pseudogene 9242 OS=Mus musculus GN=Gm9242 PE=4 SV=1;tr|Q6PFA7|Q6PFA7_MOUSE Hnrpa3 protein (Fragment) OS=Mus musculus GN=	8	10	10	1	33.3	37.086		102640000	26809000	27054000	5.21677e+07	164950000	166350000	144830000	158710000	3.04231	0.0152206
B2RXR1;Q4QRL3	tr|B2RXR1|B2RXR1_MOUSE Coiled-coil domain containing 88B OS=Mus musculus GN=Ccdc88b PE=2 SV=1;sp|Q4QRL3|CC88B_MOUSE Coiled-coil domain-containing protein 88B OS=Mus musculus GN=Ccdc88b PE=1 SV=2	2	18	18	18	14.4	166.59		1816500	1411400	929990	1.38596e+06	2879100	2607000	3682500	3056200	2.20511	0.0154467
Q3TND1;P45878;Q3UND3	tr|Q3TND1|Q3TND1_MOUSE Peptidylprolyl isomerase OS=Mus musculus GN=Fkbp2 PE=1 SV=1;sp|P45878|FKBP2_MOUSE Peptidyl-prolyl cis-trans isomerase FKBP2 OS=Mus musculus GN=Fkbp2 PE=1 SV=1;tr|Q3UND3|Q3UND3_MOUSE Peptidylprolyl isomerase OS=Mus musculus GN=Fkbp2 P	3	4	4	4	24.3	15.344		15545000	8761700	9158900	11155200	26123000	23924000	36202000	2.87497e+07	2.57724	0.0158123
Q9D4H2	sp|Q9D4H2|GCC1_MOUSE GRIP and coiled-coil domain-containing protein 1 OS=Mus musculus GN=Gcc1 PE=1 SV=2	1	2	2	2	2.6	87.676			549460	1058600	804030		3286400	2970400	3128400	3.8909	0.0162128
Q8BPW9;Q8CAJ7;Q3U3I6;Q3TVK3;Q9Z2W0;A0A087WS31;A0A087WSE6	tr|Q8BPW9|Q8BPW9_MOUSE Aspartyl aminopeptidase OS=Mus musculus GN=Dnpep PE=1 SV=1;tr|Q8CAJ7|Q8CAJ7_MOUSE Uncharacterized protein OS=Mus musculus GN=Dnpep PE=2 SV=1;tr|Q3U3I6|Q3U3I6_MOUSE Uncharacterized protein OS=Mus musculus PE=2 SV=1;tr|Q3TVK3|Q3TVK3_MO	7	3	3	3	9.8	51.662		2495300	1566400	1599400	1.88703e+06	3242800	3949400	4710800	3.96767e+06	2.10259	0.0162981
Q3TF41;Q8BSH9;E9PW66;P28656;Q9CSP8	tr|Q3TF41|Q3TF41_MOUSE Nucleosome assembly protein 1-like 1 OS=Mus musculus GN=Nap1l1 PE=1 SV=1;tr|Q8BSH9|Q8BSH9_MOUSE Nucleosome assembly protein 1-like 1 OS=Mus musculus GN=Nap1l1 PE=1 SV=1;tr|E9PW66|E9PW66_MOUSE Nucleosome assembly protein 1-like 1 OS=M	5	3	2	2	10.3	42.732		10434000	9635700	3403400	7.82437e+06	15797000	17388000	18788000	1.73243e+07	2.21415	0.0163459
Q4FJY5;Q91YR9	tr|Q4FJY5|Q4FJY5_MOUSE Ltb4dh protein OS=Mus musculus GN=Ptgr1 PE=2 SV=1;sp|Q91YR9|PTGR1_MOUSE Prostaglandin reductase 1 OS=Mus musculus GN=Ptgr1 PE=1 SV=2	2	11	11	11	41.9	35.594		24448000	14276000	12585000	17103000	36127000	39468000	53634000	4.30763e+07	2.51864	0.0163587
Q3TI17;P10749	tr|Q3TI17|Q3TI17_MOUSE Uncharacterized protein (Fragment) OS=Mus musculus GN=Il1b PE=2 SV=1;sp|P10749|IL1B_MOUSE Interleukin-1 beta OS=Mus musculus GN=Il1b PE=1 SV=1	2	1	1	1	5.3	23.86		516440	637380	690510	614777	2833500	4544900		3689200	6.00088	0.0172632
B1AX98;E9PV22;Q505F5;F6Z4L9;F6YT33	tr|B1AX98|B1AX98_MOUSE Leucine rich repeat containing 47 OS=Mus musculus GN=Lrrc47 PE=1 SV=1;tr|E9PV22|E9PV22_MOUSE Leucine-rich repeat-containing protein 47 OS=Mus musculus GN=Lrrc47 PE=1 SV=1;sp|Q505F5|LRC47_MOUSE Leucine-rich repeat-containing protein 4	5	8	8	8	17.4	63.589		2187600	345240	1303600	1.27881e+06	3147900	4320700	3763800	3.74413e+06	2.92782	0.0174067
Q3UP42;P31725	tr|Q3UP42|Q3UP42_MOUSE S100 calcium binding protein A9 (Calgranulin B), isoform CRA_a OS=Mus musculus GN=S100a9 PE=1 SV=1;sp|P31725|S10A9_MOUSE Protein S100-A9 OS=Mus musculus GN=S100a9 PE=1 SV=3	2	11	11	11	55.8	13.049		8125600000	4823200000	4008100000	5652300000	10036000000	13065000000	11835000000	1.16453e+10	2.06028	0.017503
Q8R3Y0;Q31167;O78207;W5XQG0;Q792Z7;P01899;P01897;K7X379;Q31168;Q3KQJ3;O19467;Q569W0;Q31149;O19453;Q61892;Q61896;P79569;Q61643;Q31151;O78206;E9PWT4;E9QJR9;P79568;P79567;Q95H92;Q52PG7;Q66JR0;E9PX63;Q31141;Q95457;Q31215;Q61895;A7VMS6;O19441;Q31172;E9Q0G4;G3UXE9;P14430;P14429;P14426;B0I563;F6VXI7;A0A0B4J1G3;Q66JU6;Q0WXH4;Q61641;Q31145;Q4VCP2;Q921P3;Q4VCN4;A7VMS5;K7WBQ4;H3BJA9;Q31152;H3BK58;Q31153;Q61…	tr|Q8R3Y0|Q8R3Y0_MOUSE H2-D1 protein (Fragment) OS=Mus musculus GN=H2-D1 PE=2 SV=1;tr|Q31167|Q31167_MOUSE H-2D cell surface glycoprotein (Fragment) OS=Mus musculus GN=H2-D1 PE=2 SV=1;tr|O78207|O78207_MOUSE H-2D cell surface glycoprotein (Fragment) OS=Mus m	124	8	5	1	25.9	37.672		2470600	2603200	3298200	2.79067e+06	6741600	5057800	8479300	6.75957e+06	2.4222	0.0177052
Q9D020;A0A0N4SW80	sp|Q9D020|5NT3A_MOUSE Cytosolic 5-nucleotidase 3A OS=Mus musculus GN=Nt5c3a PE=1 SV=4	2	3	3	3	11.5	37.252		208950	228310	84799	174020	515060	710340		612700	3.52087	0.0180895
Q9CQR6;A0A0N4SVL9;Q9CVB2;A0A0N4SVE2;A0A0N4SW66	sp|Q9CQR6|PPP6_MOUSE Serine/threonine-protein phosphatase 6 catalytic subunit OS=Mus musculus GN=Ppp6c PE=1 SV=1;tr|A0A0N4SVL9|A0A0N4SVL9_MOUSE Serine/threonine-protein phosphatase OS=Mus musculus GN=Ppp6c PE=1 SV=1	5	7	7	7	29.2	35.159		4477300	128610		2302955	18188000	22361000	14289000	1.82793e+07	7.93734	0.0184881
Q9CSH0;Q921F4;V9GXB6;Q3UXJ3;Q3TBR4	tr|Q9CSH0|Q9CSH0_MOUSE Uncharacterized protein (Fragment) OS=Mus musculus GN=Hnrnpll PE=2 SV=1;sp|Q921F4|HNRLL_MOUSE Heterogeneous nuclear ribonucleoprotein L-like OS=Mus musculus GN=Hnrnpll PE=1 SV=3;tr|V9GXB6|V9GXB6_MOUSE Heterogeneous nuclear ribonucleo	5	8	8	8	19.9	63.39		5729900	3888400	1880700	3833000	7542400	10449000	9885600	9.29233e+06	2.4243	0.0185532
Q811L7;Q8C2Q7;O35737;Q3TNG9	tr|Q811L7|Q811L7_MOUSE Heterogeneous nuclear ribonucleoprotein H1 OS=Mus musculus GN=Hnrnph1 PE=1 SV=2;tr|Q8C2Q7|Q8C2Q7_MOUSE Heterogeneous nuclear ribonucleoprotein H OS=Mus musculus GN=Hnrnph1 PE=1 SV=1;sp|O35737|HNRH1_MOUSE Heterogeneous nuclear ribonuc	4	9	9	4	26.7	49.199		33039000	17444000	18220000	22901000	50529000	62800000	43217000	52182000	2.27859	0.0185853
Q8CIJ3;Q8JZQ9;A0A0G2JG48	tr|Q8CIJ3|Q8CIJ3_MOUSE Eukaryotic translation initiation factor 3 subunit B OS=Mus musculus GN=Eif3b PE=2 SV=1;sp|Q8JZQ9|EIF3B_MOUSE Eukaryotic translation initiation factor 3 subunit B OS=Mus musculus GN=Eif3b PE=1 SV=1	3	10	10	10	10.6	108.98		3761200	2466900	2112200	2780100	5036300	7252900	5600500	5.96323e+06	2.14497	0.0187386
Q60676;F7BX26	sp|Q60676|PPP5_MOUSE Serine/threonine-protein phosphatase 5 OS=Mus musculus GN=Ppp5c PE=1 SV=3;tr|F7BX26|F7BX26_MOUSE Serine/threonine-protein phosphatase (Fragment) OS=Mus musculus GN=Ppp5c PE=1 SV=1	2	4	4	4	10.8	56.876		464180	1659800	4162700	2095560	8219400	13828000	8524400	10190600	4.86295	0.0188615
Q4LDD4;E9PUB0;D3YZJ7;D3Z2S2	sp|Q4LDD4|ARAP1_MOUSE Arf-GAP with Rho-GAP domain, ANK repeat and PH domain-containing protein 1 OS=Mus musculus GN=Arap1 PE=1 SV=2;tr|E9PUB0|E9PUB0_MOUSE Arf-GAP with Rho-GAP domain, ANK repeat and PH domain-containing protein 1 OS=Mus musculus GN=Arap1 P	4	5	5	5	4.7	162.27		48472	137770	246530	144257	699740	709110	1266900	891917	6.18282	0.0188849
Q571E4;Q8CC47;P50428	sp|Q571E4|GALNS_MOUSE N-acetylgalactosamine-6-sulfatase OS=Mus musculus GN=Galns PE=1 SV=2;tr|Q8CC47|Q8CC47_MOUSE N-acetylgalactosamine-6-sulfatase OS=Mus musculus GN=Galns PE=1 SV=1	3	8	8	8	19	57.673		4023600	839130	2371000	2.41124e+06	8300600	5493700	7696000	7.16343e+06	2.97085	0.0192836
O70152;A2BDX2;F8WII3	sp|O70152|DPM1_MOUSE Dolichol-phosphate mannosyltransferase subunit 1 OS=Mus musculus GN=Dpm1 PE=1 SV=1;tr|A2BDX2|A2BDX2_MOUSE Dolichol-phosphate mannosyltransferase subunit 1 OS=Mus musculus GN=Dpm1 PE=1 SV=1	3	3	3	3	14.2	29.174		427810	295830	404080	375907	1529800	939540	937440	1.13559e+06	3.02094	0.0195214
Q99JB2;A2AG39;F6WI02;A2AG41	sp|Q99JB2|STML2_MOUSE Stomatin-like protein 2, mitochondrial OS=Mus musculus GN=Stoml2 PE=1 SV=1;tr|A2AG39|A2AG39_MOUSE Stomatin-like protein 2, mitochondrial (Fragment) OS=Mus musculus GN=Stoml2 PE=1 SV=1;tr|F6WI02|F6WI02_MOUSE Stomatin-like protein 2, mi	4	5	5	5	27.2	38.384		1485600	2334000		1909800	3816800	4791000	3983200	4197000	2.19761	0.0196933
Q543T1;Q3UZ23;P22437;Q3TJN9	tr|Q543T1|Q543T1_MOUSE Prostaglandin-endoperoxide synthase 1 OS=Mus musculus GN=Ptgs1 PE=1 SV=1;tr|Q3UZ23|Q3UZ23_MOUSE Uncharacterized protein OS=Mus musculus GN=Ptgs1 PE=2 SV=1;sp|P22437|PGH1_MOUSE Prostaglandin G/H synthase 1 OS=Mus musculus GN=Ptgs1 PE=	4	5	5	5	8.3	69.042		1254500	618410	1192800	1.0219e+06	1688500	2256000	2296300	2.08027e+06	2.03568	0.0198944
A0A140LJ01;A0A140LHG8;Q9CYN2;A0A140LHR3;A0A140LJG6;A0A140LIK0;A0A140LHW5	tr|A0A140LJ01|A0A140LJ01_MOUSE Signal peptidase complex subunit 2 (Fragment) OS=Mus musculus GN=Spcs2 PE=1 SV=1;tr|A0A140LHG8|A0A140LHG8_MOUSE Signal peptidase complex subunit 2 OS=Mus musculus GN=Spcs2 PE=1 SV=1;sp|Q9CYN2|SPCS2_MOUSE Signal peptidase comp	7	5	5	5	26.6	28.078		11333000	7946500	2139800	7.13977e+06	19664000	15760000	21634000	1.90193e+07	2.66386	0.0204316
O88536;O08790	sp|O88536|FPR2_MOUSE Formyl peptide receptor 2 OS=Mus musculus GN=Fpr2 PE=1 SV=1	2	4	4	4	16.2	39.422		626990	5290500	666490	2194660	10320000	10680000	17805000	12935000	5.89385	0.0204759
F6YB25;A0A0R4J195;Q9CSU0;F7DAY5	tr|F6YB25|F6YB25_MOUSE Regulation of nuclear pre-mRNA domain-containing protein 1B (Fragment) OS=Mus musculus GN=Rprd1b PE=1 SV=1;tr|A0A0R4J195|A0A0R4J195_MOUSE Regulation of nuclear pre-mRNA domain-containing protein 1B OS=Mus musculus GN=Rprd1b PE=1 SV=1	4	2	2	2	14.4	21.99		4822000	2544600	1888800	3.08513e+06	7356100	5949800	6845200	6.71703e+06	2.17723	0.0206746
Q06EZ3;Q61263;Q8C795;A0A087WSJ5;A0A087WNN8	tr|Q06EZ3|Q06EZ3_MOUSE O-acyltransferase OS=Mus musculus GN=Soat1 PE=2 SV=1;sp|Q61263|SOAT1_MOUSE Sterol O-acyltransferase 1 OS=Mus musculus GN=Soat1 PE=1 SV=2;tr|Q8C795|Q8C795_MOUSE Uncharacterized protein (Fragment) OS=Mus musculus GN=Soat1 PE=2 SV=1	5	4	4	4	6.1	63.81		1049900	288720	290140	542920	1835700	3405400	2275400	2505500	4.61486	0.021012
O08583;Q4KL64;G3X9I4;D9J342;Q9JJW6	sp|O08583|THOC4_MOUSE THO complex subunit 4 OS=Mus musculus GN=Alyref PE=1 SV=3	5	5	5	5	25.1	26.94		12540000	6851800	8396400	9.26273e+06	17033000	29179000	26934000	24382000	2.63227	0.0210542
Q3TVJ8;Q9D8L3;Q62186;Q9D6F7;Q9DC94	tr|Q3TVJ8|Q3TVJ8_MOUSE Signal sequence receptor, delta, isoform CRA_b OS=Mus musculus GN=Ssr4 PE=1 SV=1;tr|Q9D8L3|Q9D8L3_MOUSE Signal sequence receptor, delta OS=Mus musculus GN=Ssr4 PE=1 SV=1;sp|Q62186|SSRD_MOUSE Translocon-associated protein subunit delt	5	4	4	4	30.8	18.936		9417100	3639300	2338500	5.13163e+06	22456000	30730000	47959000	33715000	6.57003	0.021677
Q3TDE4;Q3TD54;Q3T9E5;Q6ZQF2;P57716;Q3TV74	tr|Q3TDE4|Q3TDE4_MOUSE Uncharacterized protein (Fragment) OS=Mus musculus GN=Ncstn PE=2 SV=1;tr|Q3TD54|Q3TD54_MOUSE Uncharacterized protein OS=Mus musculus GN=Ncstn PE=2 SV=1;tr|Q3T9E5|Q3T9E5_MOUSE Uncharacterized protein OS=Mus musculus GN=Ncstn PE=2 SV=1	6	2	2	2	4.2	60.662		2041700	365930	976370	1128000	3126100	2722500	3666400	3.17167e+06	2.81176	0.021887
Q9CPX4;Q3UCL5;Q3TJJ6;P29391;A0A1B0GR60;Q3THE6;Q9CZE7;Q3UL79;Q3ULW5;P49945;A0A1B0GRH4;A0A1Y7VNT9;Q9CWA4	tr|Q9CPX4|Q9CPX4_MOUSE Ferritin OS=Mus musculus GN=Ftl1 PE=1 SV=1;tr|Q3UCL5|Q3UCL5_MOUSE Ferritin OS=Mus musculus PE=2 SV=1;tr|Q3TJJ6|Q3TJJ6_MOUSE Ferritin OS=Mus musculus PE=2 SV=1;sp|P29391|FRIL1_MOUSE Ferritin light chain 1 OS=Mus musculus GN=Ftl1 PE=1	13	7	7	7	53.6	20.772		14656000	5590400	6868800	9038400	21547000	28383000	38116000	2.93487e+07	3.24711	0.0219678
Q3U2S1;D3YYP5;E9Q5V3;Q3TBE9;Q9Z2D3	tr|Q3U2S1|Q3U2S1_MOUSE Uncharacterized protein OS=Mus musculus GN=Dfna5 PE=2 SV=1;tr|D3YYP5|D3YYP5_MOUSE Non-syndromic hearing impairment protein 5 homolog OS=Mus musculus GN=Dfna5 PE=1 SV=2;tr|E9Q5V3|E9Q5V3_MOUSE Non-syndromic hearing impairment protein 5	5	5	5	5	16	44.291		1289400	619870	736180	881817	2987600	3540500	5827700	4118600	4.67059	0.022308
Q3UNQ3;P61965;F6Q3W0	tr|Q3UNQ3|Q3UNQ3_MOUSE Uncharacterized protein OS=Mus musculus GN=Wdr5 PE=2 SV=1;sp|P61965|WDR5_MOUSE WD repeat-containing protein 5 OS=Mus musculus GN=Wdr5 PE=1 SV=1;tr|F6Q3W0|F6Q3W0_MOUSE WD repeat-containing protein 5 (Fragment) OS=Mus musculus GN=Wdr5	3	2	2	2	8.7	36.574		349000	698650		523825	2399000	3402100	4067500	3.28953e+06	6.27983	0.0227849
O70194	sp|O70194|EIF3D_MOUSE Eukaryotic translation initiation factor 3 subunit D OS=Mus musculus GN=Eif3d PE=1 SV=2	1	7	7	7	16.4	63.988		6263800	5420900	1789800	4491500	8921000	10355000	12329000	10535000	2.34554	0.0233003
D3Z5Y5;D3YX12;A0A0A6YXR0;Q8BGS7	tr|D3Z5Y5|D3Z5Y5_MOUSE Choline/ethanolaminephosphotransferase 1 (Fragment) OS=Mus musculus GN=Cept1 PE=1 SV=1;tr|D3YX12|D3YX12_MOUSE Choline/ethanolaminephosphotransferase 1 (Fragment) OS=Mus musculus GN=Cept1 PE=1 SV=1;tr|A0A0A6YXR0|A0A0A6YXR0_MOUSE Choli	4	1	1	1	18.3	6.7426		9374400	2695500	3188600	5.08617e+06	17829000	11740000	15575000	15048000	2.95861	0.0233283
A0A1L1STE6;Q9D6R2	tr|A0A1L1STE6|A0A1L1STE6_MOUSE Isocitrate dehydrogenase [NAD] subunit, mitochondrial OS=Mus musculus GN=Idh3a PE=1 SV=1;sp|Q9D6R2|IDH3A_MOUSE Isocitrate dehydrogenase [NAD] subunit alpha, mitochondrial OS=Mus musculus GN=Idh3a PE=1 SV=1	2	3	3	3	9.6	41.52		1089900	982270	846170	972780	3659800	2443300	5124300	3.74247e+06	3.84719	0.0236093
Q5SVY2;Q3UAJ1;Q3TE63;P17742;Q9CZK9;A0A1L1SST0;F8VPN3;A0A1L1SRX5;V9GXC1;V9GX31	tr|Q5SVY2|Q5SVY2_MOUSE Peptidyl-prolyl cis-trans isomerase OS=Mus musculus GN=Ppia PE=1 SV=1;tr|Q3UAJ1|Q3UAJ1_MOUSE Peptidyl-prolyl cis-trans isomerase OS=Mus musculus GN=Ppia PE=2 SV=1;tr|Q3TE63|Q3TE63_MOUSE Peptidyl-prolyl cis-trans isomerase OS=Mus musc	10	11	11	11	69.5	17.971		598160000	367160000	232130000	399150000	776720000	779290000	977740000	8.44583e+08	2.11595	0.0240643
Q56A15;P62897;CON__P62894;P00015	tr|Q56A15|Q56A15_MOUSE Cytochrome c OS=Mus musculus GN=Cycs PE=1 SV=1;sp|P62897|CYC_MOUSE Cytochrome c, somatic OS=Mus musculus GN=Cycs PE=1 SV=2;	4	3	3	3	30.5	11.605	+	18023000	11938000	14602000	1.48543e+07	43772000	54843000	28631000	4.24153e+07	2.85542	0.0241409
E9QAJ9;Q3UIA2;A0A0U1RNM6;A0A0U1RPK6;Q5SSM3	tr|E9QAJ9|E9QAJ9_MOUSE Rho GTPase-activating protein 17 OS=Mus musculus GN=Arhgap17 PE=1 SV=1;sp|Q3UIA2|RHG17_MOUSE Rho GTPase-activating protein 17 OS=Mus musculus GN=Arhgap17 PE=1 SV=1;tr|A0A0U1RNM6|A0A0U1RNM6_MOUSE Rho GTPase-activating protein 17 OS=Mu	5	5	5	5	7.7	88.924		457950	758100	440430	552160	1404800	971590	1055800	1.14406e+06	2.07198	0.0243668
Q9CXZ9;Q9CWW5;Q80UL3;Q9R0N0	tr|Q9CXZ9|Q9CXZ9_MOUSE Uncharacterized protein OS=Mus musculus GN=Galk1 PE=2 SV=1;tr|Q9CWW5|Q9CWW5_MOUSE Uncharacterized protein OS=Mus musculus GN=Galk1 PE=2 SV=1;tr|Q80UL3|Q80UL3_MOUSE Galactokinase 1 OS=Mus musculus GN=Galk1 PE=2 SV=1;sp|Q9R0N0|GALK1_MO	4	5	5	5	13.3	42.261		9804500	5973400	1578600	5785500	14025000	14590000	19323000	1.59793e+07	2.76196	0.0248331
Q9EQ06;A8Y5N4;Q8VCR2	sp|Q9EQ06|DHB11_MOUSE Estradiol 17-beta-dehydrogenase 11 OS=Mus musculus GN=Hsd17b11 PE=1 SV=1	3	6	6	6	25.8	32.88		27300000	6580400	5870400	1.32503e+07	35728000	38073000	43404000	3.90683e+07	2.94849	0.0249937
Q6RI64;O09061	tr|Q6RI64|Q6RI64_MOUSE Proteasome subunit beta type OS=Mus musculus GN=Psmb1 PE=1 SV=1;sp|O09061|PSB1_MOUSE Proteasome subunit beta type-1 OS=Mus musculus GN=Psmb1 PE=1 SV=1	2	5	5	5	30	26.372		31171000	9090900	9685800	1.66492e+07	57070000	38136000	61380000	5.21953e+07	3.135	0.0251141
A2CF88;P39654	tr|A2CF88|A2CF88_MOUSE Arachidonate 15-lipoxygenase OS=Mus musculus GN=Alox15 PE=1 SV=1;sp|P39654|LOX15_MOUSE Arachidonate 15-lipoxygenase OS=Mus musculus GN=Alox15 PE=1 SV=4	2	13	13	13	28.8	75.444		11103000	2129900	4571000	5.93463e+06	18653000	13683000	20703000	1.76797e+07	2.97907	0.0258014
Q3UKB4;Q3TYS4;Q3TIS3;Q9D662;Q3TAW4;Q8CDS4;A2ANA0;Q3U2Q0;A2AN98;A2AN99;A2AN97	tr|Q3UKB4|Q3UKB4_MOUSE Uncharacterized protein OS=Mus musculus GN=Sec23b PE=2 SV=1;tr|Q3TYS4|Q3TYS4_MOUSE Uncharacterized protein OS=Mus musculus GN=Sec23b PE=2 SV=1;tr|Q3TIS3|Q3TIS3_MOUSE Uncharacterized protein OS=Mus musculus GN=Sec23b PE=2 SV=1;sp|Q9D6	11	8	8	6	14.2	86.402		9211900	10723000	5431500	8.45547e+06	15054000	25568000	20187000	2.02697e+07	2.39723	0.0259269
W0UVF7;P97425;Q91ZQ7;B9EKM8	tr|W0UVF7|W0UVF7_MOUSE MCG118280 OS=Mus musculus GN=Ear2 PE=3 SV=1;sp|P97425|ECP2_MOUSE Eosinophil cationic protein 2 OS=Mus musculus GN=Ear2 PE=2 SV=1;tr|Q91ZQ7|Q91ZQ7_MOUSE Eosinophil-associated ribonuclease 13 OS=Mus musculus PE=3 SV=1;tr|B9EKM8|B9EKM8_	4	4	4	2	30.1	17.62		284530000	138940000	263530000	229000000	538480000	447730000	759730000	581980000	2.5414	0.0267687
E9QKV6;B9EHV1;A0A1D5RLD1;E9PWZ6;E9PZW8;Q9QY06;Q3TRQ0;Q3UFX8;Q3TRT6;A0A1D5RLW4	tr|E9QKV6|E9QKV6_MOUSE Unconventional myosin-IXb OS=Mus musculus GN=Myo9b PE=1 SV=1;tr|B9EHV1|B9EHV1_MOUSE Myosin IXb OS=Mus musculus GN=Myo9b PE=2 SV=1;tr|A0A1D5RLD1|A0A1D5RLD1_MOUSE Unconventional myosin-IXb OS=Mus musculus GN=Myo9b PE=1 SV=1;tr|E9PWZ6|E	10	5	5	5	4.2	222.44		71922		44425	58173.5	218260	149550	236480	201430	3.46257	0.0277212
D6RDT4;A0A0R4J091;Q9JKP7	tr|D6RDT4|D6RDT4_MOUSE DNA polymerase epsilon subunit 3 OS=Mus musculus GN=Pole3 PE=1 SV=1;tr|A0A0R4J091|A0A0R4J091_MOUSE DNA polymerase epsilon subunit 3 OS=Mus musculus GN=Pole3 PE=1 SV=1;sp|Q9JKP7|DPOE3_MOUSE DNA polymerase epsilon subunit 3 OS=Mus musc	3	2	2	2	52.9	5.5854		6101800	5944300	6483300	6.17647e+06	18547000	20074000	35868000	2.48297e+07	4.02004	0.0281067
Q3UB90;Q3UB67;Q3UB15;P27659;Q3T9U9;Q3U9L3;A0A087WNS0;A0A087WQK0;Q99N25;Q9CQ09;Q5U470;E9PWZ3	tr|Q3UB90|Q3UB90_MOUSE Uncharacterized protein OS=Mus musculus GN=Rpl3 PE=2 SV=1;tr|Q3UB67|Q3UB67_MOUSE Uncharacterized protein OS=Mus musculus GN=Rpl3 PE=2 SV=1;tr|Q3UB15|Q3UB15_MOUSE Uncharacterized protein OS=Mus musculus GN=Rpl3 PE=2 SV=1;sp|P27659|RL3	12	12	12	12	29.8	46.079		30550000	28728000	30655000	2.99777e+07	52080000	52417000	80436000	6.16443e+07	2.05634	0.028235
Q3T9H7;Q14AA1;Q9QZK7	tr|Q3T9H7|Q3T9H7_MOUSE Uncharacterized protein (Fragment) OS=Mus musculus GN=Dok3 PE=2 SV=1;tr|Q14AA1|Q14AA1_MOUSE Docking protein 3 OS=Mus musculus GN=Dok3 PE=2 SV=1;sp|Q9QZK7|DOK3_MOUSE Docking protein 3 OS=Mus musculus GN=Dok3 PE=1 SV=1	3	7	7	7	20.5	46.803		9562000	4569500	6741800	6.95777e+06	11882000	20341000	17801000	1.66747e+07	2.39655	0.0283339
D3YYT1;Q922P9	tr|D3YYT1|D3YYT1_MOUSE Putative oxidoreductase GLYR1 OS=Mus musculus GN=Glyr1 PE=1 SV=1;sp|Q922P9|GLYR1_MOUSE Putative oxidoreductase GLYR1 OS=Mus musculus GN=Glyr1 PE=1 SV=1	2	6	6	6	13.8	60.435		2726000		1025300	1875650	4426100	5783300	5065600	5.09167e+06	2.71461	0.0286566
Q58E35;P47955;E9Q3T0	tr|Q58E35|Q58E35_MOUSE MCG10168 OS=Mus musculus GN=Rplp1 PE=1 SV=1;sp|P47955|RLA1_MOUSE 60S acidic ribosomal protein P1 OS=Mus musculus GN=Rplp1 PE=1 SV=1;tr|E9Q3T0|E9Q3T0_MOUSE Predicted pseudogene 10073 OS=Mus musculus GN=Gm10073 PE=1 SV=1	3	2	2	2	51.8	11.475		82181000	40303000	41506000	5.46633e+07	94125000	121280000	140040000	1.18482e+08	2.16748	0.0290788
Q3UBP6;Q3UBQ4	tr|Q3UBP6|Q3UBP6_MOUSE Uncharacterized protein OS=Mus musculus GN=Actb PE=2 SV=1;tr|Q3UBQ4|Q3UBQ4_MOUSE Uncharacterized protein OS=Mus musculus GN=Actb PE=2 SV=1	2	19	1	0	58.9	41.768		170420000	3435200	3144300	5.89998e+07	278250000	536450000	698520000	5.04407e+08	8.54929	0.0295828
Q3UNN2;Q3U8S1;Q3U468;A2APM5;A2APM3;A2APM4;E9QKM8;Q80X37;A2APM1;A2APM2;P15379;Q3TLT9	tr|Q3UNN2|Q3UNN2_MOUSE Uncharacterized protein OS=Mus musculus GN=Cd44 PE=2 SV=1;tr|Q3U8S1|Q3U8S1_MOUSE CD44 antigen OS=Mus musculus GN=Cd44 PE=1 SV=1;tr|Q3U468|Q3U468_MOUSE Uncharacterized protein OS=Mus musculus GN=Cd44 PE=2 SV=1;tr|A2APM5|A2APM5_MOUSE C	12	6	6	6	18.1	40.247		20044000	23974000	5305500	1.64412e+07	31577000	42964000	47672000	4.07377e+07	2.47778	0.0307099
D3Z494;Q8BIV6;G5E895;Q8R318;S4R2G9;P45377	tr|D3Z494|D3Z494_MOUSE Aldo-keto reductase family 1, member B10 (aldose reductase) OS=Mus musculus GN=Akr1b10 PE=1 SV=1;tr|Q8BIV6|Q8BIV6_MOUSE Uncharacterized protein OS=Mus musculus GN=Akr1b10 PE=2 SV=1;tr|G5E895|G5E895_MOUSE Aldo-keto reductase family 1,	6	2	2	1	6.6	32.745		4583100	2837400	2779300	3.39993e+06	7689700	5156300	8154700	7.00023e+06	2.05893	0.0310269
Q3USR8;Q61164;Q3UYZ8;Q05CK6	tr|Q3USR8|Q3USR8_MOUSE Uncharacterized protein (Fragment) OS=Mus musculus GN=Ctcf PE=2 SV=1;sp|Q61164|CTCF_MOUSE Transcriptional repressor CTCF OS=Mus musculus GN=Ctcf PE=1 SV=2;tr|Q3UYZ8|Q3UYZ8_MOUSE Uncharacterized protein (Fragment) OS=Mus musculus GN=C	4	4	4	4	9.4	68.349		875330		137460	506395	3379000	4657700	6257100	4764600	9.40886	0.0311883
G3X9Q3;D3Z7R7;Q3TBD2	tr|G3X9Q3|G3X9Q3_MOUSE Histocompatibility (Minor) HA-1, isoform CRA_a OS=Mus musculus GN=Arhgap45 PE=1 SV=1;tr|D3Z7R7|D3Z7R7_MOUSE Rho GTPase-activating protein 45 OS=Mus musculus GN=Arhgap45 PE=1 SV=1;sp|Q3TBD2|HMHA1_MOUSE Rho GTPase-activating protein 45	3	25	25	25	33.1	122.86		10857000	4880300	4770900	6.83607e+06	16402000	13370000	12909000	14227000	2.08117	0.0320449
Q8BLF1;Q8BYQ0	sp|Q8BLF1|NCEH1_MOUSE Neutral cholesterol ester hydrolase 1 OS=Mus musculus GN=Nceh1 PE=1 SV=1	2	4	4	4	15	45.739		1307500	593550	1246900	1.04932e+06	2869100	1735100	2975000	2526400	2.40766	0.0321128
Q3UFZ6;Q60865	tr|Q3UFZ6|Q3UFZ6_MOUSE Uncharacterized protein (Fragment) OS=Mus musculus GN=Caprin1 PE=2 SV=1;sp|Q60865|CAPR1_MOUSE Caprin-1 OS=Mus musculus GN=Caprin1 PE=1 SV=2	2	4	4	4	16.6	37.582		2476900	6823900	8601000	5.96727e+06	11757000	11252000	13550000	1.21863e+07	2.0422	0.0331396
Q8BX26;B2RR29;Q8BUM3;B7ZNE1	tr|Q8BX26|Q8BX26_MOUSE Uncharacterized protein OS=Mus musculus GN=Ptpn7 PE=2 SV=1;tr|B2RR29|B2RR29_MOUSE Protein tyrosine phosphatase, non-receptor type 7 OS=Mus musculus GN=Ptpn7 PE=2 SV=1;sp|Q8BUM3|PTN7_MOUSE Tyrosine-protein phosphatase non-receptor typ	4	2	2	2	8.9	38.165			919530	663630	791580	2708600	3190000	1925800	2.60813e+06	3.29484	0.0332282
Q3U967;E5Q371;Q61735;D3Z187	tr|Q3U967|Q3U967_MOUSE Uncharacterized protein OS=Mus musculus GN=Cd47 PE=2 SV=1;tr|E5Q371|E5Q371_MOUSE Integrin-associated protein OS=Mus musculus GN=Cd47 PE=2 SV=1;sp|Q61735|CD47_MOUSE Leukocyte surface antigen CD47 OS=Mus musculus GN=Cd47 PE=1 SV=2	4	3	3	3	11.2	33.097		1609300	2877700	2708100	2.39837e+06	8308100	7031500	4162600	6.50073e+06	2.71048	0.0334232
E9PUD2;Q8K1M6;Q3U4P3	tr|E9PUD2|E9PUD2_MOUSE Dynamin-1-like protein OS=Mus musculus GN=Dnm1l PE=1 SV=1;sp|Q8K1M6|DNM1L_MOUSE Dynamin-1-like protein OS=Mus musculus GN=Dnm1l PE=1 SV=2;tr|Q3U4P3|Q3U4P3_MOUSE Uncharacterized protein (Fragment) OS=Mus musculus GN=Dnm1l PE=2 SV=1	3	6	6	6	9.4	79.532		1500500	311670	154310	655493	2198900	1943900	1950600	2.03113e+06	3.09863	0.0336654
A0A0A6YXS5;B7ZMQ9;F6R4N2;A0A0R4J0Q2;Q0VBQ7;E9QAD0;Q3UEQ1;E9Q9A0;F6V2U0;D3YUD3;D3YUL8;D3Z230	tr|A0A0A6YXS5|A0A0A6YXS5_MOUSE Type I inositol 3,4-bisphosphate 4-phosphatase OS=Mus musculus GN=Inpp4a PE=1 SV=1;tr|B7ZMQ9|B7ZMQ9_MOUSE Inpp4a protein OS=Mus musculus GN=Inpp4a PE=2 SV=1;tr|F6R4N2|F6R4N2_MOUSE Type I inositol 3,4-bisphosphate 4-phosphatas	12	1	1	1	4.2	34.222		699840	241960		470900	1236400	1057000	1319200	1204200	2.55723	0.0340768
Q9CQF3;Q9CZQ0;A0A1D5RM23;A0A1D5RLT7;A0A1D5RLS2	sp|Q9CQF3|CPSF5_MOUSE Cleavage and polyadenylation specificity factor subunit 5 OS=Mus musculus GN=Nudt21 PE=1 SV=1;tr|Q9CZQ0|Q9CZQ0_MOUSE Uncharacterized protein OS=Mus musculus GN=Nudt21 PE=2 SV=1;tr|A0A1D5RM23|A0A1D5RM23_MOUSE Cleavage and polyadenylati	5	4	4	4	21.6	26.24		6326400	1523100	1157300	3.00227e+06	10577000	7085300	10633000	9.43177e+06	3.14155	0.0343162
P68510;Q8BJH3	sp|P68510|1433F_MOUSE 14-3-3 protein eta OS=Mus musculus GN=Ywhah PE=1 SV=2	2	11	9	8	51.2	28.211		78171000	42897000	37434000	52834000	89145000	129940000	104470000	1.07852e+08	2.04133	0.0344223
Q8VE70;Q3TVB4;E0CY82;F8WI55	sp|Q8VE70|PDC10_MOUSE Programmed cell death protein 10 OS=Mus musculus GN=Pdcd10 PE=1 SV=1;tr|Q3TVB4|Q3TVB4_MOUSE Uncharacterized protein (Fragment) OS=Mus musculus GN=Pdcd10 PE=2 SV=1;tr|E0CY82|E0CY82_MOUSE Programmed cell death protein 10 (Fragment) OS=M	4	4	4	4	21.7	24.715		3842900	3243300	4057100	3.71443e+06	8756100	5247200	9260000	7.75443e+06	2.08765	0.0347404
Q921M8;A0A0A6YW28;Q3TEX8;P35123;Q3TPN5;A0A0A6YVY7;Q5DTK8;Q6NXV6;A0A0A6YWM7;Q3TQZ9	tr|Q921M8|Q921M8_MOUSE Usp4 protein OS=Mus musculus GN=Usp4 PE=2 SV=1;tr|A0A0A6YW28|A0A0A6YW28_MOUSE Ubiquitin carboxyl-terminal hydrolase 4 OS=Mus musculus GN=Usp4 PE=1 SV=1;tr|Q3TEX8|Q3TEX8_MOUSE Uncharacterized protein OS=Mus musculus GN=Usp4 PE=2 SV=1;	10	7	7	6	11.1	103.75		1534700	598160	90760	741207	2810600	1850100	2328500	2.32973e+06	3.14316	0.0348082
F6THL5;D3YYF2;E9Q7L3;D3Z1W6;E9Q7L2;D3Z1N4;E9Q4Y5;F8VQD1;Q8BSQ9;D6RIL0;D6RI94;D3Z3R4	tr|F6THL5|F6THL5_MOUSE Protein polybromo-1 (Fragment) OS=Mus musculus GN=Pbrm1 PE=1 SV=1;tr|D3YYF2|D3YYF2_MOUSE Protein polybromo-1 (Fragment) OS=Mus musculus GN=Pbrm1 PE=1 SV=8;tr|E9Q7L3|E9Q7L3_MOUSE Protein polybromo-1 OS=Mus musculus GN=Pbrm1 PE=1 SV=1;	12	2	2	2	1.8	126.23			178350	212170	195260	1012000	1338100	731530	1027210	5.26073	0.0349724
Q569X3;Q62241	tr|Q569X3|Q569X3_MOUSE U1 small nuclear ribonucleoprotein C OS=Mus musculus GN=Snrpc PE=1 SV=1;sp|Q62241|RU1C_MOUSE U1 small nuclear ribonucleoprotein C OS=Mus musculus GN=Snrpc PE=1 SV=1	2	3	3	3	24.5	17.364		3274100	3478700	3191400	3.31473e+06	8271100	13137000	19718000	13708700	4.13569	0.0350931
Q9ES97	sp|Q9ES97|RTN3_MOUSE Reticulon-3 OS=Mus musculus GN=Rtn3 PE=1 SV=2	1	1	1	1	1.1	103.88		1787000	214440		1000720	6671100	4651600	8421100	6.58127e+06	6.57653	0.0351577
Q8CFZ9;Q5HZI8;Q3UDK3;Q9D0F6	tr|Q8CFZ9|Q8CFZ9_MOUSE Rfc5 protein (Fragment) OS=Mus musculus GN=Rfc5 PE=2 SV=1;tr|Q5HZI8|Q5HZI8_MOUSE MCG8761 OS=Mus musculus GN=Rfc5 PE=1 SV=1;tr|Q3UDK3|Q3UDK3_MOUSE Uncharacterized protein OS=Mus musculus GN=Rfc5 PE=2 SV=1;sp|Q9D0F6|RFC5_MOUSE Replicat	4	3	3	3	13.8	36.991		1063600		661700	862650	3203900		4234800	3719350	4.31154	0.035519
Q5HZH8;Q3TV93;Q9Z1B5	tr|Q5HZH8|Q5HZH8_MOUSE MAD2 mitotic arrest deficient-like 1 (Yeast) OS=Mus musculus GN=Mad2l1 PE=1 SV=1;tr|Q3TV93|Q3TV93_MOUSE Uncharacterized protein OS=Mus musculus GN=Mad2l1 PE=2 SV=1;sp|Q9Z1B5|MD2L1_MOUSE Mitotic spindle assembly checkpoint protein MAD	3	2	2	2	9.8	23.598		1387900	870750	425940	894863	2306700	1825000	3273200	2468300	2.7583	0.0364207
Q3TDA7;Q9WVE8;Q3UP40;Q8BNK9	tr|Q3TDA7|Q3TDA7_MOUSE Protein kinase C and casein kinase substrate in neurons 2, isoform CRA_a OS=Mus musculus GN=Pacsin2 PE=1 SV=1;sp|Q9WVE8|PACN2_MOUSE Protein kinase C and casein kinase substrate in neurons protein 2 OS=Mus musculus GN=Pacsin2 PE=1 SV=	4	5	5	5	12.1	55.832		2735700	78229	1819900	1.54461e+06	3469500	4590500	5328300	4.46277e+06	2.88925	0.0370424
Q9DBN7;P42125	tr|Q9DBN7|Q9DBN7_MOUSE Uncharacterized protein OS=Mus musculus GN=Eci1 PE=2 SV=1;sp|P42125|ECI1_MOUSE Enoyl-CoA delta isomerase 1, mitochondrial OS=Mus musculus GN=Eci1 PE=1 SV=2	2	5	5	5	23.2	32.223		2221400	2036200	1136000	1.79787e+06	7728300	3747400	9152000	6875900	3.82448	0.0371335
Q8C2C6;Q9D828;Q9Z1A1;B8JJG3;F6QJV5;B8JJG9;B8JJG7;B8JJG8;B8JJG6	tr|Q8C2C6|Q8C2C6_MOUSE Trk-fused OS=Mus musculus GN=Tfg PE=2 SV=1;tr|Q9D828|Q9D828_MOUSE Uncharacterized protein OS=Mus musculus GN=Tfg PE=2 SV=1;tr|Q9Z1A1|Q9Z1A1_MOUSE TFG protein OS=Mus musculus GN=Tfg PE=1 SV=1;tr|B8JJG3|B8JJG3_MOUSE Trk-fused gene (Fra	9	3	3	3	9.8	37.528		22653000	5328500	5363700	1.11151e+07	35984000	41903000		38943500	3.50367	0.037216
Q3U3C4;Q3TRJ7;Q62419;Q3TJB4;Q8BXU5;A2ALV3;Q62420;A2ALV1;F6ZL13	tr|Q3U3C4|Q3U3C4_MOUSE Uncharacterized protein OS=Mus musculus GN=Sh3gl1 PE=2 SV=1;tr|Q3TRJ7|Q3TRJ7_MOUSE SH3-domain GRB2-like 1 OS=Mus musculus GN=Sh3gl1 PE=1 SV=1;sp|Q62419|SH3G1_MOUSE Endophilin-A2 OS=Mus musculus GN=Sh3gl1 PE=1 SV=1;tr|Q3TJB4|Q3TJB4_MO	9	4	4	4	12	41.532		811990		229440	520715	5593600	3020600	5966000	4.86007e+06	9.33345	0.0375131
A2AF47;A2AF67;A2AF65	sp|A2AF47|DOC11_MOUSE Dedicator of cytokinesis protein 11 OS=Mus musculus GN=Dock11 PE=1 SV=1;tr|A2AF67|A2AF67_MOUSE Dedicator of cytokinesis protein 11 OS=Mus musculus GN=Dock11 PE=1 SV=1	3	4	4	4	2.4	237.77		87975	32609		60292	273180	164780	254590	230850	3.82887	0.0377632
A0A0R4J0B2;Q8VCI0;A0A0N4SV60	tr|A0A0R4J0B2|A0A0R4J0B2_MOUSE Phospholipase B-like 1 OS=Mus musculus GN=Plbd1 PE=1 SV=1;sp|Q8VCI0|PLBL1_MOUSE Phospholipase B-like 1 OS=Mus musculus GN=Plbd1 PE=1 SV=1	3	11	11	11	21.8	63.018		17584000	9565500	7339700	11496400	20854000	29295000	38035000	2.93947e+07	2.55686	0.0377685
B7U582;P17156;O88688;Q91ZU5	tr|B7U582|B7U582_MOUSE Heat shock protein 70-2 OS=Mus musculus PE=3 SV=1;sp|P17156|HSP72_MOUSE Heat shock-related 70 kDa protein 2 OS=Mus musculus GN=Hspa2 PE=1 SV=2	4	17	5	4	30.3	69.723		996140	496960	596060	696387	1102800	1401300	1710300	1404800	2.01727	0.0381243
F6QA74;Q544Z7;P28352;D3Z124	tr|F6QA74|F6QA74_MOUSE DNA-(apurinic or apyrimidinic site) lyase (Fragment) OS=Mus musculus GN=Apex1 PE=1 SV=1;tr|Q544Z7|Q544Z7_MOUSE DNA-(apurinic or apyrimidinic site) lyase OS=Mus musculus GN=Apex1 PE=1 SV=1;sp|P28352|APEX1_MOUSE DNA-(apurinic or apyrim	4	5	5	5	26.6	32.318		8765600	5233200	3784200	5.92767e+06	10450000	11960000	16287000	12899000	2.17607	0.038286
Q8BYI6;B2RWR2	sp|Q8BYI6|PCAT2_MOUSE Lysophosphatidylcholine acyltransferase 2 OS=Mus musculus GN=Lpcat2 PE=1 SV=1;tr|B2RWR2|B2RWR2_MOUSE Lpcat2 protein OS=Mus musculus GN=Lpcat2 PE=2 SV=1	2	6	6	6	13.2	60.253		718610	3404600	600740	1574650	5764900	3781700	6843900	5463500	3.46966	0.0386136
A6PW28;Q80U16;Q6PAN3;Q9D9C2	tr|A6PW28|A6PW28_MOUSE Likely orthologue of H. sapiens chromosome 6 open reading frame 32 (C6orf32) OS=Mus musculus GN=Ripor2 PE=1 SV=1;sp|Q80U16|RIPR2_MOUSE Rho family-interacting cell polarization regulator 2 OS=Mus musculus GN=Ripor2 PE=1 SV=2;tr|Q6PAN3	4	4	4	4	5.2	116.34		667550	518510	42624	409561	1188600	1243300	847600	1.09317e+06	2.66912	0.0387081
Q5SUF2;F8WGA8	sp|Q5SUF2|LC7L3_MOUSE Luc7-like protein 3 OS=Mus musculus GN=Luc7l3 PE=1 SV=1	2	5	5	5	15.3	51.45		865020	60682	473790	466497	1008600	1399800	1472400	1293600	2.77301	0.0389034
Q60597;Z4YJV4;Q6P8I7;B2RXT3;E9Q7L0	sp|Q60597|ODO1_MOUSE 2-oxoglutarate dehydrogenase, mitochondrial OS=Mus musculus GN=Ogdh PE=1 SV=3;tr|Z4YJV4|Z4YJV4_MOUSE 2-oxoglutarate dehydrogenase, mitochondrial OS=Mus musculus GN=Ogdh PE=1 SV=1	5	12	12	12	15	116.45		1441900	564300	487990	831397	3234200	1773400	3966900	2991500	3.59816	0.0389064
Q8VE47;F6VRI6;A0A1L1SSH6;D6RH76	sp|Q8VE47|UBA5_MOUSE Ubiquitin-like modifier-activating enzyme 5 OS=Mus musculus GN=Uba5 PE=1 SV=2	4	3	3	3	11.4	44.789		902640	389910	494760	595770	2626700	2852700	5866100	3.78183e+06	6.34781	0.039255
Q60972	sp|Q60972|RBBP4_MOUSE Histone-binding protein RBBP4 OS=Mus musculus GN=Rbbp4 PE=1 SV=5	1	9	9	3	22.1	47.655		28014000	13865000	5092400	1.56571e+07	31592000	42321000	40374000	3.80957e+07	2.43312	0.0394498
Q925I1;H3BK90;H3BKI6	sp|Q925I1|ATAD3_MOUSE ATPase family AAA domain-containing protein 3 OS=Mus musculus GN=Atad3 PE=1 SV=1;tr|H3BK90|H3BK90_MOUSE ATPase family, AAA domain-containing 3A (Fragment) OS=Mus musculus GN=Atad3a PE=1 SV=1	3	5	5	5	9.8	66.741		314570	877250	637330	609717	2896200	1318100	1987100	2.06713e+06	3.39032	0.0398675
Q6PE70;G5E8F8;O70309	tr|Q6PE70|Q6PE70_MOUSE Integrin beta OS=Mus musculus GN=Itgb5 PE=1 SV=1;tr|G5E8F8|G5E8F8_MOUSE Integrin beta OS=Mus musculus GN=Itgb5 PE=1 SV=1;sp|O70309|ITB5_MOUSE Integrin beta-5 OS=Mus musculus GN=Itgb5 PE=1 SV=2	3	1	1	1	1.1	88.051		11864000	3527500	4385500	6.59233e+06	17775000	12602000	18617000	1.63313e+07	2.47732	0.0399775
Q99JX4;A2A702;A2A701	sp|Q99JX4|EIF3M_MOUSE Eukaryotic translation initiation factor 3 subunit M OS=Mus musculus GN=Eif3m PE=1 SV=1;tr|A2A702|A2A702_MOUSE Eukaryotic translation initiation factor 3 subunit M OS=Mus musculus GN=Eif3m PE=1 SV=1;tr|A2A701|A2A701_MOUSE Eukaryotic t	3	4	4	4	13.9	42.516		6708200	3697100	3218600	4541300	10720000	9009900	16583000	12104300	2.66538	0.0408349
Q9D051	sp|Q9D051|ODPB_MOUSE Pyruvate dehydrogenase E1 component subunit beta, mitochondrial OS=Mus musculus GN=Pdhb PE=1 SV=1	1	5	5	5	17.3	38.937		5724600	2412100	2483600	3540100	12750000	14514000	6517200	11260400	3.18081	0.0440281
Q8BJY1;Q921U5;F7BA91	sp|Q8BJY1|PSMD5_MOUSE 26S proteasome non-ATPase regulatory subunit 5 OS=Mus musculus GN=Psmd5 PE=1 SV=4	3	9	9	9	21.2	55.971		7127500	1103000	1953300	3394600	7726300	10247000	9974200	9.31583e+06	2.74431	0.0443146
D3Z4M2;D3YTM0;D3Z0Z2;Q924Z4	tr|D3Z4M2|D3Z4M2_MOUSE Ceramide synthase 2 (Fragment) OS=Mus musculus GN=Cers2 PE=1 SV=1;tr|D3YTM0|D3YTM0_MOUSE Ceramide synthase 2 (Fragment) OS=Mus musculus GN=Cers2 PE=1 SV=1;tr|D3Z0Z2|D3Z0Z2_MOUSE Ceramide synthase 2 (Fragment) OS=Mus musculus GN=Cers2	4	1	1	1	12.3	15.505		9185700	1980500	2821800	4.66267e+06	10973000	11828000	10926000	1.12423e+07	2.41114	0.0455126
Q3TN93;Q3T992;Q66K07;Q8R317	tr|Q3TN93|Q3TN93_MOUSE Uncharacterized protein OS=Mus musculus GN=Ubqln1 PE=2 SV=1;tr|Q3T992|Q3T992_MOUSE Uncharacterized protein OS=Mus musculus GN=Ubqln1 PE=2 SV=1;tr|Q66K07|Q66K07_MOUSE Ubqln1 protein OS=Mus musculus GN=Ubqln1 PE=2 SV=1;sp|Q8R317|UBQL1_	4	3	1	1	7.4	58.678		3253300	1600600	902840	1.91891e+06	4204200	3625600	4110300	3.98003e+06	2.07411	0.0457371
Q8CFZ0;G3UYP0;P63280;G3UWL6;G3UWJ1	tr|Q8CFZ0|Q8CFZ0_MOUSE SUMO-conjugating enzyme UBC9 OS=Mus musculus GN=Ube2i PE=1 SV=1;tr|G3UYP0|G3UYP0_MOUSE SUMO-conjugating enzyme UBC9 (Fragment) OS=Mus musculus GN=Ube2i PE=1 SV=1;sp|P63280|UBC9_MOUSE SUMO-conjugating enzyme UBC9 OS=Mus musculus GN=Ub	5	4	4	4	47.5	11.225		15428000	5912700	7426600	9589100	17073000	26051000	33351000	2.54917e+07	2.6584	0.0458355
Q9D9Z4;Q3TG21;Q9Z1G3	tr|Q9D9Z4|Q9D9Z4_MOUSE V-type proton ATPase subunit C OS=Mus musculus GN=Atp6v1c1 PE=2 SV=1;tr|Q3TG21|Q3TG21_MOUSE V-type proton ATPase subunit C OS=Mus musculus GN=Atp6v1c1 PE=2 SV=1;sp|Q9Z1G3|VATC1_MOUSE V-type proton ATPase subunit C 1 OS=Mus musculus G	3	10	10	10	34	43.961		2323500	826900	2404000	1.85147e+06	2969300	3878600	4442400	3.76343e+06	2.03268	0.0459601
A2AFS0;Q3U6F6;Q8C483;P26638;Q3U8N1;A2AFS1;Q8CEH3	tr|A2AFS0|A2AFS0_MOUSE Serine--tRNA ligase, cytoplasmic (Fragment) OS=Mus musculus GN=Sars PE=1 SV=1;tr|Q3U6F6|Q3U6F6_MOUSE Uncharacterized protein OS=Mus musculus GN=Sars PE=2 SV=1;tr|Q8C483|Q8C483_MOUSE Serine--tRNA ligase, cytoplasmic OS=Mus musculus GN	7	6	6	6	21.3	40.163		3572500		696940	2134720	6806200	8851900	11716000	9124700	4.27442	0.046249
E9QMX7;Q640N3	tr|E9QMX7|E9QMX7_MOUSE Rho GTPase-activating protein 30 OS=Mus musculus GN=Arhgap30 PE=1 SV=1;sp|Q640N3|RHG30_MOUSE Rho GTPase-activating protein 30 OS=Mus musculus GN=Arhgap30 PE=1 SV=3	2	4	4	4	4.8	119.44		478880	224330	166110	289773	648620	500990	634770	594793	2.05262	0.0463041
Q3UYP2;Q3TVT6;Q9CQF9;Q99JK4;F7CIP8;D3Z275;A0A0N4SWD3	tr|Q3UYP2|Q3UYP2_MOUSE Uncharacterized protein OS=Mus musculus GN=Pcyox1 PE=2 SV=1;tr|Q3TVT6|Q3TVT6_MOUSE Uncharacterized protein OS=Mus musculus GN=Pcyox1 PE=2 SV=1;sp|Q9CQF9|PCYOX_MOUSE Prenylcysteine oxidase OS=Mus musculus GN=Pcyox1 PE=1 SV=1;tr|Q99JK4	7	5	5	5	15.4	56.466		2342400		294320	1318360	7465800	4381500	7869800	6.57237e+06	4.98526	0.0473053
Q6ZWN5;F7CJS8;D3YWH9;Q96EC0;Q9CXW7;D3YUV6;D3Z673	sp|Q6ZWN5|RS9_MOUSE 40S ribosomal protein S9 OS=Mus musculus GN=Rps9 PE=1 SV=3;tr|F7CJS8|F7CJS8_MOUSE 40S ribosomal protein S9 (Fragment) OS=Mus musculus GN=Rps9 PE=1 SV=1;tr|D3YWH9|D3YWH9_MOUSE 40S ribosomal protein S9 OS=Mus musculus GN=Rps9 PE=1 SV=1;tr	7	9	9	9	39.2	22.591		105890000	54803000	11222000	57305000	126980000	134040000	147810000	1.36277e+08	2.37809	0.0479659
Q99J77;Q3TFB5	sp|Q99J77|SIAS_MOUSE Sialic acid synthase OS=Mus musculus GN=Nans PE=1 SV=1;tr|Q3TFB5|Q3TFB5_MOUSE Uncharacterized protein OS=Mus musculus GN=Nans PE=2 SV=1	2	6	6	6	22.8	40.024		7530900	6461000	7826900	7.27293e+06	14604000	14201000	26119000	18308000	2.51728	0.0483917
Q3TUQ7;Q5EG47;Q8BUX6;Q8BRK8	tr|Q3TUQ7|Q3TUQ7_MOUSE Non-specific serine/threonine protein kinase OS=Mus musculus GN=Prkaa1 PE=2 SV=1;sp|Q5EG47|AAPK1_MOUSE 5-AMP-activated protein kinase catalytic subunit alpha-1 OS=Mus musculus GN=Prkaa1 PE=1 SV=2	4	3	3	3	8.5	62.727		100520	580400	406830	362583	1361800	1157000	667760	1.06219e+06	2.9295	0.048409
Q3TPZ5;Q99KJ8	tr|Q3TPZ5|Q3TPZ5_MOUSE Dynactin 2 OS=Mus musculus GN=Dctn2 PE=1 SV=1;sp|Q99KJ8|DCTN2_MOUSE Dynactin subunit 2 OS=Mus musculus GN=Dctn2 PE=1 SV=3	2	9	9	9	32.3	44.116		6265700	4675200	4737800	5.22623e+06	9535300	18339000	11034000	1.29694e+07	2.4816	0.0489764
A0A1D5RMB4;A0A1D5RLV0;Q8C1D8	tr|A0A1D5RMB4|A0A1D5RMB4_MOUSE Protein IWS1 homolog (Fragment) OS=Mus musculus GN=Iws1 PE=1 SV=1;tr|A0A1D5RLV0|A0A1D5RLV0_MOUSE Protein IWS1 homolog OS=Mus musculus GN=Iws1 PE=1 SV=1;sp|Q8C1D8|IWS1_MOUSE Protein IWS1 homolog OS=Mus musculus GN=Iws1 PE=1 SV	3	2	2	2	11.6	22.57		1347500	1286700	1378900	1337700	622930	531450	710210	621530	0.464626	0.000251796
D3Z5B1;Q8CEW7;B2RPU8;Q9D1L0;Q8K3S8	tr|D3Z5B1|D3Z5B1_MOUSE Zinc finger, BED type-containing 5 (Fragment) OS=Mus musculus GN=Zbed5 PE=4 SV=8;tr|Q8CEW7|Q8CEW7_MOUSE Uncharacterized protein OS=Mus musculus GN=Zbed5 PE=2 SV=1;tr|B2RPU8|B2RPU8_MOUSE MCG130675 OS=Mus musculus GN=Zbed5 PE=2 SV=1;sp	5	2	2	2	19.7	19.183			5310800	5824200	5567500	1328400	1145800	1451000	1308400	0.235007	0.000313286
B7ZND7;B2RWV7;Q8BQ30;A0A087WRI9;Q3U3A9	tr|B7ZND7|B7ZND7_MOUSE 2310014H01Rik protein OS=Mus musculus GN=Ppp1r18 PE=2 SV=1;tr|B2RWV7|B2RWV7_MOUSE 2310014H01Rik protein OS=Mus musculus GN=Ppp1r18 PE=2 SV=1;sp|Q8BQ30|PPR18_MOUSE Phostensin OS=Mus musculus GN=Ppp1r18 PE=1 SV=1;tr|A0A087WRI9|A0A087WR	5	2	2	2	3	65.61			2179400	1724900	1952150	495420	390180	493800	459800	0.235535	0.00340121
Q8VEI6;O54984;Q8C1Q1	tr|Q8VEI6|Q8VEI6_MOUSE Arsenical pump-driving ATPase OS=Mus musculus GN=Asna1 PE=2 SV=1;sp|O54984|ASNA_MOUSE ATPase Asna1 OS=Mus musculus GN=Asna1 PE=1 SV=2;tr|Q8C1Q1|Q8C1Q1_MOUSE Arsenical pump-driving ATPase OS=Mus musculus GN=Asna1 PE=2 SV=1	3	4	4	4	21.1	24.786		4173300	4257100	4928400	4.45293e+06		1330600	1785400	1558000	0.349882	0.0037628
Q6HAA1;Q00422;Q91YY8;Q6WJ14	tr|Q6HAA1|Q6HAA1_MOUSE GA-binding protein alpha-subunit OS=Mus musculus GN=Gabpa PE=3 SV=1;sp|Q00422|GABPA_MOUSE GA-binding protein alpha chain OS=Mus musculus GN=Gabpa PE=1 SV=2;tr|Q91YY8|Q91YY8_MOUSE Gabpa protein OS=Mus musculus GN=Gabpa PE=2 SV=1	4	3	3	3	8.4	51.363		4648000	3921800	4650100	4.40663e+06		1169600	265770	717685	0.162865	0.0040426
F8WH41;Q3UWX9;O55106;F6Z700;Q8BKL4	tr|F8WH41|F8WH41_MOUSE Striatin OS=Mus musculus GN=Strn PE=1 SV=1;tr|Q3UWX9|Q3UWX9_MOUSE Uncharacterized protein (Fragment) OS=Mus musculus GN=Strn PE=2 SV=1;sp|O55106|STRN_MOUSE Striatin OS=Mus musculus GN=Strn PE=1 SV=2;tr|F6Z700|F6Z700_MOUSE Striatin (F	5	5	5	5	9.7	69.119		2822600	2611300	2644000	2.69263e+06		604180	1298700	951440	0.353349	0.00775132
Q80X98;Q8R1J6;Q6A0A1	tr|Q80X98|Q80X98_MOUSE DEAH (Asp-Glu-Ala-His) box polypeptide 38 OS=Mus musculus GN=Dhx38 PE=1 SV=1;tr|Q8R1J6|Q8R1J6_MOUSE Dhx38 protein (Fragment) OS=Mus musculus GN=Dhx38 PE=2 SV=1;tr|Q6A0A1|Q6A0A1_MOUSE MKIAA0224 protein (Fragment) OS=Mus musculus GN=mK	3	2	2	2	1.9	140.62		250680	181150		215915	49417	51989	55275	52227	0.241887	0.00809939
G3UZJ5;N0E4C0;N0E4C5;N0E463;P67871;G3UZA4;N0E462;G3UXG7;G3UZX4;G3UXU2;G3UWU5;N0E636	tr|G3UZJ5|G3UZJ5_MOUSE Casein kinase II subunit beta (Fragment) OS=Mus musculus GN=Csnk2b PE=1 SV=2;tr|N0E4C0|N0E4C0_MOUSE Casein kinase II subunit beta OS=Mus musculus GN=Csnk2b PE=2 SV=1;tr|N0E4C5|N0E4C5_MOUSE Casein kinase II subunit beta OS=Mus musculu	12	4	4	4	27.2	23.621		14709000	12976000	19496000	15727000	4390600	4674400	7666900	5577300	0.354632	0.0101435
Q4VAG4;P67984	tr|Q4VAG4|Q4VAG4_MOUSE MCG12304 OS=Mus musculus GN=Rpl22 PE=1 SV=1;sp|P67984|RL22_MOUSE 60S ribosomal protein L22 OS=Mus musculus GN=Rpl22 PE=1 SV=2	2	2	2	2	18.8	14.759		139330000	148900000	202250000	1.63493e+08	67990000	79481000	74723000	7.40647e+07	0.453013	0.0107908
P35831;D6RGT2;Q3TVC3	sp|P35831|PTN12_MOUSE Tyrosine-protein phosphatase non-receptor type 12 OS=Mus musculus GN=Ptpn12 PE=1 SV=3	3	5	5	5	8.4	86.525		726780	984790	781770	831113	450370	293930	109080	284460	0.342264	0.0122792
Q3UKC8;Q80SZ7;D3Z7Q3	tr|Q3UKC8|Q3UKC8_MOUSE Guanine nucleotide-binding protein subunit gamma OS=Mus musculus GN=Gng5 PE=1 SV=1;sp|Q80SZ7|GBG5_MOUSE Guanine nucleotide-binding protein G(I)/G(S)/G(O) subunit gamma-5 OS=Mus musculus GN=Gng5 PE=1 SV=2;tr|D3Z7Q3|D3Z7Q3_MOUSE Guanin	3	2	2	2	50	7.3184		41486000	54706000	29096000	4.17627e+07	5799100	10917000	11023000	9.24637e+06	0.221403	0.0128206
Q8CFI7	sp|Q8CFI7|RPB2_MOUSE DNA-directed RNA polymerase II subunit RPB2 OS=Mus musculus GN=Polr2b PE=1 SV=2	1	5	5	5	4.8	133.91		345220	451190	517180	437863	161480	97705	250750	169978	0.3882	0.0160906
Q8CCF0	sp|Q8CCF0|PRP31_MOUSE U4/U6 small nuclear ribonucleoprotein Prp31 OS=Mus musculus GN=Prpf31 PE=1 SV=3	1	3	3	3	10.4	55.429		1179500	767090	1248800	1065130	382630	467010	499510	449717	0.422218	0.0162998
P70349;B0R1E3	sp|P70349|HINT1_MOUSE Histidine triad nucleotide-binding protein 1 OS=Mus musculus GN=Hint1 PE=1 SV=3;tr|B0R1E3|B0R1E3_MOUSE Histidine triad nucleotide-binding protein 1 OS=Mus musculus GN=Hint1 PE=1 SV=1	2	3	3	3	23	13.777		38331000	58870000	63991000	5.37307e+07	6358000	31472000	8449400	1.54265e+07	0.287107	0.0270355
Q3TDM8;E9Q855;Q3UK26;Q3UXS0;B2M0S2;O35609;B2M0S3	tr|Q3TDM8|Q3TDM8_MOUSE Secretory carrier-associated membrane protein OS=Mus musculus GN=Scamp3 PE=2 SV=1;tr|E9Q855|E9Q855_MOUSE Secretory carrier-associated membrane protein OS=Mus musculus GN=Scamp3 PE=1 SV=1;tr|Q3UK26|Q3UK26_MOUSE Secretory carrier-assoc	7	3	3	3	15.6	34.576		5134100	3513700	6453600	5033800	2529700	1448500	1985400	1.98787e+06	0.394904	0.0282185
E9Q6R3;O08547;Q3UZ06;A0A0G2JF08	tr|E9Q6R3|E9Q6R3_MOUSE Vesicle-trafficking protein SEC22b OS=Mus musculus GN=Sec22b PE=1 SV=1;sp|O08547|SC22B_MOUSE Vesicle-trafficking protein SEC22b OS=Mus musculus GN=Sec22b PE=1 SV=3;tr|Q3UZ06|Q3UZ06_MOUSE Uncharacterized protein OS=Mus musculus GN=Sec	4	6	6	6	42.8	18.922		22828000	18850000	11596000	17758000	6875700	8182800	4945000	6.66783e+06	0.375483	0.031589
P51859;E0CYW7;E0CXA0	sp|P51859|HDGF_MOUSE Hepatoma-derived growth factor OS=Mus musculus GN=Hdgf PE=1 SV=2	3	3	3	3	11.4	26.268		8872600	12477000	5502200	8950600	1875700	2288700	3540300	2.56823e+06	0.286934	0.0370856
A6H6H4;Q6ZWY8;A0A0N4SVF0	tr|A6H6H4|A6H6H4_MOUSE MCG125727 OS=Mus musculus GN=Tmsb10 PE=1 SV=1;sp|Q6ZWY8|TYB10_MOUSE Thymosin beta-10 OS=Mus musculus GN=Tmsb10 PE=1 SV=3;tr|A0A0N4SVF0|A0A0N4SVF0_MOUSE Thymosin beta-10 OS=Mus musculus GN=Tmsb10 PE=1 SV=1	3	2	1	1	47.7	5.0256		130660000	177750000	234760000	1.81057e+08	74574000	97000000	95276000	88950000	0.491283	0.0408894
Q3UJH5;Q3U861;Q3U684;P57746;Q3UK81;Q9CTI8	tr|Q3UJH5|Q3UJH5_MOUSE Uncharacterized protein OS=Mus musculus GN=Atp6v1d PE=2 SV=1;tr|Q3U861|Q3U861_MOUSE ATPase, H+ transporting, lysosomal V1 subunit D, isoform CRA_b OS=Mus musculus GN=Atp6v1d PE=1 SV=1;tr|Q3U684|Q3U684_MOUSE Uncharacterized protein OS	6	3	3	3	13.8	28.355			3798800	2521700	3160250	1296500	1662200	1405400	1454700	0.460312	0.0412982
Q9Z315	sp|Q9Z315|SNUT1_MOUSE U4/U6.U5 tri-snRNP-associated protein 1 OS=Mus musculus GN=Sart1 PE=1 SV=1	1	4	4	4	6.6	90.884		788060	1239500	1269200	1098920	68831	171460	752400	330897	0.301111	0.0435588
Q8CEJ4;Q62468	tr|Q8CEJ4|Q8CEJ4_MOUSE Uncharacterized protein OS=Mus musculus GN=Vil1 PE=2 SV=1;sp|Q62468|VILI_MOUSE Villin-1 OS=Mus musculus GN=Vil1 PE=1 SV=3	2	1	1	1	1.3	92.833		0	0	0	0	1045000	1110000	1094100	1.08303e+06		6.37323e-07
A0A087WS76;A0A140LHL6;E9Q3S4	tr|A0A087WS76|A0A087WS76_MOUSE Mitogen-activated protein kinase kinase kinase 19 (Fragment) OS=Mus musculus GN=Map3k19 PE=4 SV=2;tr|A0A140LHL6|A0A140LHL6_MOUSE Mitogen-activated protein kinase kinase kinase 19 OS=Mus musculus GN=Map3k19 PE=4 SV=1;sp|E9Q3S4	3	1	1	1	0.6	135.87		3915500	4683500	4495700	4364900	0	0	0	0	0	4.63164e-05
Q8R0G3;Q5FWX7;E9Q6C1;F6UHR6;E9PXZ2;A0A0A6YXH3;A0A1S6GWJ0;A2A8Z1	tr|Q8R0G3|Q8R0G3_MOUSE Oxysterol-binding protein OS=Mus musculus GN=Osbpl9 PE=2 SV=1;tr|Q5FWX7|Q5FWX7_MOUSE Oxysterol-binding protein OS=Mus musculus GN=Osbpl9 PE=1 SV=1;tr|E9Q6C1|E9Q6C1_MOUSE Oxysterol-binding protein OS=Mus musculus GN=Osbpl9 PE=1 SV=1;t	8	1	1	1	1.8	63.91		0	0	0	0	583660	647820	532420	587967		6.10305e-05
P70158	sp|P70158|ASM3A_MOUSE Acid sphingomyelinase-like phosphodiesterase 3a OS=Mus musculus GN=Smpdl3a PE=1 SV=2	1	1	1	1	2.7	49.857		0	0	0	0	154440	191010	170020	171823		8.45948e-05
Q8K4Q1;Q548R5;Q3UZ60;A2ALK0;P09084	tr|Q8K4Q1|Q8K4Q1_MOUSE Pax1 protein (Fragment) OS=Mus musculus GN=Pax1 PE=2 SV=1;tr|Q548R5|Q548R5_MOUSE PAX1 OS=Mus musculus GN=Pax1 PE=2 SV=1;tr|Q3UZ60|Q3UZ60_MOUSE Uncharacterized protein OS=Mus musculus GN=Pax1 PE=2 SV=1;tr|A2ALK0|A2ALK0_MOUSE Paired bo	5	1	1	1	6.6	23.026		0	0	0	0	78907000	64148000	75875000	7.29767e+07		8.46132e-05
F6QYZ5;D3Z6T6;E9QNE5;Q9ET66	tr|F6QYZ5|F6QYZ5_MOUSE Peptidase inhibitor 16 (Fragment) OS=Mus musculus GN=Pi16 PE=1 SV=1;tr|D3Z6T6|D3Z6T6_MOUSE Peptidase inhibitor 16 OS=Mus musculus GN=Pi16 PE=1 SV=1;tr|E9QNE5|E9QNE5_MOUSE Peptidase inhibitor 16 OS=Mus musculus GN=Pi16 PE=1 SV=1;sp|Q9	4	1	1	1	6.1	25.565		2182200	2511400	2036600	2243400	0	0	0	0	0	8.97825e-05
A2ATQ5;B7ZNX2;P53995	tr|A2ATQ5|A2ATQ5_MOUSE Anaphase-promoting complex subunit 1 OS=Mus musculus GN=Anapc1 PE=1 SV=1;tr|B7ZNX2|B7ZNX2_MOUSE Anaphase promoting complex subunit 1 OS=Mus musculus GN=Anapc1 PE=2 SV=1;sp|P53995|APC1_MOUSE Anaphase-promoting complex subunit 1 OS=Mus	3	2	2	2	1.7	134.72		0	0	0	0	3286300	2647200	3155700	3.02973e+06		0.00010007
Q8BG48	sp|Q8BG48|ST17B_MOUSE Serine/threonine-protein kinase 17B OS=Mus musculus GN=Stk17b PE=1 SV=1	1	2	2	2	8.1	41.982		0	0	0	0	4324400	3428700	3821100	3.85807e+06		0.000118694
Q80UY7;G5E8J9;Q8CFE4	tr|Q80UY7|Q80UY7_MOUSE SCY1-like protein 2 (Fragment) OS=Mus musculus GN=Scyl2 PE=1 SV=1;tr|G5E8J9|G5E8J9_MOUSE SCY1-like protein 2 OS=Mus musculus GN=Scyl2 PE=1 SV=1;sp|Q8CFE4|SCYL2_MOUSE SCY1-like protein 2 OS=Mus musculus GN=Scyl2 PE=1 SV=1	3	1	1	1	4	31.069		0	0	0	0	534190	647650	670690	617510		0.000126742
Q3TXM9;Q9D0B0;F6RTE1	tr|Q3TXM9|Q3TXM9_MOUSE Uncharacterized protein OS=Mus musculus GN=Srsf9 PE=2 SV=1;sp|Q9D0B0|SRSF9_MOUSE Serine/arginine-rich splicing factor 9 OS=Mus musculus GN=Srsf9 PE=1 SV=1;tr|F6RTE1|F6RTE1_MOUSE Serine/arginine-rich-splicing factor 9 (Fragment) OS=Mu	3	2	2	2	9.5	25.689		0	0	0	0	1413000	1167200	1488400	1356200		0.000151643
A2RRR3;E9Q8N5;Q08EB6;Q08EB5;F7DCH5;B9EJA4;Q8BRT1	tr|A2RRR3|A2RRR3_MOUSE Clasp2 protein OS=Mus musculus GN=Clasp2 PE=2 SV=1;tr|E9Q8N5|E9Q8N5_MOUSE CLIP-associating protein 2 OS=Mus musculus GN=Clasp2 PE=1 SV=1;tr|Q08EB6|Q08EB6_MOUSE CLIP-associating protein 2 OS=Mus musculus GN=Clasp2 PE=1 SV=1;tr|Q08EB5|	7	3	3	1	3.7	119.47		0	0	0	0	544300	450580	424420	473100		0.000202037
Q3TMU2;Q3YAA9;Q3YAB0;A2AHT3;Q9QXT8	tr|Q3TMU2|Q3TMU2_MOUSE Uncharacterized protein OS=Mus musculus GN=Kcnip3 PE=2 SV=1;tr|Q3YAA9|Q3YAA9_MOUSE Calsenilin isoform 4 OS=Mus musculus GN=Kcnip3 PE=1 SV=1;tr|Q3YAB0|Q3YAB0_MOUSE Potassium channel interacting protein 3 OS=Mus musculus GN=Kcnip3 PE=2	5	1	1	1	3.7	24.644		0	0	0	0	24662000	19399000	25599000	23220000		0.000273398
Q9D4H1	sp|Q9D4H1|EXOC2_MOUSE Exocyst complex component 2 OS=Mus musculus GN=Exoc2 PE=1 SV=1	1	1	1	1	1.6	103.96		0	0	0	0	221720	179500	240510	213910		0.000289625
Q9CR16;Q3UB60;Q8BMX6	sp|Q9CR16|PPID_MOUSE Peptidyl-prolyl cis-trans isomerase D OS=Mus musculus GN=Ppid PE=1 SV=3;tr|Q3UB60|Q3UB60_MOUSE Uncharacterized protein OS=Mus musculus GN=Ppid PE=2 SV=1	3	5	5	5	15.7	40.742		3071600	3782400	4304800	3719600	0	0	0	0	0	0.000481287
Q45FE3;A0A0A6YVV6;Q45FE4;Q45FE5;Q45FE1;Q45FE2;Q80XD3;A0A0A6YW36;O54829	tr|Q45FE3|Q45FE3_MOUSE Regulator of G-protein signaling 7 isoform C (Fragment) OS=Mus musculus GN=Rgs7 PE=2 SV=1;tr|A0A0A6YVV6|A0A0A6YVV6_MOUSE Regulator of G-protein-signaling 7 (Fragment) OS=Mus musculus GN=Rgs7 PE=1 SV=1;tr|Q45FE4|Q45FE4_MOUSE Regulator	9	1	1	1	12.7	8.2592		0	0	0	0	7228600	6021800	5139400	6.12993e+06		0.000535923
F6QFL0;Q91VG6;Q9CRB9	tr|F6QFL0|F6QFL0_MOUSE MICOS complex subunit (Fragment) OS=Mus musculus GN=Chchd3 PE=1 SV=1;tr|Q91VG6|Q91VG6_MOUSE MICOS complex subunit (Fragment) OS=Mus musculus GN=Chchd3 PE=2 SV=1;sp|Q9CRB9|MIC19_MOUSE MICOS complex subunit Mic19 OS=Mus musculus GN=Chc	3	1	1	1	14.6	10.436		0	0	0	0	2535700	3212600	3590400	3112900		0.00054288
Q2NL54;Q9DAT2	tr|Q2NL54|Q2NL54_MOUSE Uncharacterized protein OS=Mus musculus GN=Mrgbp PE=2 SV=1;sp|Q9DAT2|MRGBP_MOUSE MRG/MORF4L-binding protein OS=Mus musculus GN=Mrgbp PE=1 SV=2	2	1	1	1	6.4	22.321		0	0	0	0	634740	783220	912410	776790		0.000636534
Q6F4J1;Q6F4J0;Q8VCK3;P83887	tr|Q6F4J1|Q6F4J1_MOUSE Tubulin gamma chain OS=Mus musculus GN=Tubg1 PE=1 SV=1;tr|Q6F4J0|Q6F4J0_MOUSE Tubulin gamma chain OS=Mus musculus GN=Tubg2 PE=2 SV=1;sp|Q8VCK3|TBG2_MOUSE Tubulin gamma-2 chain OS=Mus musculus GN=Tubg2 PE=1 SV=1;sp|P83887|TBG1_MOUSE T	4	1	1	1	2	51.1		0	0	0	0	1404700	1045700	1496200	1.31553e+06		0.000666347
Q3U487	sp|Q3U487|HECD3_MOUSE E3 ubiquitin-protein ligase HECTD3 OS=Mus musculus GN=Hectd3 PE=1 SV=2	1	1	1	1	1.9	97.346		0	0	0	0	162940	110140	138930	137337		0.000844518
A0A1W2P6V9;Q3UMB9	tr|A0A1W2P6V9|A0A1W2P6V9_MOUSE WASH complex subunit 4 OS=Mus musculus GN=Washc4 PE=1 SV=1;sp|Q3UMB9|WASC4_MOUSE WASH complex subunit 4 OS=Mus musculus GN=Washc4 PE=1 SV=2	2	1	1	1	7.5	21.483		0	0	0	0	1895300	2243000	2786900	2308400		0.000881892
A0A1W2P7L7;P59708	tr|A0A1W2P7L7|A0A1W2P7L7_MOUSE Splicing factor 3B subunit 6 (Fragment) OS=Mus musculus GN=Sf3b6 PE=1 SV=1;sp|P59708|SF3B6_MOUSE Splicing factor 3B subunit 6 OS=Mus musculus GN=Sf3b6 PE=1 SV=1	2	1	1	1	10.8	13.037		0	0	0	0	4711800	5185900	6790800	5.56283e+06		0.000902752
Q6PAQ0;A3KMF1;A3KMF0;A0A1W2P6S5;P39087	tr|Q6PAQ0|Q6PAQ0_MOUSE Glutamate receptor ionotropic, kainate 2 OS=Mus musculus GN=Grik2 PE=1 SV=1;tr|A3KMF1|A3KMF1_MOUSE Grik2 protein (Fragment) OS=Mus musculus GN=Grik2 PE=2 SV=1;tr|A3KMF0|A3KMF0_MOUSE Grik2 protein (Fragment) OS=Mus musculus GN=Grik2 P	5	1	1	1	2.4	38.351		0	0	0	0	3691400	2474600	3064500	3.07683e+06		0.000936878
Q91V47;Q3UK94;B2M0S0;B2M0R9;Q684Q9;P21126	tr|Q91V47|Q91V47_MOUSE Housekeeping protein DXS254E (Fragment) OS=Mus musculus GN=DXS254E PE=4 SV=1;tr|Q3UK94|Q3UK94_MOUSE Ubiquitin-like 4 OS=Mus musculus GN=Ubl4 PE=1 SV=1;tr|B2M0S0|B2M0S0_MOUSE TU11 isoform B OS=Mus musculus GN=Tu11 PE=2 SV=1;tr|B2M0R9|	6	1	1	1	9.9	17.228		0	0	0	0	2606200	1872600	2848200	2.44233e+06		0.00113653
C7G3P2;Q61136;Q8BPG8;Q8C5G1	tr|C7G3P2|C7G3P2_MOUSE MKIAA0536 protein (Fragment) OS=Mus musculus GN=Prpf4b PE=2 SV=1;sp|Q61136|PRP4B_MOUSE Serine/threonine-protein kinase PRP4 homolog OS=Mus musculus GN=Prpf4b PE=1 SV=3;tr|Q8BPG8|Q8BPG8_MOUSE Uncharacterized protein (Fragment) OS=Mus	4	2	2	2	2.3	117.43		0	0	0	0	126020	82107	99944	102690		0.00129064
Q3TD51;Q570Z8;Q7M6Y3;A0A1L1SUR7;A0A140LHQ8;A0A140LHG9;A0A087WSI9;Q8BQA2;Q3TWS4;Q3UI39;E9Q9A3;E9QQ05;E9QLK9;Q61548	tr|Q3TD51|Q3TD51_MOUSE Uncharacterized protein OS=Mus musculus GN=Picalm PE=2 SV=1;tr|Q570Z8|Q570Z8_MOUSE MKIAA4114 protein (Fragment) OS=Mus musculus GN=Picalm PE=2 SV=1;sp|Q7M6Y3|PICAL_MOUSE Phosphatidylinositol-binding clathrin assembly protein OS=Mus m	14	3	3	3	9.9	64.647		0	0	0	0	2371900	2193800	3255900	2607200		0.00136292
D3Z7S0;D3Z4J5;Q9D1H7	tr|D3Z7S0|D3Z7S0_MOUSE Golgi to ER traffic protein 4 homolog (Fragment) OS=Mus musculus GN=Get4 PE=1 SV=1;tr|D3Z4J5|D3Z4J5_MOUSE Golgi to ER traffic protein 4 homolog (Fragment) OS=Mus musculus GN=Get4 PE=1 SV=1;sp|Q9D1H7|GET4_MOUSE Golgi to ER traffic pro	3	1	1	1	7.6	21.972		0	0	0	0	894290	1340700	1356200	1.19706e+06		0.00138615
Q3TXN6;Q99LI7;Q8CE71;Q3TV86	tr|Q3TXN6|Q3TXN6_MOUSE Uncharacterized protein (Fragment) OS=Mus musculus GN=Cstf3 PE=2 SV=1;sp|Q99LI7|CSTF3_MOUSE Cleavage stimulation factor subunit 3 OS=Mus musculus GN=Cstf3 PE=1 SV=1;tr|Q8CE71|Q8CE71_MOUSE Cleavage stimulation factor, 3 pre-RNA, subu	4	2	2	2	2.4	82.581		791620	543910	558100	631210	0	0	0	0	0	0.00141596
Q3V299;B1AQD9;Q9Z2R6	tr|Q3V299|Q3V299_MOUSE Unc-119 homolog (C. elegans), isoform CRA_a OS=Mus musculus GN=Unc119 PE=1 SV=1;tr|B1AQD9|B1AQD9_MOUSE Protein unc-119 homolog A OS=Mus musculus GN=Unc119 PE=1 SV=1;sp|Q9Z2R6|U119A_MOUSE Protein unc-119 homolog A OS=Mus musculus GN=U	3	1	1	1	5.4	27.01		621960	733780	961840	772527	0	0	0	0	0	0.00151227
A0A0R4IZY0;Q8C1A5	tr|A0A0R4IZY0|A0A0R4IZY0_MOUSE Thimet oligopeptidase OS=Mus musculus GN=Thop1 PE=1 SV=1;sp|Q8C1A5|THOP1_MOUSE Thimet oligopeptidase OS=Mus musculus GN=Thop1 PE=1 SV=1	2	1	1	1	2.2	78.026		0	0	0	0	267070	170850	258350	232090		0.00164547
A0A1D5RM65;Q5EBH1	tr|A0A1D5RM65|A0A1D5RM65_MOUSE Ras association domain-containing protein 5 OS=Mus musculus GN=Rassf5 PE=1 SV=1;sp|Q5EBH1|RASF5_MOUSE Ras association domain-containing protein 5 OS=Mus musculus GN=Rassf5 PE=1 SV=1	2	1	1	1	4.8	35.341		0	0	0	0	318860	397150	507770	407927		0.00173939
D3YXG2;Q3U2G9;Q9D997;Q9QZ08	tr|D3YXG2|D3YXG2_MOUSE N-acetyl-D-glucosamine kinase OS=Mus musculus GN=Nagk PE=1 SV=1;tr|Q3U2G9|Q3U2G9_MOUSE N-acetylglucosamine kinase, isoform CRA_c OS=Mus musculus GN=Nagk PE=1 SV=1;tr|Q9D997|Q9D997_MOUSE N-acetyl-D-glucosamine kinase OS=Mus musculus G	4	1	1	1	3	36.198		2673200	2929200	4131200	3.24453e+06	0	0	0	0	0	0.0019528
Q3TYS2;A0A0A0MQK0	sp|Q3TYS2|CQ062_MOUSE Uncharacterized protein C17orf62 homolog OS=Mus musculus PE=1 SV=2;tr|A0A0A0MQK0|A0A0A0MQK0_MOUSE cDNA sequence BC017643 (Fragment) OS=Mus musculus GN=BC017643 PE=1 SV=1	2	2	2	2	14.4	20.921		0	0	0	0	2600400	2401600	3749200	2.91707e+06		0.0022575
Q9CPT4	sp|Q9CPT4|MYDGF_MOUSE Myeloid-derived growth factor OS=Mus musculus GN=Mydgf PE=1 SV=1	1	2	2	2	16.9	17.982		0	0	0	0	2335400	1564700	2619200	2173100		0.00231613
A2AP32;A2AP31;Q3UIU2	tr|A2AP32|A2AP32_MOUSE NADH dehydrogenase [ubiquinone] 1 beta subcomplex subunit 6 OS=Mus musculus GN=Ndufb6 PE=1 SV=1;tr|A2AP31|A2AP31_MOUSE MCG9810 OS=Mus musculus GN=Ndufb6 PE=1 SV=1;sp|Q3UIU2|NDUB6_MOUSE NADH dehydrogenase [ubiquinone] 1 beta subcomple	3	1	1	1	18.6	11.741		0	0	0	0	952280	1002800	1489800	1.14829e+06		0.00258133
Q8R3P3;Q60FD1;A0A1S6GWI2;P61166	tr|Q8R3P3|Q8R3P3_MOUSE 1810006K21Rik protein OS=Mus musculus GN=Tmem258 PE=2 SV=1;tr|Q60FD1|Q60FD1_MOUSE MCG1963, isoform CRA_b OS=Mus musculus GN=Tmem258 PE=2 SV=1;tr|A0A1S6GWI2|A0A1S6GWI2_MOUSE Uncharacterized protein OS=Mus musculus GN=Tmem258 PE=2 SV=1	4	1	1	1	16.7	5.4524		22335000	37147000	36003000	3.18283e+07	0	0	0	0	0	0.00259752
Q3TKY6	sp|Q3TKY6|CWC27_MOUSE Peptidyl-prolyl cis-trans isomerase CWC27 homolog OS=Mus musculus GN=Cwc27 PE=1 SV=1	1	1	1	1	3.2	53.542		0	0	0	0	621330	410450	702430	578070		0.00266538
Q6A0B5;Z4YJY0;Q3TCJ1;D3Z4D8	tr|Q6A0B5|Q6A0B5_MOUSE MKIAA0157 protein (Fragment) OS=Mus musculus GN=Abraxas2 PE=2 SV=1;tr|Z4YJY0|Z4YJY0_MOUSE BRISC complex subunit Abraxas 2 OS=Mus musculus GN=Abraxas2 PE=1 SV=1;sp|Q3TCJ1|ABRX2_MOUSE BRISC complex subunit Abraxas 2 OS=Mus musculus GN=	4	2	2	2	8.3	25.17		1698900	2419900	2919600	2.34613e+06	0	0	0	0	0	0.00269756
Q8CDZ6;Q6DID7	tr|Q8CDZ6|Q8CDZ6_MOUSE Uncharacterized protein OS=Mus musculus GN=Wls PE=2 SV=1;sp|Q6DID7|WLS_MOUSE Protein wntless homolog OS=Mus musculus GN=Wls PE=1 SV=1	2	1	1	1	4.4	46.789		0	0	0	0	600680	769000	1016700	795460		0.00275576
Q99388	sp|Q99388|CSPRS_MOUSE Component of Sp100-rs OS=Mus musculus GN=Csprs PE=2 SV=1	1	4	1	1	22.1	24.061		0	0	0	0	3508500	2309200	3975600	3.26443e+06		0.0027652
Q8R0H9	sp|Q8R0H9|GGA1_MOUSE ADP-ribosylation factor-binding protein GGA1 OS=Mus musculus GN=Gga1 PE=1 SV=1	1	1	1	1	2.4	69.971		695000	1024400	1203800	974400	0	0	0	0	0	0.0028249
A0A1L1SS60;Q8BH79;A0A1L1SR14	tr|A0A1L1SS60|A0A1L1SS60_MOUSE Anoctamin OS=Mus musculus GN=Ano10 PE=1 SV=1;sp|Q8BH79|ANO10_MOUSE Anoctamin-10 OS=Mus musculus GN=Ano10 PE=1 SV=1;tr|A0A1L1SR14|A0A1L1SR14_MOUSE Anoctamin-10 OS=Mus musculus GN=Ano10 PE=1 SV=1	3	2	2	2	5.8	58.204		0	0	0	0	628010	523370	873630	675003		0.00288577
Q9CWW6	sp|Q9CWW6|PIN4_MOUSE Peptidyl-prolyl cis-trans isomerase NIMA-interacting 4 OS=Mus musculus GN=Pin4 PE=1 SV=1	1	1	1	1	9.2	13.815		1617600	2186700	2793100	2.19913e+06	0	0	0	0	0	0.00292394
P68181;Q8C4J3;Q8CBP8;A0A0G2JFT9;H6TMF6;H6TMF5	sp|P68181|KAPCB_MOUSE cAMP-dependent protein kinase catalytic subunit beta OS=Mus musculus GN=Prkacb PE=1 SV=2;tr|Q8C4J3|Q8C4J3_MOUSE Uncharacterized protein (Fragment) OS=Mus musculus GN=Prkacb PE=2 SV=1;tr|Q8CBP8|Q8CBP8_MOUSE Uncharacterized protein (Fra	6	5	1	1	13.7	40.707		0	0	0	0	369950	652210	508720	510293		0.003317
A0A0R4J100;Q8CIM5	tr|A0A0R4J100|A0A0R4J100_MOUSE G-protein-coupled receptor 84 OS=Mus musculus GN=Gpr84 PE=1 SV=1;sp|Q8CIM5|GPR84_MOUSE G-protein coupled receptor 84 OS=Mus musculus GN=Gpr84 PE=1 SV=1	2	1	1	1	3.3	43.731		0	0	0	0	1424100	1054700	820420	1099740		0.00332443
A0A087WQH8	tr|A0A087WQH8|A0A087WQH8_MOUSE Probable UDP-sugar transporter protein SLC35A4 OS=Mus musculus GN=Slc35a4 PE=1 SV=1	1	1	1	1	21.4	11.157		0	0	0	0	2345100	4035100	2877000	3.08573e+06		0.00347246
Q8CEH4;Q9CQF7;Q8R3R9;Q9CWM4	tr|Q8CEH4|Q8CEH4_MOUSE Uncharacterized protein (Fragment) OS=Mus musculus GN=Pfdn1 PE=2 SV=1;tr|Q9CQF7|Q9CQF7_MOUSE Prefoldin 1 OS=Mus musculus GN=Pfdn1 PE=1 SV=1;tr|Q8R3R9|Q8R3R9_MOUSE Prefoldin 1 OS=Mus musculus GN=Pfdn1 PE=2 SV=1;sp|Q9CWM4|PFD1_MOUSE Pr	4	2	2	2	24.7	9.7693		0	0	0	0	4147800	2623800	4817400	3863000		0.00399904
Q8R2Y8	sp|Q8R2Y8|PTH2_MOUSE Peptidyl-tRNA hydrolase 2, mitochondrial OS=Mus musculus GN=Ptrh2 PE=1 SV=1	1	2	2	2	19.9	19.526		0	0	0	0	1012500	864660	1500200	1.12579e+06		0.00422439
Q3UZJ4;Q61151	tr|Q3UZJ4|Q3UZJ4_MOUSE Serine/threonine-protein phosphatase 2A 56 kDa regulatory subunit OS=Mus musculus GN=Ppp2r5e PE=1 SV=1;sp|Q61151|2A5E_MOUSE Serine/threonine-protein phosphatase 2A 56 kDa regulatory subunit epsilon isoform OS=Mus musculus GN=Ppp2r5e	2	3	1	1	7.6	50.83		324930	379810	570520	425087	0	0	0	0	0	0.00464667
Q8R1G5;Q3TYX5;L7N466	tr|Q8R1G5|Q8R1G5_MOUSE 5-formyltetrahydrofolate cyclo-ligase OS=Mus musculus GN=Mthfsl PE=1 SV=1;tr|Q3TYX5|Q3TYX5_MOUSE 5-formyltetrahydrofolate cyclo-ligase OS=Mus musculus GN=Mthfs PE=2 SV=1;tr|L7N466|L7N466_MOUSE 5-formyltetrahydrofolate cyclo-ligase OS	3	1	1	1	8.2	16.694		5604100	5651600	9293800	6.84983e+06	0	0	0	0	0	0.00497555
Q7TND9;P53395	tr|Q7TND9|Q7TND9_MOUSE Dihydrolipoamide acetyltransferase component of pyruvate dehydrogenase complex OS=Mus musculus GN=Dbt PE=2 SV=1;sp|P53395|ODB2_MOUSE Lipoamide acyltransferase component of branched-chain alpha-keto acid dehydrogenase complex, mitocho	2	1	1	1	3.5	53.26		211100	110770	162760	161543	0	0	0	0	0	0.00506908
A2ABY6;A3KMC9;Q8BKJ9	tr|A2ABY6|A2ABY6_MOUSE NAD-dependent protein deacetylase sirtuin-7 (Fragment) OS=Mus musculus GN=Sirt7 PE=1 SV=1;tr|A3KMC9|A3KMC9_MOUSE Sirtuin 7 (Silent mating type information regulation 2, homolog) 7 (S. cerevisiae) OS=Mus musculus GN=Sirt7 PE=2 SV=2;sp	3	1	1	1	9.2	22.173		0	0	0	0	999770	1154200	1774200	1309390		0.00521357
E9QQ10;Q70FJ1;A0A140T8S1	tr|E9QQ10|E9QQ10_MOUSE A-kinase anchor protein 9 OS=Mus musculus GN=Akap9 PE=1 SV=1;sp|Q70FJ1|AKAP9_MOUSE A-kinase anchor protein 9 OS=Mus musculus GN=Akap9 PE=1 SV=2;tr|A0A140T8S1|A0A140T8S1_MOUSE A-kinase anchor protein 9 (Fragment) OS=Mus musculus GN=Ak	3	2	2	2	0.5	434.13		0	0	0	0	451670	527550	809990	596403		0.00543158
Q8R3X4;O35857	tr|Q8R3X4|Q8R3X4_MOUSE Timm44 protein (Fragment) OS=Mus musculus GN=Timm44 PE=2 SV=1;sp|O35857|TIM44_MOUSE Mitochondrial import inner membrane translocase subunit TIM44 OS=Mus musculus GN=Timm44 PE=1 SV=2	2	2	2	2	5.1	50.888		0	0	0	0	401660	230050	464230	365313		0.0064336
Q543N5;Q9QYB1	tr|Q543N5|Q543N5_MOUSE Chloride intracellular channel protein OS=Mus musculus GN=Clic4 PE=1 SV=1;sp|Q9QYB1|CLIC4_MOUSE Chloride intracellular channel protein 4 OS=Mus musculus GN=Clic4 PE=1 SV=3	2	1	1	1	4	28.729		456200	846480	970680	757787	0	0	0	0	0	0.00810766
Q4FJR4;Q922H2	tr|Q4FJR4|Q4FJR4_MOUSE Pdk3 protein OS=Mus musculus GN=Pdk3 PE=1 SV=1;sp|Q922H2|PDK3_MOUSE [Pyruvate dehydrogenase (acetyl-transferring)] kinase isozyme 3, mitochondrial OS=Mus musculus GN=Pdk3 PE=1 SV=1	2	1	1	1	3.6	47.922		0	0	0	0	946320	459260	936170	780583		0.0082928
Q8CJF7	sp|Q8CJF7|ELYS_MOUSE Protein ELYS OS=Mus musculus GN=Ahctf1 PE=1 SV=1	1	1	1	1	0.5	247.64		0	0	0	0	71821	37586	80419	63275.3		0.00842008
Q3TEL0;Q3UB92;Q3U6W3;Q3U6J9;Q3TAR8;Q8VBX5;O88531	tr|Q3TEL0|Q3TEL0_MOUSE Uncharacterized protein OS=Mus musculus GN=Ppt1 PE=2 SV=1;tr|Q3UB92|Q3UB92_MOUSE Uncharacterized protein OS=Mus musculus GN=Ppt1 PE=2 SV=1;tr|Q3U6W3|Q3U6W3_MOUSE Uncharacterized protein OS=Mus musculus GN=Ppt1 PE=2 SV=1;tr|Q3U6J9|Q3U	7	1	1	1	5	34.154		1004000	1762900	2177500	1.64813e+06	0	0	0	0	0	0.00866802
A0A1L1STP0;Q2M4G8;O35239	tr|A0A1L1STP0|A0A1L1STP0_MOUSE Tyrosine-protein phosphatase non-receptor type 9 (Fragment) OS=Mus musculus GN=Ptpn9 PE=1 SV=1;tr|Q2M4G8|Q2M4G8_MOUSE Protein tyrosine phosphatase, non-receptor type 9 OS=Mus musculus GN=Ptpn9 PE=1 SV=1;sp|O35239|PTN9_MOUSE T	3	1	1	1	8.3	16.348		489410	620650	981910	697323	0	0	0	0	0	0.00906639
A8XY17;A2A4J8;Q9CQ80	tr|A8XY17|A8XY17_MOUSE Vacuolar protein-sorting-associated protein 25 OS=Mus musculus GN=Vps25 PE=1 SV=1;tr|A2A4J8|A2A4J8_MOUSE Vacuolar protein-sorting-associated protein 25 OS=Mus musculus GN=Vps25 PE=1 SV=1;sp|Q9CQ80|VPS25_MOUSE Vacuolar protein-sorting	3	1	1	1	7.8	14.957		7010400	4741900	3262900	5.00507e+06	0	0	0	0	0	0.0100861
Q3U2V3	sp|Q3U2V3|NUD18_MOUSE 8-oxo-dGDP phosphatase NUDT18 OS=Mus musculus GN=Nudt18 PE=1 SV=1	1	1	1	1	5	35.693		0	0	0	0	439980	199610	309830	316473		0.010373
Q545P0;Q3TV47;Q3TSQ1;P14094;A0A0A6YX05;Q3TRA6	tr|Q545P0|Q545P0_MOUSE Sodium/potassium-transporting ATPase subunit beta OS=Mus musculus GN=Atp1b1 PE=1 SV=1;tr|Q3TV47|Q3TV47_MOUSE Sodium/potassium-transporting ATPase subunit beta OS=Mus musculus GN=Atp1b1 PE=2 SV=1;tr|Q3TSQ1|Q3TSQ1_MOUSE Sodium/potassiu	6	2	2	2	8.9	35.194		1408100	1963000	3064500	2145200	0	0	0	0	0	0.011627
Q6P247	tr|Q6P247|Q6P247_MOUSE Fmnl2 protein (Fragment) OS=Mus musculus GN=Fmnl2 PE=2 SV=1	1	2	1	0	10.6	27.805		0	0	0	0	803120	452420	1057900	771147		0.0117498
G3UXK7;Q8BP79;P53702	tr|G3UXK7|G3UXK7_MOUSE Cytochrome c-type heme lyase OS=Mus musculus GN=Hccs PE=1 SV=1;tr|Q8BP79|Q8BP79_MOUSE Cytochrome c heme lyase OS=Mus musculus GN=Hccs PE=2 SV=1;sp|P53702|CCHL_MOUSE Cytochrome c-type heme lyase OS=Mus musculus GN=Hccs PE=1 SV=2	3	1	1	1	10.8	9.5524		0	0	0	0	4535600	5429400	9383100	6.44937e+06		0.0123476
Q3UTB8;Q99LP6	tr|Q3UTB8|Q3UTB8_MOUSE GrpE protein homolog OS=Mus musculus GN=Grpel1 PE=2 SV=1;sp|Q99LP6|GRPE1_MOUSE GrpE protein homolog 1, mitochondrial OS=Mus musculus GN=Grpel1 PE=1 SV=1	2	2	2	2	10.1	24.307		0	0	0	0	1004900	2019500	2681500	1.90197e+06		0.0175253
Q52L87;Q3TIZ0;P68373;Q9JJZ2	tr|Q52L87|Q52L87_MOUSE Tubulin alpha chain OS=Mus musculus GN=Tuba1c PE=1 SV=1;tr|Q3TIZ0|Q3TIZ0_MOUSE Tubulin alpha chain OS=Mus musculus GN=Tuba1c PE=2 SV=1;sp|P68373|TBA1C_MOUSE Tubulin alpha-1C chain OS=Mus musculus GN=Tuba1c PE=1 SV=1;sp|Q9JJZ2|TBA8_MO	4	18	1	0	48.6	49.909		0	0	0	0	1053300	2830200	2740800	2208100		0.0187719
B2RY27;Q8BYC6;Q3V3K3;F6RXB5;A0A0R4J1T3	tr|B2RY27|B2RY27_MOUSE MCG125789, isoform CRA_a OS=Mus musculus GN=Taok3 PE=2 SV=1;sp|Q8BYC6|TAOK3_MOUSE Serine/threonine-protein kinase TAO3 OS=Mus musculus GN=Taok3 PE=1 SV=2;tr|Q3V3K3|Q3V3K3_MOUSE Serine/threonine-protein kinase TAO3 OS=Mus musculus GN=	5	3	3	3	3	105.36		188350	449500	527120	388323	0	0	0	0	0	0.0192729
D3YYW8;Q91V81	tr|D3YYW8|D3YYW8_MOUSE RNA-binding protein 42 OS=Mus musculus GN=Rbm42 PE=1 SV=1;sp|Q91V81|RBM42_MOUSE RNA-binding protein 42 OS=Mus musculus GN=Rbm42 PE=1 SV=1	2	2	2	2	6	47.214		0	0	0	0	566730	1458900	1593000	1206210		0.0200317
Q8BZR4;Q3U965;P58137	tr|Q8BZR4|Q8BZR4_MOUSE Acyl-coenzyme A thioesterase 8 OS=Mus musculus GN=Acot8 PE=1 SV=1;tr|Q3U965|Q3U965_MOUSE Acyl-CoA thioesterase 8, isoform CRA_c OS=Mus musculus GN=Acot8 PE=1 SV=1;sp|P58137|ACOT8_MOUSE Acyl-coenzyme A thioesterase 8 OS=Mus musculus G	3	1	1	1	6	29.542		462010	1340400	1120900	974437	0	0	0	0	0	0.020982
Q6P9L6;A0A1L1SVE8;A0A1L1SS78;A0A1L1SR51;A0A1L1SUV4;A0A1L1SU97	sp|Q6P9L6|KIF15_MOUSE Kinesin-like protein KIF15 OS=Mus musculus GN=Kif15 PE=1 SV=1;tr|A0A1L1SVE8|A0A1L1SVE8_MOUSE Kinesin-like protein KIF15 (Fragment) OS=Mus musculus GN=Kif15 PE=1 SV=1;tr|A0A1L1SS78|A0A1L1SS78_MOUSE Kinesin family member 15, isoform CRA	6	2	2	2	2.1	160.12		0	0	0	0	259380	139050	108870	169100		0.0212367
Q8K0H5	sp|Q8K0H5|TAF10_MOUSE Transcription initiation factor TFIID subunit 10 OS=Mus musculus GN=Taf10 PE=1 SV=1	1	1	1	1	11.5	21.84		823670	1989000	2448500	1.75372e+06	0	0	0	0	0	0.0222271
Q4FJX1;Q3UGH8;A0A0B4J1E7;O35343;D3YTN1	tr|Q4FJX1|Q4FJX1_MOUSE Importin subunit alpha OS=Mus musculus GN=Kpna4 PE=1 SV=1;tr|Q3UGH8|Q3UGH8_MOUSE Uncharacterized protein (Fragment) OS=Mus musculus GN=Kpna4 PE=2 SV=1;tr|A0A0B4J1E7|A0A0B4J1E7_MOUSE Importin subunit alpha-3 OS=Mus musculus GN=Kpna4 P	5	3	2	2	9	57.922		0	0	0	0	832920	603540	280890	572450		0.0232658
Q6ZWQ9;Q9CXD2;Q9D6E6;D3YV37	tr|Q6ZWQ9|Q6ZWQ9_MOUSE MCG5400 OS=Mus musculus GN=Myl12a PE=1 SV=1;tr|Q9CXD2|Q9CXD2_MOUSE Uncharacterized protein OS=Mus musculus GN=Myl12a PE=2 SV=1;tr|Q9D6E6|Q9D6E6_MOUSE Uncharacterized protein OS=Mus musculus GN=Myl12a PE=2 SV=1;tr|D3YV37|D3YV37_MOUSE	4	8	2	2	50.6	19.895		0	0	0	0	2704100	8321700	6993400	6006400		0.0239399
P62315	sp|P62315|SMD1_MOUSE Small nuclear ribonucleoprotein Sm D1 OS=Mus musculus GN=Snrpd1 PE=1 SV=1	1	2	2	2	27.7	13.281		0	0	0	0	10136000	6082600	16926000	11048200		0.0250626
A8Y5G7;O35654	tr|A8Y5G7|A8Y5G7_MOUSE DNA polymerase delta subunit 2 (Fragment) OS=Mus musculus GN=Pold2 PE=1 SV=1;sp|O35654|DPOD2_MOUSE DNA polymerase delta subunit 2 OS=Mus musculus GN=Pold2 PE=1 SV=2	2	2	2	2	10	26.355		693780	1601800	2330800	1.54213e+06	0	0	0	0	0	0.0311745
K3W4P2;A0A0G2JH17;Q6P4S8;A0A0G2JFR3;Q0KK53	tr|K3W4P2|K3W4P2_MOUSE Integrator complex subunit 1 OS=Mus musculus GN=Ints1 PE=1 SV=2;tr|A0A0G2JH17|A0A0G2JH17_MOUSE Integrator complex subunit 1 OS=Mus musculus GN=Ints1 PE=1 SV=1;sp|Q6P4S8|INT1_MOUSE Integrator complex subunit 1 OS=Mus musculus GN=Ints1	5	2	2	2	1.2	247.71		0	0	0	0	113420	31283	97481	80728		0.0325815
D6RFV4;D3Z5H3;Q8BM48;Q9D8V7	tr|D6RFV4|D6RFV4_MOUSE Sec11-like 3 (S. cerevisiae), isoform CRA_c OS=Mus musculus GN=Sec11c PE=1 SV=1;tr|D3Z5H3|D3Z5H3_MOUSE Signal peptidase complex catalytic subunit SEC11C (Fragment) OS=Mus musculus GN=Sec11c PE=1 SV=1;tr|Q8BM48|Q8BM48_MOUSE Signal pep	4	1	1	1	20.2	11.005		0	0	0	0	1301000	2627400	4312500	2.74697e+06		0.0344356
A0A0J9YTV6;A0A0J9YUK7;Q9CRD0	tr|A0A0J9YTV6|A0A0J9YTV6_MOUSE OCIA domain-containing protein 1 (Fragment) OS=Mus musculus GN=Ociad1 PE=1 SV=1;tr|A0A0J9YUK7|A0A0J9YUK7_MOUSE OCIA domain-containing protein 1 OS=Mus musculus GN=Ociad1 PE=1 SV=1;sp|Q9CRD0|OCAD1_MOUSE OCIA domain-containing	3	1	1	1	72	2.4589		0	0	0	0	30003000	7859500	25430000	21097500		0.0353264
Q8R2M5;Q8BIJ6;Q810V2;Q8BIL6;E9PWN3;E9PWN2	tr|Q8R2M5|Q8R2M5_MOUSE Iars2 protein (Fragment) OS=Mus musculus GN=Iars2 PE=2 SV=1;sp|Q8BIJ6|SYIM_MOUSE Isoleucine--tRNA ligase, mitochondrial OS=Mus musculus GN=Iars2 PE=1 SV=1;tr|Q810V2|Q810V2_MOUSE Iars2 protein (Fragment) OS=Mus musculus GN=Iars2 PE=2	6	2	2	2	6.5	60.128		0	0	0	0	371320	481710	1045800	632943		0.0387703
F7B6X4;F6V8M6;Q3UX51;F6U2C2;Q3UX07;E9QM77;O70305	tr|F7B6X4|F7B6X4_MOUSE Ataxin-2 (Fragment) OS=Mus musculus GN=Atxn2 PE=1 SV=1;tr|F6V8M6|F6V8M6_MOUSE Ataxin-2 (Fragment) OS=Mus musculus GN=Atxn2 PE=1 SV=2;tr|Q3UX51|Q3UX51_MOUSE Uncharacterized protein (Fragment) OS=Mus musculus GN=Atxn2 PE=2 SV=1;tr|F6U2	7	1	1	1	5.2	35.381		168430	473870	679530	440610	0	0	0	0	0	0.0412444
A0A1B0GRH2;Q3V1H5;A0A1B0GRT6;P49446;Q3TU63	tr|A0A1B0GRH2|A0A1B0GRH2_MOUSE Receptor-type tyrosine-protein phosphatase OS=Mus musculus GN=Ptpre PE=1 SV=1;tr|Q3V1H5|Q3V1H5_MOUSE Receptor-type tyrosine-protein phosphatase OS=Mus musculus GN=Ptpre PE=2 SV=1;tr|A0A1B0GRT6|A0A1B0GRT6_MOUSE Receptor-type t	5	3	3	3	4.5	82.092		0	0	0	0	330640	1052500	1402400	928513		0.0422789
H3BJS5;H3BJ71;H3BKL6;H3BL19;Q3TZZ3;H3BJI6;H3BK44;E9PY90;H3BK48;E9Q3S2;H3BKH2;H3BJS0;A0A1W2P711;Q8R311;Q91ZV0	tr|H3BJS5|H3BJS5_MOUSE Melanoma inhibitory activity protein 2 (Fragment) OS=Mus musculus GN=Mia2 PE=1 SV=1;tr|H3BJ71|H3BJ71_MOUSE Melanoma inhibitory activity protein 2 (Fragment) OS=Mus musculus GN=Mia2 PE=1 SV=1;tr|H3BKL6|H3BKL6_MOUSE Melanoma inhibitory	15	1	1	1	4.8	30.773		0	0	0	0	880460	313510	356620	516863		0.0470379
D3YVV1;Q0VEI2;Q8BHG3;Q8VEK0	tr|D3YVV1|D3YVV1_MOUSE Cell cycle control protein 50A OS=Mus musculus GN=Tmem30a PE=1 SV=1;tr|Q0VEI2|Q0VEI2_MOUSE MCG64446 OS=Mus musculus GN=Tmem30b PE=2 SV=1;sp|Q8BHG3|CC50B_MOUSE Cell cycle control protein 50B OS=Mus musculus GN=Tmem30b PE=2 SV=1;sp|Q8V	4	1	1	1	2.4	37.178		4672500	1799300	1719800	2.73053e+06	0	0	0	0	0	0.0482508
A2AFG7;A2AFG8;Q6PGJ3;P11627;B7ZCD3;Q684Q2;Q9QYQ7	tr|A2AFG7|A2AFG7_MOUSE Neural cell adhesion molecule L1 OS=Mus musculus GN=L1cam PE=1 SV=1;tr|A2AFG8|A2AFG8_MOUSE Neural cell adhesion molecule L1 OS=Mus musculus GN=L1cam PE=1 SV=1;tr|Q6PGJ3|Q6PGJ3_MOUSE L1 cell adhesion molecule OS=Mus musculus GN=L1cam	7	2	2	2	1.8	139.82		126130	369790	152230	216050	0	0	0	0	0	0.0489518
Q3UH70;Q9ESU6;B2RSE4;B0V2V8;O35692;Q8BS78	tr|Q3UH70|Q3UH70_MOUSE Bromodomain-containing protein 4 OS=Mus musculus GN=Brd4 PE=1 SV=1;sp|Q9ESU6|BRD4_MOUSE Bromodomain-containing protein 4 OS=Mus musculus GN=Brd4 PE=1 SV=2;tr|B2RSE4|B2RSE4_MOUSE Bromodomain containing 4 OS=Mus musculus GN=Brd4 PE=2 S	6	4	4	2	2.7	156.05		171470	242710	545170	319783	0	0	0	0	0	0.0492345

## Sheet: PMA VS S.suis
Protein IDs	Fasta headers	Number of proteins	Peptides	Razor + unique peptides	Unique peptides	Sequence coverage [%]	Mol. weight [kDa]	Potential contaminant	iBAQ	iBAQ PMA_1	iBAQ PMA_2	iBAQ PMA_3	Average PMA	iBAQ SC19_1	iBAQ SC19_2	iBAQ SC19_3	Average SC19	SC19/PMA	T-test Pvalue
Q8C209;Q3TD42;Q3TCE6;Q3TAV4;O70138;Q3U1P0;Q8C230	tr|Q8C209|Q8C209_MOUSE Uncharacterized protein OS=Mus musculus GN=Mmp8 PE=2 SV=1;tr|Q3TD42|Q3TD42_MOUSE Uncharacterized protein OS=Mus musculus GN=Mmp8 PE=2 SV=1;tr|Q3TCE6|Q3TCE6_MOUSE Uncharacterized protein OS=Mus musculus GN=Mmp8 PE=2 SV=1;tr|Q3TAV4|Q3T	7	14	14	14	31.8	53.053		335640000	1738900	4821500	1813300	2.79123e+06	48423000	57339000	53046000	52936000	18.9651	5.45477e-05
Q4FJR3;P08071;Q3UBV2;Q3TP24;B8YJF9;Q5MJE7;A0A0G2JFM6;A0A0G2JEA3;A0A0G2JGN1;A0A0G2JDN0;A0A0G2JGX1	tr|Q4FJR3|Q4FJR3_MOUSE Lactotransferrin OS=Mus musculus GN=Ltf PE=2 SV=1;sp|P08071|TRFL_MOUSE Lactotransferrin OS=Mus musculus GN=Ltf PE=1 SV=4;tr|Q3UBV2|Q3UBV2_MOUSE Uncharacterized protein OS=Mus musculus GN=Ltf PE=2 SV=1;tr|Q3TP24|Q3TP24_MOUSE Uncharact	11	54	54	52	72.4	77.865		8063100000	82013000	83635000	119120000	9.49227e+07	1431400000	1495500000	1751800000	1.55957e+09	16.4299	0.00011973
Q3U7I9;F8WIR1;Q3UCD9;Q3UAQ1;Q3U7P0;Q3U651;Q3TXL5;Q3TWR6;Q3TWD0;Q8C243;P18242;F6Y6L6;Q3UC89;Q3TJN3;Q3U8W5;Q3UCW4;Q3TIR0;Q3TWL1;Q8VCK2;A0A1B0GT66;Q05BF3	tr|Q3U7I9|Q3U7I9_MOUSE Uncharacterized protein OS=Mus musculus GN=Ctsd PE=2 SV=1;tr|F8WIR1|F8WIR1_MOUSE Cathepsin D OS=Mus musculus GN=Ctsd PE=1 SV=2;tr|Q3UCD9|Q3UCD9_MOUSE Cathepsin D, isoform CRA_a OS=Mus musculus GN=Ctsd PE=1 SV=1;tr|Q3UAQ1|Q3UAQ1_MOUSE	21	7	7	7	23.8	44.314		145160000	5623600	5971800	6322000	5.97247e+06	21484000	21336000	25079000	22633000	3.78956	0.000177642
Q6PGF7	sp|Q6PGF7|EXOC8_MOUSE Exocyst complex component 8 OS=Mus musculus GN=Exoc8 PE=1 SV=1	1	2	2	2	4.1	81.034		1259900	67887	70613	86075	74858.3	541760		493530	517645	6.91499	0.000184327
Q3TTU7;P41245;Q2M4J5;Q3UQ52;A2A5K8;Q6GXA2;Q9QWS6;Q91ZS5	tr|Q3TTU7|Q3TTU7_MOUSE Uncharacterized protein OS=Mus musculus GN=Mmp9 PE=2 SV=1;sp|P41245|MMP9_MOUSE Matrix metalloproteinase-9 OS=Mus musculus GN=Mmp9 PE=1 SV=2;tr|Q2M4J5|Q2M4J5_MOUSE Matrix metalloproteinase 9 OS=Mus musculus GN=Mmp9 PE=3 SV=1;tr|Q3UQ52	8	25	25	25	37.8	80.476		707530000	4785800	5383100	6507200	5558700	118240000	131920000	155360000	1.35173e+08	24.3174	0.000281354
P11672;A0A0A6YW77;Q60842	sp|P11672|NGAL_MOUSE Neutrophil gelatinase-associated lipocalin OS=Mus musculus GN=Lcn2 PE=1 SV=1;tr|A0A0A6YW77|A0A0A6YW77_MOUSE Neutrophil gelatinase-associated lipocalin (Fragment) OS=Mus musculus GN=Lcn2 PE=1 SV=1;tr|Q60842|Q60842_MOUSE Chromosome 24p3	3	7	7	7	30.5	22.875		5187200000	58615000	11633000	80351000	5.01997e+07	806780000	830730000	1037000000	8.91503e+08	17.7591	0.000375587
Q61362;D3Z2Z5;D3YXU4	sp|Q61362|CH3L1_MOUSE Chitinase-3-like protein 1 OS=Mus musculus GN=Chi3l1 PE=1 SV=3	3	12	12	12	32.1	43.893		269970000	1092200	1481700	690150	1.08802e+06	48191000	63022000	64956000	58723000	53.9725	0.000406027
O35744;Q91Z98;F6RU51	sp|O35744|CHIL3_MOUSE Chitinase-like protein 3 OS=Mus musculus GN=Chil3 PE=1 SV=2	3	18	18	18	55.5	44.458		2907300000	93927000	101140000	135810000	1.10292e+08	427420000	507970000	547790000	4.94393e+08	4.48257	0.000522331
Q3UWB6;P43430	tr|Q3UWB6|Q3UWB6_MOUSE Mast cell protease 8 OS=Mus musculus GN=Mcpt8 PE=2 SV=1;sp|P43430|MCPT8_MOUSE Mast cell protease 8 OS=Mus musculus GN=Mcpt8 PE=2 SV=1	2	6	6	6	24.3	27.121		141710000	353370	2811500		1582435	19471000	20813000	21463000	2.05823e+07	13.0067	0.000532257
D3YYD0;Q3UZZ4;B7ZNU5;B2RUF9	tr|D3YYD0|D3YYD0_MOUSE Olfactomedin-4 OS=Mus musculus GN=Olfm4 PE=1 SV=1;sp|Q3UZZ4|OLFM4_MOUSE Olfactomedin-4 OS=Mus musculus GN=Olfm4 PE=2 SV=1;tr|B7ZNU5|B7ZNU5_MOUSE Olfm4 protein OS=Mus musculus GN=Olfm4 PE=2 SV=1;tr|B2RUF9|B2RUF9_MOUSE Olfm4 protein OS	4	11	11	11	22.1	60.967		403440000	8571300	12140000	11031000	1.05808e+07	67660000	90437000	85241000	8.11127e+07	7.66605	0.000537287
A0A077S2U6;P08905	tr|A0A077S2U6|A0A077S2U6_MOUSE Lysozyme OS=Mus musculus GN=Lyz2 PE=1 SV=1;sp|P08905|LYZ2_MOUSE Lysozyme C-2 OS=Mus musculus GN=Lyz2 PE=1 SV=2	2	4	4	2	36.5	16.689		4659700000	191220000	138390000	263590000	1.97733e+08	732000000	831040000	920900000	827980000	4.18736	0.000653026
P01027;CON__Q2UVX4;H3BL60;Q207D2;H3BKW9;B5APU1;E1APH6	sp|P01027|CO3_MOUSE Complement C3 OS=Mus musculus GN=C3 PE=1 SV=3	7	50	50	50	33.9	186.48		306410000	545930	771950	1193600	837160	56260000	49050000	69592000	5.83007e+07	69.641	0.000672775
Q3TZ97;P51437;Q920X5;Q91VE7	tr|Q3TZ97|Q3TZ97_MOUSE Uncharacterized protein OS=Mus musculus GN=Camp PE=2 SV=1;sp|P51437|CAMP_MOUSE Cathelicidin antimicrobial peptide OS=Mus musculus GN=Camp PE=1 SV=2;tr|Q920X5|Q920X5_MOUSE Cathelicidin (Fragment) OS=Mus musculus GN=Cramp PE=3 SV=1;tr|	4	5	5	5	42.7	20.75		8233400000	83470000	115190000	108790000	1.02483e+08	1107100000	1287600000	1589900000	1328200000	12.9602	0.000968643
Q9D1A2;Q3TG71;Q6KAT3	sp|Q9D1A2|CNDP2_MOUSE Cytosolic non-specific dipeptidase OS=Mus musculus GN=Cndp2 PE=1 SV=1;tr|Q3TG71|Q3TG71_MOUSE CNDP dipeptidase 2 (Metallopeptidase M20 family), isoform CRA_a OS=Mus musculus GN=Cndp2 PE=2 SV=1;tr|Q6KAT3|Q6KAT3_MOUSE MFLJ00064 protein (	3	10	10	10	24.4	52.767		120210000	4348500	4108700	11141000	6.53273e+06	27210000	26249000	26237000	2.65653e+07	4.0665	0.00100168
Q3U868;Q921K2;Q3UJ03;Q3TX36;Q3TM68;Q3TIV3;Q3TF18;P11103;Q3UX06	tr|Q3U868|Q3U868_MOUSE Poly [ADP-ribose] polymerase (Fragment) OS=Mus musculus GN=Parp1 PE=2 SV=1;tr|Q921K2|Q921K2_MOUSE Poly [ADP-ribose] polymerase OS=Mus musculus GN=Parp1 PE=1 SV=1;tr|Q3UJ03|Q3UJ03_MOUSE Poly [ADP-ribose] polymerase OS=Mus musculus GN=	9	6	6	6	7.5	107.91		18482000	744550	673790	612410	676917	3910100	3479000	2803400	3397500	5.01908	0.00110493
Q8K426	sp|Q8K426|RETNG_MOUSE Resistin-like gamma OS=Mus musculus GN=Retnlg PE=1 SV=1	1	4	4	4	38.5	12.535		1017100000	13202000	10429000	29143000	1.75913e+07	127740000	99269000	135520000	120843000	6.86946	0.0011599
Q3UBS3;Q61646	tr|Q3UBS3|Q3UBS3_MOUSE Haptoglobin OS=Mus musculus GN=Hp PE=1 SV=1;sp|Q61646|HPT_MOUSE Haptoglobin OS=Mus musculus GN=Hp PE=1 SV=1	2	17	17	17	45	38.752		1152100000	2806900	4285600	1862900	2.98513e+06	137370000	203790000	200250000	180470000	60.4563	0.00119266
O09131;D3Z1Q9;Q9D2J1;Q9D2S1;Q8BW12;Q8K2Q2	sp|O09131|GSTO1_MOUSE Glutathione S-transferase omega-1 OS=Mus musculus GN=Gsto1 PE=1 SV=2	6	5	5	5	20	27.497		283300000	6810300	5346000	9439200	7198500	44985000	57374000	64891000	55750000	7.74467	0.00120881
E9Q035;P47758;Q542X6;Q921I1;A0A1W2P830;E9Q2Q7	tr|E9Q035|E9Q035_MOUSE Predicted gene 20425 OS=Mus musculus GN=Gm20425 PE=4 SV=1;sp|P47758|SRPRB_MOUSE Signal recognition particle receptor subunit beta OS=Mus musculus GN=Srprb PE=1 SV=1;tr|Q542X6|Q542X6_MOUSE Uncharacterized protein OS=Mus musculus GN=Sr	6	7	7	6	8.9	107.8		81929000	1128400	551930	2912400	1530910	16510000	18986000	13160000	1.62187e+07	10.5941	0.00131181
O08692	sp|O08692|NGP_MOUSE Neutrophilic granule protein OS=Mus musculus GN=Ngp PE=1 SV=1	1	15	15	15	71.9	19.331		25829000000	1364000000	1168500000	1670600000	1.40103e+09	4029100000	4330500000	5283000000	4.54753e+09	3.24584	0.00148176
Q8BNF3;Q3U2Z6;Q3TDY6;O89023	tr|Q8BNF3|Q8BNF3_MOUSE Tripeptidyl peptidase I, isoform CRA_a OS=Mus musculus GN=Tpp1 PE=2 SV=1;tr|Q3U2Z6|Q3U2Z6_MOUSE Uncharacterized protein OS=Mus musculus GN=Tpp1 PE=2 SV=1;tr|Q3TDY6|Q3TDY6_MOUSE Uncharacterized protein OS=Mus musculus GN=Tpp1 PE=2 SV=	4	2	2	2	10.9	34.522		31866000	1696000	1739100	2749300	2.06147e+06	7663600	7115100	9421200	8.06663e+06	3.91306	0.00150207
Q6RUT2;E2FHV9;Q80UR4	tr|Q6RUT2|Q6RUT2_MOUSE Mast cell protease-11 OS=Mus musculus GN=Mcp11 PE=3 SV=1;tr|E2FHV9|E2FHV9_MOUSE Protease serine 34 OS=Mus musculus PE=3 SV=1;tr|Q80UR4|Q80UR4_MOUSE Mast cell protease-11 OS=Mus musculus GN=Prss34 PE=1 SV=1	3	7	7	7	24.5	34.658		115120000	4944100	5509400	6006200	5.48657e+06	15009000	20477000	17539000	17675000	3.2215	0.00163006
Q8R2S8;Q9D0T8;Q78KC5	sp|Q8R2S8|CD177_MOUSE CD177 antigen OS=Mus musculus GN=Cd177 PE=2 SV=1	3	23	23	23	35.9	87.09		1337700000	81628000	93971000	95130000	90243000	162650000	191220000	202450000	185440000	2.0549	0.00164969
J3QP71;K3W4Q8;O55108;O55107;P18572	tr|J3QP71|J3QP71_MOUSE Basigin (Fragment) OS=Mus musculus GN=Bsg PE=1 SV=1;tr|K3W4Q8|K3W4Q8_MOUSE Basigin OS=Mus musculus GN=Bsg PE=1 SV=1;tr|O55108|O55108_MOUSE Basigin (Fragment) OS=Mus musculus GN=Bsg PE=1 SV=1;tr|O55107|O55107_MOUSE Basigin (Fragment)	5	2	2	2	11.7	21.602		58162000	3153800	4042500	3988300	3728200	7212400	8145900	9036400	8.13157e+06	2.1811	0.00183548
Q542M2;P61924;Q8R3M1	tr|Q542M2|Q542M2_MOUSE Coatomer protein complex, subunit zeta 1, isoform CRA_c OS=Mus musculus GN=Copz1 PE=1 SV=1;sp|P61924|COPZ1_MOUSE Coatomer subunit zeta-1 OS=Mus musculus GN=Copz1 PE=1 SV=1;tr|Q8R3M1|Q8R3M1_MOUSE Copz1 protein OS=Mus musculus GN=Copz1	3	3	3	3	24.3	20.198		122500000	4301400	7309500	7711300	6.44073e+06	18021000	15143000	18287000	1.71503e+07	2.66279	0.00190294
A0A0R4IZX1;Q8C2K1	tr|A0A0R4IZX1|A0A0R4IZX1_MOUSE Differentially-expressed in FDCP 6 OS=Mus musculus GN=Def6 PE=1 SV=1;sp|Q8C2K1|DEFI6_MOUSE Differentially expressed in FDCP 6 OS=Mus musculus GN=Def6 PE=1 SV=1	2	5	5	5	10	73.452		12813000	1409100	925700	974320	1103040	2173500	2231400	2499800	2.30157e+06	2.08657	0.00284591
A2CF88;P39654	tr|A2CF88|A2CF88_MOUSE Arachidonate 15-lipoxygenase OS=Mus musculus GN=Alox15 PE=1 SV=1;sp|P39654|LOX15_MOUSE Arachidonate 15-lipoxygenase OS=Mus musculus GN=Alox15 PE=1 SV=4	2	13	13	13	28.8	75.444		82555000	3580800	3125000	5006900	3.90423e+06	18653000	13683000	20703000	1.76797e+07	4.52833	0.00310013
Q99LC3	sp|Q99LC3|NDUAA_MOUSE NADH dehydrogenase [ubiquinone] 1 alpha subcomplex subunit 10, mitochondrial OS=Mus musculus GN=Ndufa10 PE=1 SV=1	1	3	3	3	9.9	40.603		15679000	817420	1166300	943460	975727	2270900	1827800	2369900	2156200	2.20984	0.00378616
B7ZN92;Q3TB85;Q3T9N8;E9QNL8;B7ZN91;Q3U159;H2ELL3;E9Q5M7;B7ZN90;D3Z627;P24063;Q9R200;Q9WTV4;D3YW95;Q3URE4	tr|B7ZN92|B7ZN92_MOUSE Integrin alpha L OS=Mus musculus GN=Itgal PE=2 SV=1;tr|Q3TB85|Q3TB85_MOUSE Uncharacterized protein OS=Mus musculus GN=Itgal PE=2 SV=1;tr|Q3T9N8|Q3T9N8_MOUSE Uncharacterized protein OS=Mus musculus GN=Itgal PE=2 SV=1;tr|E9QNL8|E9QNL8_	15	11	11	11	10.4	128.09		19521000	494230	977680	175270	549060	2785100	2055600	2641300	2494000	4.54231	0.00382186
P0C6B7	sp|P0C6B7|IGSF6_MOUSE Immunoglobulin superfamily member 6 OS=Mus musculus GN=Igsf6 PE=2 SV=1	1	1	1	1	5.9	26.354		10612000	691010	779260		735135	2552000	2072000	2517500	2380500	3.23818	0.00388303
Q3TBM1;O09159;Q3TB95	tr|Q3TBM1|Q3TBM1_MOUSE Alpha-mannosidase OS=Mus musculus GN=Man2b1 PE=2 SV=1;sp|O09159|MA2B1_MOUSE Lysosomal alpha-mannosidase OS=Mus musculus GN=Man2b1 PE=1 SV=4;tr|Q3TB95|Q3TB95_MOUSE Alpha-mannosidase (Fragment) OS=Mus musculus GN=Man2b1 PE=2 SV=1	3	15	15	15	18.4	114.62		73961000	5265800	3940700	6373600	5.19337e+06	12232000	12107000	15687000	13342000	2.56905	0.00398402
Q9Z0M6;Q9DC42;Q4FJS6;A0A0D9SEG8;E9QMJ5;E9QJS7	sp|Q9Z0M6|CD97_MOUSE CD97 antigen OS=Mus musculus GN=Cd97 PE=1 SV=2;tr|Q9DC42|Q9DC42_MOUSE Adhesion G protein-coupled receptor E5 OS=Mus musculus GN=Adgre5 PE=1 SV=1;tr|Q4FJS6|Q4FJS6_MOUSE Cd97 protein OS=Mus musculus GN=Adgre5 PE=2 SV=1;tr|A0A0D9SEG8|A0A0	6	8	8	8	15.5	90.412		34459000	1699200	2373700	3049900	2.37427e+06	7342300	5510800	6098700	6.31727e+06	2.66072	0.00407624
Q4FK86;O88593	tr|Q4FK86|Q4FK86_MOUSE Peptidoglycan-recognition protein OS=Mus musculus GN=Pglyrp1 PE=1 SV=1;sp|O88593|PGRP1_MOUSE Peptidoglycan recognition protein 1 OS=Mus musculus GN=Pglyrp1 PE=1 SV=1	2	2	2	2	11.5	20.489		946680000	2530400		3967100	3248750	141320000	148230000	190200000	1.59917e+08	49.2241	0.00416171
Q8BML9;Q3TIN2;Q8R1V9;D3Z158;A0A140LHZ5;A0A0A6YY08;A0A140LIN2;A0A140LHB3;A0A140LIS6;A0A140LJH1;A0A140LIR0;A0A140LJH2;A0A140LID3;A0A140LHJ3;A0A140LHC3;A0A140LII8;A0A140LIZ4;F6TDS3;A0A140LJK5	sp|Q8BML9|SYQ_MOUSE Glutamine--tRNA ligase OS=Mus musculus GN=Qars PE=1 SV=1;tr|Q3TIN2|Q3TIN2_MOUSE Uncharacterized protein OS=Mus musculus GN=Qars PE=2 SV=1;tr|Q8R1V9|Q8R1V9_MOUSE Qars protein OS=Mus musculus GN=Qars PE=1 SV=1;tr|D3Z158|D3Z158_MOUSE Gluta	19	8	8	8	13.5	87.676		22077000	866010	1199100	2447700	1504270	4148200	4097600	4696500	4314100	2.8679	0.0056085
A0A087WNZ7;G5E870;A0A087WRV6;Q3TP48;A0A087WQ02;A0A087WP92;A0A0B4J1N9	tr|A0A087WNZ7|A0A087WNZ7_MOUSE E3 ubiquitin-protein ligase TRIP12 OS=Mus musculus GN=Trip12 PE=1 SV=1;sp|G5E870|TRIPC_MOUSE E3 ubiquitin-protein ligase TRIP12 OS=Mus musculus GN=Trip12 PE=1 SV=1;tr|A0A087WRV6|A0A087WRV6_MOUSE E3 ubiquitin-protein ligase TR	7	6	6	6	3.7	220.66		4388800	300010	250510	192100	247540	860450	836920	572530	756633	3.05661	0.00640411
Q3TUA1;Q5FWJ5;P61979;Q3TJ38;Q3TL71;H3BK96;Q3TG17;H3BLL4;Q8BT23;H3BJ43;H3BLP7	tr|Q3TUA1|Q3TUA1_MOUSE Uncharacterized protein OS=Mus musculus GN=Hnrnpk PE=2 SV=1;tr|Q5FWJ5|Q5FWJ5_MOUSE Hnrpk protein OS=Mus musculus GN=Hnrnpk PE=2 SV=1;sp|P61979|HNRPK_MOUSE Heterogeneous nuclear ribonucleoprotein K OS=Mus musculus GN=Hnrnpk PE=1 SV=1;	11	16	1	1	44.5	51.006		9695300	197690	493430		345560	1469500	1581300	1882300	1.64437e+06	4.75856	0.00675637
Q60676;F7BX26	sp|Q60676|PPP5_MOUSE Serine/threonine-protein phosphatase 5 OS=Mus musculus GN=Ppp5c PE=1 SV=3;tr|F7BX26|F7BX26_MOUSE Serine/threonine-protein phosphatase (Fragment) OS=Mus musculus GN=Ppp5c PE=1 SV=1	2	4	4	4	10.8	56.876		39538000	849250	1094800	735770	893273	8219400	13828000	8524400	10190600	11.4082	0.00699493
Q922W2;G3X8R5;Q3UA37	tr|Q922W2|Q922W2_MOUSE Qrich1 protein OS=Mus musculus GN=Qrich1 PE=2 SV=1;tr|G3X8R5|G3X8R5_MOUSE Glutamine-rich protein 1 OS=Mus musculus GN=Qrich1 PE=1 SV=1;sp|Q3UA37|QRIC1_MOUSE Glutamine-rich protein 1 OS=Mus musculus GN=Qrich1 PE=1 SV=1	3	2	2	2	7.2	47.51		2147700		334250	266280	300265		798000	749180	773590	2.57636	0.00772449
Q9DBG7	sp|Q9DBG7|SRPRA_MOUSE Signal recognition particle receptor subunit alpha OS=Mus musculus GN=Srpra PE=1 SV=1	1	1	1	1	2.4	69.622		476090	65284	79819		72551.5		161340	169650	165495	2.28107	0.00801519
W0UVF7;P97425;Q91ZQ7;B9EKM8	tr|W0UVF7|W0UVF7_MOUSE MCG118280 OS=Mus musculus GN=Ear2 PE=3 SV=1;sp|P97425|ECP2_MOUSE Eosinophil cationic protein 2 OS=Mus musculus GN=Ear2 PE=2 SV=1;tr|Q91ZQ7|Q91ZQ7_MOUSE Eosinophil-associated ribonuclease 13 OS=Mus musculus PE=3 SV=1;tr|B9EKM8|B9EKM8_	4	4	4	2	30.1	17.62		2830500000	105530000	114460000	177530000	1.32507e+08	538480000	447730000	759730000	581980000	4.39208	0.00922497
Q7TMS2;Q3U146;Q3UV58;Q3UE96;E9Q0Y4;Q5DTP8;P46062;Q3V403	tr|Q7TMS2|Q7TMS2_MOUSE Sipa1 protein OS=Mus musculus GN=Sipa1 PE=2 SV=1;tr|Q3U146|Q3U146_MOUSE Uncharacterized protein OS=Mus musculus GN=Sipa1 PE=2 SV=1;tr|Q3UV58|Q3UV58_MOUSE Uncharacterized protein OS=Mus musculus GN=Sipa1 PE=2 SV=1;tr|Q3UE96|Q3UE96_MOU	8	8	8	8	9	112.23		6945300	347240	397300	262960	335833	1087700	1060600	700860	949720	2.82795	0.00932783
Q99K28;B0LAC6	sp|Q99K28|ARFG2_MOUSE ADP-ribosylation factor GTPase-activating protein 2 OS=Mus musculus GN=Arfgap2 PE=1 SV=1	2	4	4	4	9.2	56.598		11754000	634260	886150	621150	713853	1585800	1174100	1545300	1.43507e+06	2.01031	0.0100427
Q3TD86;E9Q604;G5E8F1;Q3U3F0;E9Q5K8;Q3U1U4;Q3TBT0;Q3U4I5;Q3U1W4;A0A0R4J1B4;P05555;Q3UJ88;A1E2I0;D6RJ73	tr|Q3TD86|Q3TD86_MOUSE Uncharacterized protein OS=Mus musculus GN=Itgam PE=2 SV=1;tr|E9Q604|E9Q604_MOUSE Integrin alpha M, isoform CRA_a OS=Mus musculus GN=Itgam PE=1 SV=2;tr|G5E8F1|G5E8F1_MOUSE Integrin alpha-M OS=Mus musculus GN=Itgam PE=1 SV=2;tr|Q3U3F0	14	35	35	35	34.6	127.4		882660000	66178000	64247000	85846000	7.20903e+07	131870000	134390000	179090000	148450000	2.05922	0.0104944
Q3UFZ6;Q60865	tr|Q3UFZ6|Q3UFZ6_MOUSE Uncharacterized protein (Fragment) OS=Mus musculus GN=Caprin1 PE=2 SV=1;sp|Q60865|CAPR1_MOUSE Caprin-1 OS=Mus musculus GN=Caprin1 PE=1 SV=2	2	4	4	4	16.6	37.582		70034000	2770000	5260300	7542400	5190900	11757000	11252000	13550000	1.21863e+07	2.34763	0.0105823
Q3UKB4;Q3TYS4;Q3TIS3;Q9D662;Q3TAW4;Q8CDS4;A2ANA0;Q3U2Q0;A2AN98;A2AN99;A2AN97	tr|Q3UKB4|Q3UKB4_MOUSE Uncharacterized protein OS=Mus musculus GN=Sec23b PE=2 SV=1;tr|Q3TYS4|Q3TYS4_MOUSE Uncharacterized protein OS=Mus musculus GN=Sec23b PE=2 SV=1;tr|Q3TIS3|Q3TIS3_MOUSE Uncharacterized protein OS=Mus musculus GN=Sec23b PE=2 SV=1;sp|Q9D6	11	8	8	6	14.2	86.402		106330000	5847600	5969200	8342500	6.71977e+06	15054000	25568000	20187000	2.02697e+07	3.01642	0.0125236
B5THE2;A0A0J9YVJ0;A0A0J9YVE6	tr|B5THE2|B5THE2_MOUSE Maltase-glucoamylase OS=Mus musculus GN=Mgam PE=1 SV=1;tr|A0A0J9YVJ0|A0A0J9YVJ0_MOUSE Maltase-glucoamylase (Fragment) OS=Mus musculus GN=Mgam PE=1 SV=1;tr|A0A0J9YVE6|A0A0J9YVE6_MOUSE Maltase-glucoamylase OS=Mus musculus GN=Mgam PE=1	3	7	7	7	5	208.55		3227100	192720	402460	87332	227504	594710	714790	630200	646567	2.842	0.0134435
Q8R3Y0;Q31167;O78207;W5XQG0;Q792Z7;P01899;P01897;K7X379;Q31168;Q3KQJ3;O19467;Q569W0;Q31149;O19453;Q61892;Q61896;P79569;Q61643;Q31151;O78206;E9PWT4;E9QJR9;P79568;P79567;Q95H92;Q52PG7;Q66JR0;E9PX63;Q31141;Q95457;Q31215;Q61895;A7VMS6;O19441;Q31172;E9Q0G4;G3UXE9;P14430;P14429;P14426;B0I563;F6VXI7;A0A0B4J1G3;Q66JU6;Q0WXH4;Q61641;Q31145;Q4VCP2;Q921P3;Q4VCN4;A7VMS5;K7WBQ4;H3BJA9;Q31152;H3BK58;Q31153;Q61…	tr|Q8R3Y0|Q8R3Y0_MOUSE H2-D1 protein (Fragment) OS=Mus musculus GN=H2-D1 PE=2 SV=1;tr|Q31167|Q31167_MOUSE H-2D cell surface glycoprotein (Fragment) OS=Mus musculus GN=H2-D1 PE=2 SV=1;tr|O78207|O78207_MOUSE H-2D cell surface glycoprotein (Fragment) OS=Mus m	124	8	5	1	25.9	37.672		35472000	1476200	2380200	2964500	2.27363e+06	6741600	5057800	8479300	6.75957e+06	2.97302	0.0141498
A0A1W2P8C6;Q549D0;Q3UC80;Q8BT06;P41731	tr|A0A1W2P8C6|A0A1W2P8C6_MOUSE Tetraspanin (Fragment) OS=Mus musculus GN=Cd63 PE=1 SV=1;tr|Q549D0|Q549D0_MOUSE Tetraspanin OS=Mus musculus GN=Cd63 PE=1 SV=1;tr|Q3UC80|Q3UC80_MOUSE Tetraspanin OS=Mus musculus GN=Cd63 PE=2 SV=1;tr|Q8BT06|Q8BT06_MOUSE Tetrasp	5	2	2	2	11	17.865		855780000	59281000	53711000	105450000	72814000	158020000	129480000	161680000	1.49727e+08	2.05629	0.0163292
A6PW28;Q80U16;Q6PAN3;Q9D9C2	tr|A6PW28|A6PW28_MOUSE Likely orthologue of H. sapiens chromosome 6 open reading frame 32 (C6orf32) OS=Mus musculus GN=Ripor2 PE=1 SV=1;sp|Q80U16|RIPR2_MOUSE Rho family-interacting cell polarization regulator 2 OS=Mus musculus GN=Ripor2 PE=1 SV=2;tr|Q6PAN3	4	4	4	4	5.2	116.34		5780600	184780	542320	545400	424167	1188600	1243300	847600	1.09317e+06	2.57721	0.017765
Q3TXR9;P20060	tr|Q3TXR9|Q3TXR9_MOUSE Beta-hexosaminidase OS=Mus musculus GN=Hexb PE=1 SV=1;sp|P20060|HEXB_MOUSE Beta-hexosaminidase subunit beta OS=Mus musculus GN=Hexb PE=1 SV=2	2	15	15	15	28.7	61.115		177850000	11289000	10421000	15706000	12472000	21223000	29214000	33908000	28115000	2.25425	0.0180838
Q9D1L9;G3UW70	sp|Q9D1L9|LTOR5_MOUSE Ragulator complex protein LAMTOR5 OS=Mus musculus GN=Lamtor5 PE=1 SV=1;tr|G3UW70|G3UW70_MOUSE MCG21719 OS=Mus musculus GN=Lamtor5 PE=1 SV=1	2	2	2	2	37.4	9.6418		59241000	2474100	3878600	8255700	4.86947e+06	13130000	10650000	13180000	12320000	2.53005	0.0181699
Q8K131;Q3TAW7;Q8C659;Q8C847;P23780;Q99KV2	tr|Q8K131|Q8K131_MOUSE Beta-galactosidase OS=Mus musculus GN=Glb1 PE=2 SV=1;tr|Q3TAW7|Q3TAW7_MOUSE Beta-galactosidase OS=Mus musculus GN=Glb1 PE=1 SV=1;tr|Q8C659|Q8C659_MOUSE Beta-galactosidase (Fragment) OS=Mus musculus PE=2 SV=1;tr|Q8C847|Q8C847_MOUSE Be	6	3	3	3	6.5	73.021		9463600	203530	211390	555430	323450	2179800	1081200	2282400	1847800	5.71278	0.0191693
A0A0R4J138;P50429;B2RWQ7;Q32KI9	tr|A0A0R4J138|A0A0R4J138_MOUSE Arylsulfatase B OS=Mus musculus GN=Arsb PE=1 SV=1;sp|P50429|ARSB_MOUSE Arylsulfatase B OS=Mus musculus GN=Arsb PE=1 SV=3;tr|B2RWQ7|B2RWQ7_MOUSE Arsb protein OS=Mus musculus GN=Arsb PE=2 SV=1	4	9	9	9	16.1	59.704		148920000	12826000	7676300	12889000	1.11304e+07	19976000	20936000	28627000	2.31797e+07	2.08255	0.0204329
Q9R124;Q923L6;Q8VHS0	tr|Q9R124|Q9R124_MOUSE Ribonuclease 9 (Fragment) OS=Mus musculus GN=R9 PE=3 SV=1;tr|Q923L6|Q923L6_MOUSE Eosinophil-associated ribonuclease 10 OS=Mus musculus GN=Ear10 PE=3 SV=1	3	3	1	0	24.4	17.501		1273800000	52543000	56511000	77426000	62160000	186570000	183750000	318100000	2.29473e+08	3.69166	0.020491
Q91Z73;Q91Z72;Q9D239;Q3U679;P01887	tr|Q91Z73|Q91Z73_MOUSE Beta-2-microglobulin (Fragment) OS=Mus musculus musculus PE=3 SV=1;tr|Q91Z72|Q91Z72_MUSMM Beta-2-microglobulin (Fragment) OS=Mus musculus molossinus PE=3 SV=1;tr|Q9D239|Q9D239_MOUSE Beta-2-microglobulin OS=Mus musculus GN=B2m PE=2 SV	5	2	2	2	25	8.868		156980000	3117200	4676200	7278200	5.02387e+06	18788000	12759000	25299000	1.89487e+07	3.77173	0.0218425
Q9R126;Q923L7	tr|Q9R126|Q9R126_MOUSE Eosinophil-associated ribonuclease 7 (Fragment) OS=Mus musculus GN=Ear7 PE=3 SV=1;tr|Q923L7|Q923L7_MOUSE Ear6 protein OS=Mus musculus GN=Ear6 PE=1 SV=1	2	5	5	5	40.6	17.256		3467700000	112500000	147670000	198000000	1.52723e+08	465330000	514940000	859760000	6.13343e+08	4.01604	0.0219373
Q3UJS2;P35550;A0A140LIR6	tr|Q3UJS2|Q3UJS2_MOUSE Uncharacterized protein OS=Mus musculus GN=Fbl PE=2 SV=1;sp|P35550|FBRL_MOUSE rRNA 2-O-methyltransferase fibrillarin OS=Mus musculus GN=Fbl PE=1 SV=2;tr|A0A140LIR6|A0A140LIR6_MOUSE rRNA 2-O-methyltransferase fibrillarin (Fragment)	3	4	4	4	11.3	34.375		39739000	517810	1123900	1576600	1072770	5597500	5786200	10823000	7.40223e+06	6.90011	0.0219507
B7ZCM0;B7ZCL9;Q684Q6;B7ZCL8;A2AN84;Q542P4;P70290;D6RFD5;B7ZCM1;Q3THA8	tr|B7ZCM0|B7ZCM0_MOUSE 55 kDa erythrocyte membrane protein (Fragment) OS=Mus musculus GN=Mpp1 PE=1 SV=1;tr|B7ZCL9|B7ZCL9_MOUSE 55 kDa erythrocyte membrane protein (Fragment) OS=Mus musculus GN=Mpp1 PE=1 SV=1;tr|Q684Q6|Q684Q6_MOUSE Membrane protein, palmito	10	2	2	2	18.6	17.492		317810000	2742800	3723500	3033200	3166500	44675000	100300000	125970000	90315000	28.522	0.0221211
Q9ET03;Q8BTN4;Q9DBK7;Q9ET02;H3BJA7	tr|Q9ET03|Q9ET03_MOUSE Ube1l (Fragment) OS=Mus musculus PE=4 SV=1;tr|Q8BTN4|Q8BTN4_MOUSE Uncharacterized protein OS=Mus musculus GN=Uba7 PE=2 SV=1;tr|Q9DBK7|Q9DBK7_MOUSE MCG18845, isoform CRA_d OS=Mus musculus GN=Uba7 PE=1 SV=1;tr|Q9ET02|Q9ET02_MOUSE Ube1l	5	3	3	3	5	85.925		4480200	458160	576450	829760	621457	1216600		1399200	1307900	2.10457	0.02214
P49935;A0A087WR20;Q922Q7;D3Z437	sp|P49935|CATH_MOUSE Pro-cathepsin H OS=Mus musculus GN=Ctsh PE=1 SV=2;tr|A0A087WR20|A0A087WR20_MOUSE Pro-cathepsin H (Fragment) OS=Mus musculus GN=Ctsh PE=1 SV=6;tr|Q922Q7|Q922Q7_MOUSE Cathepsin H OS=Mus musculus GN=Ctsh PE=2 SV=1	4	3	3	3	11.1	37.17		23090000	832350		962160	897255	3372000	2998000	4632900	3.66763e+06	4.08762	0.0227626
D6RDT4;A0A0R4J091;Q9JKP7	tr|D6RDT4|D6RDT4_MOUSE DNA polymerase epsilon subunit 3 OS=Mus musculus GN=Pole3 PE=1 SV=1;tr|A0A0R4J091|A0A0R4J091_MOUSE DNA polymerase epsilon subunit 3 OS=Mus musculus GN=Pole3 PE=1 SV=1;sp|Q9JKP7|DPOE3_MOUSE DNA polymerase epsilon subunit 3 OS=Mus musc	3	2	2	2	52.9	5.5854		107420000	3928000	3750000	6723900	4.80063e+06	18547000	20074000	35868000	2.48297e+07	5.17216	0.0235023
Q3LFS9;Q925P3;P31809;Q3LFS6;Q3LFS8;Q3LFS5;Q3LFS7;Q61354;Q61352;Q925P2	tr|Q3LFS9|Q3LFS9_MOUSE CEA-related cell adhesion molecule 1, isoform 1/2L OS=Mus musculus GN=Ceacam1 PE=1 SV=2;tr|Q925P3|Q925P3_MOUSE CEA-related cell adhesion molecule 1 OS=Mus musculus GN=Ceacam1 PE=1 SV=1;sp|P31809|CEAM1_MOUSE Carcinoembryonic antigen-r	10	3	3	3	12.3	37.241		78298000	3580200	7658600	5538300	5.59237e+06	9559700	14002000	11743000	1.17682e+07	2.10434	0.0238615
Q3TXH6;Q99JR8;G3UXC0;Q3TM59	tr|Q3TXH6|Q3TXH6_MOUSE Uncharacterized protein OS=Mus musculus GN=Smarcd2 PE=2 SV=1;sp|Q99JR8|SMRD2_MOUSE SWI/SNF-related matrix-associated actin-dependent regulator of chromatin subfamily D member 2 OS=Mus musculus GN=Smarcd2 PE=1 SV=2	4	4	4	4	7	59.127		33122000	1052600	907590	1446200	1.13546e+06	3558800	5631400	8022000	5737400	5.05292	0.0239854
Q3UDP9;Q3TMA0;P57787;B1ATM1;B1ATM2	tr|Q3UDP9|Q3UDP9_MOUSE Solute carrier family 16 (Monocarboxylic acid transporters), member 3, isoform CRA_a OS=Mus musculus GN=Slc16a3 PE=1 SV=1;tr|Q3TMA0|Q3TMA0_MOUSE Uncharacterized protein OS=Mus musculus GN=Slc16a3 PE=2 SV=1;sp|P57787|MOT4_MOUSE Monoca	5	4	4	4	8.9	50.373		44121000	2705000	3309000	2891600	2.96853e+06	6563300	7874600	4503900	6.31393e+06	2.12695	0.0284339
Q3USR8;Q61164;Q3UYZ8;Q05CK6	tr|Q3USR8|Q3USR8_MOUSE Uncharacterized protein (Fragment) OS=Mus musculus GN=Ctcf PE=2 SV=1;sp|Q61164|CTCF_MOUSE Transcriptional repressor CTCF OS=Mus musculus GN=Ctcf PE=1 SV=2;tr|Q3UYZ8|Q3UYZ8_MOUSE Uncharacterized protein (Fragment) OS=Mus musculus GN=C	4	4	4	4	9.4	68.349		20903000	1559400	1594600	2442400	1.86547e+06	3379000	4657700	6257100	4764600	2.55411	0.0302129
Q8JZV7;F6UP77	sp|Q8JZV7|NAGA_MOUSE N-acetylglucosamine-6-phosphate deacetylase OS=Mus musculus GN=Amdhd2 PE=1 SV=1;tr|F6UP77|F6UP77_MOUSE N-acetylglucosamine-6-phosphate deacetylase (Fragment) OS=Mus musculus GN=Amdhd2 PE=1 SV=8	2	2	2	2	6.1	43.5		33446000	1062800	3236400	2411000	2.23673e+06	3829300	5144200	5338200	4.77057e+06	2.13283	0.032817
D3Z3F1;Q9D824	tr|D3Z3F1|D3Z3F1_MOUSE Pre-mRNA 3-end-processing factor FIP1 (Fragment) OS=Mus musculus GN=Fip1l1 PE=1 SV=2;sp|Q9D824|FIP1_MOUSE Pre-mRNA 3-end-processing factor FIP1 OS=Mus musculus GN=Fip1l1 PE=1 SV=1	2	3	3	3	10.1	46.449		23361000	936330	1126900	2267000	1443410	3374600	2481800	3102800	2986400	2.06899	0.0350532
Q571E4;Q8CC47;P50428	sp|Q571E4|GALNS_MOUSE N-acetylgalactosamine-6-sulfatase OS=Mus musculus GN=Galns PE=1 SV=2;tr|Q8CC47|Q8CC47_MOUSE N-acetylgalactosamine-6-sulfatase OS=Mus musculus GN=Galns PE=1 SV=1	3	8	8	8	19	57.673		38236000	3091700	1548400	4872200	3.17077e+06	8300600	5493700	7696000	7.16343e+06	2.25921	0.0359204
Q91XL1;CON__Q2KIF2	tr|Q91XL1|Q91XL1_MOUSE Leucine-rich HEV glycoprotein OS=Mus musculus GN=Lrg1 PE=1 SV=1	2	5	5	5	16.1	37.431		179270000	639110	615130	1588400	947547	11884000	38745000	43382000	31337000	33.0717	0.0364476
P62141;A0A0J9YUU8;A0A0J9YUG2	sp|P62141|PP1B_MOUSE Serine/threonine-protein phosphatase PP1-beta catalytic subunit OS=Mus musculus GN=Ppp1cb PE=1 SV=3	3	11	3	3	41.9	37.186		39241000	5177700	2693800	1288700	3053400	5946200	6947700	7772200	6888700	2.25608	0.037676
Q64735;A0A0A6YXR6;A0A0A6YVT1;Q62479;A0A0A6YXN9;A0A0A6YY75	sp|Q64735|CR1L_MOUSE Complement component receptor 1-like protein OS=Mus musculus GN=Cr1l PE=1 SV=1;tr|A0A0A6YXR6|A0A0A6YXR6_MOUSE Complement component receptor 1-like protein (Fragment) OS=Mus musculus GN=Cr1l PE=1 SV=1;tr|A0A0A6YVT1|A0A0A6YVT1_MOUSE Comp	6	4	4	4	10.4	53.762		28764000	1759600	2498600	2038500	2098900	3067400	5437200	4376300	4.29363e+06	2.04566	0.0378448
A1L3S7;Q8VHR5;Q69ZQ5;A0A0U1RNM2	tr|A1L3S7|A1L3S7_MOUSE Gatad2b protein OS=Mus musculus GN=Gatad2b PE=1 SV=1;sp|Q8VHR5|P66B_MOUSE Transcriptional repressor p66-beta OS=Mus musculus GN=Gatad2b PE=1 SV=1;tr|Q69ZQ5|Q69ZQ5_MOUSE MKIAA1150 protein (Fragment) OS=Mus musculus GN=Gatad2b PE=2 SV=	4	4	3	3	10.7	63.638		8742700	755420	352740	375220	494460	814960	1194000	1345800	1.11825e+06	2.26156	0.0382381
Q3TCI1;A0A1C7CYU3;Q8BRD3;Q02819;A0A1B0GS16;A0A1B0GR92;A0A1B0GR41;A0A1B0GT83	tr|Q3TCI1|Q3TCI1_MOUSE Uncharacterized protein (Fragment) OS=Mus musculus GN=Nucb1 PE=2 SV=1;tr|A0A1C7CYU3|A0A1C7CYU3_MOUSE Nucleobindin 1, isoform CRA_b OS=Mus musculus GN=Nucb1 PE=1 SV=1;tr|Q8BRD3|Q8BRD3_MOUSE Uncharacterized protein OS=Mus musculus GN=N	8	4	4	4	12.5	44.175		11230000	1367200	696400	573740	879113	1637500	3185700	2425600	2.41627e+06	2.74853	0.0395009
A0A0R4J0B2;Q8VCI0;A0A0N4SV60	tr|A0A0R4J0B2|A0A0R4J0B2_MOUSE Phospholipase B-like 1 OS=Mus musculus GN=Plbd1 PE=1 SV=1;sp|Q8VCI0|PLBL1_MOUSE Phospholipase B-like 1 OS=Mus musculus GN=Plbd1 PE=1 SV=1	3	11	11	11	21.8	63.018		165060000	12081000	13738000	16570000	1.41297e+07	20854000	29295000	38035000	2.93947e+07	2.08035	0.0409201
P50427	sp|P50427|STS_MOUSE Steryl-sulfatase OS=Mus musculus GN=Sts PE=1 SV=1	1	2	2	2	4.6	66.59		3009400	186410		444000	315205	763180	638910	869180	757090	2.4019	0.0415335
V9PVS1;U5NJN6;J7NUP1;A0A1G5SJL2;A0A1G5SJJ3;Q60766	tr|V9PVS1|V9PVS1_MUSMC Immunity related GTPase m1 OS=Mus musculus castaneus GN=Irgm1 PE=2 SV=1;tr|U5NJN6|U5NJN6_MUSMM Immunity-related GTPase family M member 1 OS=Mus musculus molossinus GN=Irgm1 PE=4 SV=1;tr|J7NUP1|J7NUP1_MOUSE Immunity-related GTPase fam	6	2	2	2	5.1	44.901		20068000	2623500	1838000	755850	1.73912e+06	3330400	3158100	3971200	3.48657e+06	2.00479	0.0425711
Q2YFS3;A0A0G2JE49;A0A0G2JF84;Q2YFS1	sp|Q2YFS3|PILRA_MOUSE Paired immunoglobulin-like type 2 receptor alpha OS=Mus musculus GN=Pilra PE=1 SV=1;tr|A0A0G2JE49|A0A0G2JE49_MOUSE Paired immunoglobulin-like type 2 receptor alpha (Fragment) OS=Mus musculus GN=Pilra PE=4 SV=1;tr|A0A0G2JF84|A0A0G2JF84	4	2	2	2	7.6	33.063		31549000	1535200	2513700	704130	1.58434e+06	6558400	12816000		9687200	6.11433	0.0444704
Q546G4;P07724;K7R066	tr|Q546G4|Q546G4_MOUSE Albumin 1 OS=Mus musculus GN=Alb PE=1 SV=1;sp|P07724|ALBU_MOUSE Serum albumin OS=Mus musculus GN=Alb PE=1 SV=3	3	19	19	18	38.7	68.692		101660000	262630		639490	451060	10084000	9630700	18441000	1.27186e+07	28.1971	0.0452148
Q925I1;H3BK90;H3BKI6	sp|Q925I1|ATAD3_MOUSE ATPase family AAA domain-containing protein 3 OS=Mus musculus GN=Atad3 PE=1 SV=1;tr|H3BK90|H3BK90_MOUSE ATPase family, AAA domain-containing 3A (Fragment) OS=Mus musculus GN=Atad3a PE=1 SV=1	3	5	5	5	9.8	66.741		10148000	881770	409620	825930	705773	2896200	1318100	1987100	2.06713e+06	2.92889	0.0473204
Q3TW82;P12265;D3YY48;Q8VEM0;Q8BPE3;Q99KJ6	tr|Q3TW82|Q3TW82_MOUSE Beta-glucuronidase OS=Mus musculus GN=Gusb PE=2 SV=1;sp|P12265|BGLR_MOUSE Beta-glucuronidase OS=Mus musculus GN=Gusb PE=1 SV=2	6	6	6	6	11	74.27		23612000	1705300	1741400	1629700	1.69213e+06	4349800	4028300	8374800	5584300	3.30015	0.0496831
Q3TV20;Q3TIA9;Q61024;D3Z0C2;D3Z028;D3YYR0	tr|Q3TV20|Q3TV20_MOUSE Uncharacterized protein OS=Mus musculus GN=Asns PE=2 SV=1;tr|Q3TIA9|Q3TIA9_MOUSE Uncharacterized protein OS=Mus musculus GN=Asns PE=2 SV=1;sp|Q61024|ASNS_MOUSE Asparagine synthetase [glutamine-hydrolyzing] OS=Mus musculus GN=Asns PE=	6	5	5	5	8.6	64.286		19707000	3778400	4063200	3831600	3.89107e+06	1825700	1335700	1830100	1.66383e+06	0.427603	0.000278226
Q5BKS5;Q8BUK6;Q3UUZ6;F6W1A2	tr|Q5BKS5|Q5BKS5_MOUSE Hook homolog 3 (Drosophila) OS=Mus musculus GN=Hook3 PE=2 SV=1;sp|Q8BUK6|HOOK3_MOUSE Protein Hook homolog 3 OS=Mus musculus GN=Hook3 PE=1 SV=2;tr|Q3UUZ6|Q3UUZ6_MOUSE Uncharacterized protein (Fragment) OS=Mus musculus GN=Hook3 PE=2 SV	4	6	6	6	11.2	83.459		7588900	940600	1033200	971400	981733	470490	580330	288390	446403	0.454709	0.00390778
Q3TAL2;Q9ERN0;A0A1L1SUU4;Q3TU28	tr|Q3TAL2|Q3TAL2_MOUSE Secretory carrier-associated membrane protein OS=Mus musculus GN=Scamp2 PE=1 SV=1;sp|Q9ERN0|SCAM2_MOUSE Secretory carrier-associated membrane protein 2 OS=Mus musculus GN=Scamp2 PE=1 SV=1;tr|A0A1L1SUU4|A0A1L1SUU4_MOUSE Secretory carr	4	2	2	2	9.7	36.464		163700000	31058000	32146000	45852000	36352000	8861000	6402400	12585000	9282800	0.255359	0.00600609
Q924A9;Q3U3B7;Q3TC14;Q91UZ5;Q3TAU6	tr|Q924A9|Q924A9_MOUSE Inositol-1-monophosphatase (Fragment) OS=Mus musculus GN=Impa2 PE=3 SV=1;tr|Q3U3B7|Q3U3B7_MOUSE Inositol-1-monophosphatase OS=Mus musculus GN=Impa2 PE=1 SV=1;tr|Q3TC14|Q3TC14_MOUSE Inositol-1-monophosphatase (Fragment) OS=Mus musculu	5	4	4	4	16	28.044		72452000	13117000	11547000	19173000	1.46123e+07	2739900	2919800	4002400	3220700	0.22041	0.00845645
F6ZBL2;A2RRJ6;Q80SY4	tr|F6ZBL2|F6ZBL2_MOUSE E3 ubiquitin-protein ligase MIB1 (Fragment) OS=Mus musculus GN=Mib1 PE=1 SV=1;tr|A2RRJ6|A2RRJ6_MOUSE Mib1 protein OS=Mus musculus GN=Mib1 PE=2 SV=1;sp|Q80SY4|MIB1_MOUSE E3 ubiquitin-protein ligase MIB1 OS=Mus musculus GN=Mib1 PE=1 SV	3	1	1	1	1.7	69.637		32479000	8789400	7682700	9343200	8605100	4580300	1018100	524160	2.04085e+06	0.237168	0.00865298
A0A1L1SS60;Q8BH79;A0A1L1SR14	tr|A0A1L1SS60|A0A1L1SS60_MOUSE Anoctamin OS=Mus musculus GN=Ano10 PE=1 SV=1;sp|Q8BH79|ANO10_MOUSE Anoctamin-10 OS=Mus musculus GN=Ano10 PE=1 SV=1;tr|A0A1L1SR14|A0A1L1SR14_MOUSE Anoctamin-10 OS=Mus musculus GN=Ano10 PE=1 SV=1	3	2	2	2	5.8	58.204		7003900	1272600	1838400	1868000	1.65967e+06	628010	523370	873630	675003	0.40671	0.0109882
Q9QUG9;D3Z3N3;D3YZX2;D3YZP2;D6RDD3;D3YXD6;D3Z2F9	sp|Q9QUG9|GRP2_MOUSE RAS guanyl-releasing protein 2 OS=Mus musculus GN=Rasgrp2 PE=1 SV=2	7	4	4	4	6.6	69.445		9346900	1969800	1345900	1789900	1.70187e+06	802800	885910	515220	734643	0.431669	0.0111425
Q3UCC6;Q3U6C7;Q9Z2I9;Q9CTE2;Q05BC6	tr|Q3UCC6|Q3UCC6_MOUSE Succinate-CoA ligase subunit beta (Fragment) OS=Mus musculus GN=Sucla2 PE=2 SV=1;tr|Q3U6C7|Q3U6C7_MOUSE Succinate-CoA ligase subunit beta (Fragment) OS=Mus musculus GN=Sucla2 PE=2 SV=1;sp|Q9Z2I9|SUCB1_MOUSE Succinate--CoA ligase [ADP	5	4	4	4	8.7	50.796		32197000	4333900	7231900	5854800	5.80687e+06	709030	1060700	2462200	1.41064e+06	0.242927	0.0114694
Q3TCR8;Q5PR72;Q3TXZ6;A0A1B0GRJ9;F7D3W5;Q922S4;Q3TD37;Q3TYK5;Q3TY50;Q3TYU3	tr|Q3TCR8|Q3TCR8_MOUSE Phosphodiesterase OS=Mus musculus GN=Pde2a PE=2 SV=1;tr|Q5PR72|Q5PR72_MOUSE Phosphodiesterase OS=Mus musculus GN=Pde2a PE=1 SV=1;tr|Q3TXZ6|Q3TXZ6_MOUSE Phosphodiesterase OS=Mus musculus GN=Pde2a PE=1 SV=1;tr|A0A1B0GRJ9|A0A1B0GRJ9_MOU	10	16	16	16	20.2	104.62		55391000	7243700	7456300	9882500	8.19417e+06	4758500	4445700	3031400	4.07853e+06	0.497736	0.0146316
Q3U5Q7	sp|Q3U5Q7|CMPK2_MOUSE UMP-CMP kinase 2, mitochondrial OS=Mus musculus GN=Cmpk2 PE=1 SV=2	1	5	5	5	14.1	50.036		11733000	1792900	2309400	3381300	2.49453e+06	461960	546810	754180	587650	0.235575	0.0160228
Q8BXZ1	sp|Q8BXZ1|TMX3_MOUSE Protein disulfide-isomerase TMX3 OS=Mus musculus GN=Tmx3 PE=1 SV=2	1	5	5	5	13.8	51.847		37742000	5620200	6661100	9038100	7.10647e+06	2273200	4304800	2994800	3.19093e+06	0.449018	0.0289119
Q9CQM9;A0A1B0GS58;A0A1B0GT04;A0A1B0GSD3	sp|Q9CQM9|GLRX3_MOUSE Glutaredoxin-3 OS=Mus musculus GN=Glrx3 PE=1 SV=1;tr|A0A1B0GS58|A0A1B0GS58_MOUSE Glutaredoxin-3 OS=Mus musculus GN=Glrx3 PE=1 SV=1	4	6	6	6	20.2	37.778		55314000	8832500	11746000	12172000	1.09168e+07	2834500	7305400	5851400	5.33043e+06	0.488277	0.0294351
Q99M31	sp|Q99M31|HSP7E_MOUSE Heat shock 70 kDa protein 14 OS=Mus musculus GN=Hspa14 PE=1 SV=2	1	2	2	2	4.3	54.65		7703400	1775500		1940900	1858200	789050	1252200	609570	883607	0.475518	0.0314426
A0A1L1SVK0;Q61206;A0A1L1SQ76;A0A1L1SRD0;Q8BTA2	tr|A0A1L1SVK0|A0A1L1SVK0_MOUSE Platelet-activating factor acetylhydrolase IB subunit beta (Fragment) OS=Mus musculus GN=Pafah1b2 PE=1 SV=1;sp|Q61206|PA1B2_MOUSE Platelet-activating factor acetylhydrolase IB subunit beta OS=Mus musculus GN=Pafah1b2 PE=1 SV=	5	2	2	2	13.7	22.056		12779000	2172200	1909900	2671300	2.25113e+06	1239100	768410		1003755	0.445889	0.0343664
P62315	sp|P62315|SMD1_MOUSE Small nuclear ribonucleoprotein Sm D1 OS=Mus musculus GN=Snrpd1 PE=1 SV=1	1	2	2	2	27.7	13.281		131610000	42620000	34433000	21417000	3.28233e+07	10136000	6082600	16926000	11048200	0.336596	0.0348775
Q5S006;Q9CQG8	sp|Q5S006|LRRK2_MOUSE Leucine-rich repeat serine/threonine-protein kinase 2 OS=Mus musculus GN=Lrrk2 PE=1 SV=2	2	5	5	5	2.6	284.73		1733000	272730	404400	525810	400980	150350	170770	200320	173813	0.433471	0.0380628
Q9D689;Q6P1F5;Q6ZQ77;Q9JKY5;Q80UP1;Q8BPA2;F7DCR9	tr|Q9D689|Q9D689_MOUSE Uncharacterized protein OS=Mus musculus GN=Hip1r PE=2 SV=1;tr|Q6P1F5|Q6P1F5_MOUSE Huntingtin interacting protein 1 related OS=Mus musculus GN=Hip1r PE=2 SV=1;tr|Q6ZQ77|Q6ZQ77_MOUSE MKIAA0655 protein (Fragment) OS=Mus musculus GN=Hip1	7	4	4	4	5	119.37		6869800	861390	813160	1458800	1044450	428580	479670	473340	460530	0.440931	0.0486254
